# Supplementary material for: Spatially Resolved Transcriptomic Signatures of Hippocampal Subregions and Arc-Expressing Ensembles in Active Place Avoidance Memory
Source: bioRxiv. 2024 Feb 16:2023.12.30.573225. Originally published 2024 Jan 1. Preprint. [Version 2] doi: 10.1101/2023.12.30.573225 (PMC10802250; doi:10.1101/2023.12.30.573225)
Supplement: Supplement 2 [file media-2.xlsx]

## Sheet: Bulk_COMB_Regions
Column1	GeneName	baseMean	log2FoldChange	lfcSE	stat	pvalue	padj	status	control	comparison
Bcl6	Bcl6	675.257	-0.539149	0.0689304	-7.82165	5.21368e-15	7.27673e-11	OK	818.892	563.542
Sema6b	Sema6b	688.411	0.462078	0.0600083	7.70024	1.35811e-14	9.47754e-11	OK	567.828	782.197
Eif4h	Eif4h	1823.27	0.323636	0.0432976	7.47468	7.73919e-14	3.60053e-10	OK	1597.32	1999.01
Adra1d	Adra1d	387.094	0.567176	0.0771585	7.35079	1.97037e-13	6.87511e-10	OK	304.58	451.271
Adam11	Adam11	1403.06	0.597846	0.082354	7.25947	3.88623e-13	1.04776e-09	OK	1088.64	1647.6
Atp5e	Atp5e	332.046	0.533468	0.0736888	7.23948	4.50425e-13	1.04776e-09	OK	265.283	383.973
Slco2a1	Slco2a1	50.7479	1.19311	0.166646	7.15957	8.09284e-13	1.6136e-09	OK	29.4424	67.3188
Megf8	Megf8	1372.84	0.461345	0.0651568	7.08054	1.43598e-12	2.34538e-09	OK	1132.74	1559.59
Slc6a7	Slc6a7	269.549	0.813007	0.114939	7.07335	1.51239e-12	2.34538e-09	OK	189.059	332.152
Ywhag	Ywhag	8364.37	0.358131	0.0513977	6.96785	3.21831e-12	4.49179e-09	OK	7220.05	9254.4
Iqsec3	Iqsec3	2011.09	0.409004	0.0598202	6.83723	8.07394e-12	9.39066e-09	OK	1698.03	2254.59
Nup153	Nup153	642.344	-0.280677	0.0410089	-6.8443	7.68507e-12	9.39066e-09	OK	713.277	587.173
Dynll2	Dynll2	2374.66	0.432686	0.0665421	6.50243	7.90321e-11	8.48501e-08	OK	1984.29	2678.28
Tln2	Tln2	1692.96	0.346096	0.0535031	6.46872	9.88354e-11	9.85318e-08	OK	1468.94	1867.19
Bsn	Bsn	9554.01	0.533752	0.0827905	6.44702	1.14068e-10	1.06137e-07	OK	7632.06	11048.9
Phf3	Phf3	1207.99	-0.2635	0.0411456	-6.4041	1.51256e-10	1.31943e-07	OK	1333.17	1110.62
Rnf24	Rnf24	364.019	-0.369785	0.0578923	-6.38746	1.6866e-10	1.37602e-07	OK	417.061	322.763
Slc7a4	Slc7a4	504.471	0.332154	0.0520645	6.37968	1.77462e-10	1.37602e-07	OK	440.345	554.346
Spns1	Spns1	239.239	0.512556	0.0806614	6.35442	2.09213e-10	1.53683e-07	OK	192.943	275.247
Svop	Svop	1215.1	0.3371	0.0532735	6.32773	2.488e-10	1.73625e-07	OK	1058.39	1336.98
Traf3	Traf3	852.536	0.347417	0.0551411	6.3005	2.96688e-10	1.97184e-07	OK	739.305	940.604
Atp6v0a1	Atp6v0a1	3552.58	0.271246	0.0431721	6.28291	3.32284e-10	2.10804e-07	OK	3182.31	3840.57
Rab15	Rab15	1170.11	0.60849	0.0972603	6.2563	3.9422e-10	2.39223e-07	OK	903.471	1377.49
Atp13a2	Atp13a2	653.312	0.497326	0.0796065	6.24731	4.17593e-10	2.42848e-07	OK	530.491	748.839
Eif2s3x	Eif2s3x	1263.55	0.353463	0.0567517	6.22824	4.71719e-10	2.63351e-07	OK	1092.89	1396.3
Ide	Ide	767.162	-0.402389	0.0647925	-6.21042	5.28428e-10	2.83664e-07	OK	888.856	672.512
Chst2	Chst2	1532.44	0.38339	0.0622911	6.15481	7.51655e-10	3.8855e-07	OK	1308.41	1706.69
Atp9a	Atp9a	2225.69	0.289496	0.047304	6.1199	9.36316e-10	4.57265e-07	OK	1978.4	2418.02
Rfx7	Rfx7	585.924	-0.310765	0.0507987	-6.11757	9.5011e-10	4.57265e-07	OK	657.606	530.172
Tnc	Tnc	82.8019	-0.68264	0.111925	-6.09907	1.06689e-09	4.96352e-07	OK	105.085	65.4706
Coa3	Coa3	243.079	0.44499	0.0730441	6.09208	1.11455e-09	5.01801e-07	OK	202.021	275.013
Osbpl3	Osbpl3	183.483	-0.523452	0.0860753	-6.08133	1.19192e-09	5.19865e-07	OK	221.375	154.012
Neurl1a	Neurl1a	1283	0.338811	0.055901	6.06091	1.35354e-09	5.72467e-07	OK	1116.72	1412.33
Lztfl1	Lztfl1	357.048	-0.527272	0.0872099	-6.04601	1.4848e-09	6.09509e-07	OK	431.322	299.279
Rplp1	Rplp1	1134.18	0.603743	0.10008	6.03261	1.61329e-09	6.43332e-07	OK	877.645	1333.72
Camk2n1	Camk2n1	5194.02	0.278125	0.0461989	6.02017	1.74234e-09	6.75495e-07	OK	4639.18	5625.55
Fam213b	Fam213b	138.346	0.642104	0.106757	6.01466	1.80265e-09	6.7999e-07	OK	105.179	164.142
Fbxo21	Fbxo21	1300.68	0.223147	0.0371343	6.00919	1.86456e-09	6.84835e-07	OK	1188.82	1387.68
Caskin1	Caskin1	994.802	0.403146	0.0671872	6.00034	1.96908e-09	7.04678e-07	OK	842.094	1113.58
Emc10	Emc10	712.449	0.377591	0.0631979	5.97473	2.30469e-09	8.04163e-07	OK	609.826	792.267
Cpsf7	Cpsf7	643.103	-0.269597	0.0451688	-5.96866	2.39216e-09	8.14327e-07	OK	711.3	590.06
H2afz	H2afz	544.396	0.435063	0.0730733	5.9538	2.61992e-09	8.70625e-07	OK	454.427	614.371
Hist1h4f	Hist1h4f	54.4374	1.51068	0.254035	5.94673	2.73548e-09	8.87885e-07	OK	26.6809	76.0258
Jph3	Jph3	1923.05	0.401872	0.0677934	5.9279	3.06841e-09	9.73313e-07	OK	1628.75	2151.94
Pcdha12	Pcdha12	217.436	0.482883	0.0817254	5.9086	3.4503e-09	1.07013e-06	OK	177.7	248.342
Cntnap1	Cntnap1	2304.49	0.30568	0.0518951	5.89035	3.85388e-09	1.16932e-06	OK	2034.42	2514.55
Tsc22d1	Tsc22d1	2422.5	0.249375	0.0424606	5.87308	4.27764e-09	1.27028e-06	OK	2190.05	2603.29
Sox4	Sox4	169.216	-0.52472	0.0895549	-5.8592	4.65108e-09	1.3524e-06	OK	204.246	141.97
Dhcr24	Dhcr24	659.802	0.362666	0.06194	5.85512	4.76673e-09	1.35774e-06	OK	568.422	730.876
Mtfp1	Mtfp1	362.849	0.359435	0.0615474	5.83997	5.22092e-09	1.45737e-06	OK	313.031	401.595
Lingo1	Lingo1	1209.24	0.468656	0.0805182	5.8205	5.8672e-09	1.60566e-06	OK	994.524	1376.24
Efr3b	Efr3b	1280.31	0.568005	0.0978891	5.80253	6.53215e-09	1.75325e-06	OK	1007.02	1492.87
Lztr1	Lztr1	1014.46	0.282943	0.0490925	5.76348	8.23978e-09	2.14516e-06	OK	904.251	1100.18
Ttbk1	Ttbk1	972	0.364813	0.0633107	5.76226	8.29969e-09	2.14516e-06	OK	836.605	1077.31
Cdh24	Cdh24	79.1131	0.898779	0.156149	5.7559	8.61799e-09	2.18693e-06	OK	53.2292	99.2451
Tmem179	Tmem179	538.678	0.392952	0.0685513	5.73223	9.9118e-09	2.47034e-06	OK	458.018	601.413
Lifr	Lifr	1003.52	0.275061	0.0480194	5.72813	1.01543e-08	2.48637e-06	OK	897.484	1086
Coro1a	Coro1a	425.627	0.420704	0.0736783	5.71001	1.12972e-08	2.71854e-06	OK	357.534	478.588
Ppp3ca	Ppp3ca	19366.5	-0.201267	0.0352677	-5.70683	1.15096e-08	2.72271e-06	OK	20897.1	18176
Nrxn2	Nrxn2	1734.92	0.380119	0.0667187	5.69734	1.21689e-08	2.73937e-06	OK	1483.39	1930.56
Ociad1	Ociad1	1968.96	0.261495	0.045888	5.69855	1.2083e-08	2.73937e-06	OK	1771	2122.93
Pitpnm1	Pitpnm1	832.982	0.418606	0.073402	5.70292	1.17773e-08	2.73937e-06	OK	700.363	936.13
Syn2	Syn2	5050.08	0.383476	0.0674373	5.68641	1.29741e-08	2.87427e-06	OK	4311.62	5624.43
Il34	Il34	198.188	0.551922	0.0971817	5.67929	1.35259e-08	2.94969e-06	OK	157.025	230.204
Ndufc2	Ndufc2	312.262	0.43063	0.0761384	5.65588	1.55046e-08	3.3292e-06	OK	261.165	352.004
Car10	Car10	311.434	0.550857	0.0975622	5.64621	1.6402e-08	3.46853e-06	OK	246.869	361.652
Jmjd1c	Jmjd1c	1981	-0.255839	0.0453625	-5.63988	1.70173e-08	3.54494e-06	OK	2180.29	1825.99
Smg7	Smg7	1366.92	-0.225649	0.0401729	-5.61695	1.94355e-08	3.98914e-06	OK	1488.11	1272.65
Ephb6	Ephb6	388.976	0.546559	0.0979	5.58282	2.36644e-08	4.71835e-06	OK	308.935	451.23
Myt1l	Myt1l	2861.13	-0.192154	0.03441	-5.58426	2.34699e-08	4.71835e-06	OK	3076.97	2693.26
Uchl1	Uchl1	1524.87	0.673281	0.121424	5.54486	2.94194e-08	5.78319e-06	OK	1142.64	1822.17
Klf9	Klf9	1459.67	-0.234533	0.0423295	-5.54066	3.01333e-08	5.84125e-06	OK	1594.22	1355.03
Pfkl	Pfkl	1691.94	0.388896	0.0704937	5.51675	3.45324e-08	6.60231e-06	OK	1441.14	1887.01
Wbscr17	Wbscr17	1828.56	0.20103	0.0365696	5.49719	3.85887e-08	7.18111e-06	OK	1686.7	1938.9
Xbp1	Xbp1	392.61	-0.31739	0.0577335	-5.4975	3.85217e-08	7.18111e-06	OK	441.672	354.451
Pck2	Pck2	141.242	0.513502	0.0934836	5.49297	3.95239e-08	7.25836e-06	OK	113.861	162.538
Tmcc2	Tmcc2	1680.19	0.376117	0.0685304	5.48832	4.05768e-08	7.35494e-06	OK	1439.09	1867.71
Sulf2	Sulf2	612.363	0.650843	0.118717	5.48232	4.1978e-08	7.51137e-06	OK	463.675	728.01
Psd3	Psd3	6581.13	0.240906	0.0440014	5.47496	4.37619e-08	7.73145e-06	OK	5970.76	7055.86
Tsc22d3	Tsc22d3	380.391	0.339165	0.061993	5.47102	4.47448e-08	7.80628e-06	OK	331.041	418.775
Ddx3x	Ddx3x	2261.26	0.239865	0.0438643	5.46833	4.54286e-08	7.8184e-06	OK	2052.43	2423.68
Slc6a17	Slc6a17	3566.32	0.339489	0.0621051	5.46637	4.59346e-08	7.8184e-06	OK	3103.21	3926.52
Gas2l1	Gas2l1	245.117	0.394169	0.0723345	5.44926	5.05795e-08	8.50528e-06	OK	208.304	273.75
Tmbim6	Tmbim6	1701.25	0.282963	0.0519493	5.4469	5.12541e-08	8.51612e-06	OK	1516.42	1845.01
Wasl	Wasl	1398.14	-0.177045	0.0325781	-5.43448	5.49556e-08	9.02371e-06	OK	1495.27	1322.59
Aatk	Aatk	1503.49	0.362977	0.0668972	5.42589	5.76681e-08	9.35899e-06	OK	1295.09	1665.59
Hpcal4	Hpcal4	7021.49	0.16697	0.0308055	5.42014	5.95538e-08	9.55393e-06	OK	6568.17	7374.07
Yif1b	Yif1b	83.0177	0.712144	0.131512	5.41504	6.12756e-08	9.71844e-06	OK	61.087	100.075
Cep170b	Cep170b	1754.36	0.342229	0.0633262	5.40423	6.50883e-08	1.00938e-05	OK	1524.75	1932.94
Wipf3	Wipf3	5453.83	-0.255778	0.0473119	-5.40622	6.43688e-08	1.00938e-05	OK	6002.37	5027.2
Nptxr	Nptxr	7720.1	0.450297	0.0834347	5.397	6.77647e-08	1.03933e-05	OK	6401.11	8745.98
Mapk8ip2	Mapk8ip2	2126.26	0.244025	0.0452358	5.3945	6.87136e-08	1.04243e-05	OK	1926.55	2281.59
Mgat4c	Mgat4c	128.966	0.797029	0.148098	5.38177	7.37587e-08	1.10694e-05	OK	91.1511	158.377
Aldh2	Aldh2	359.091	0.38588	0.071798	5.37452	7.67877e-08	1.14013e-05	OK	306.263	400.18
Plekha5	Plekha5	851.508	-0.332394	0.0618976	-5.37006	7.87117e-08	1.1564e-05	OK	962.975	764.812
Filip1	Filip1	227.956	-0.476127	0.0887827	-5.36284	8.19235e-08	1.19102e-05	OK	270.769	194.657
Rnasek	Rnasek	459.467	0.310024	0.0578298	5.36097	8.27747e-08	1.19102e-05	OK	404.871	501.93
Cyc1	Cyc1	493.584	0.3232	0.0603958	5.35136	8.72944e-08	1.24323e-05	OK	432.496	541.097
Snora78	Snora78	62.0626	1.54485	0.289009	5.34533	9.02502e-08	1.27235e-05	OK	29.8561	87.1121
Asphd2	Asphd2	879.413	0.28248	0.0529056	5.33932	9.32979e-08	1.3019e-05	OK	784.029	953.601
Mlh1	Mlh1	49.0464	-0.767383	0.143819	-5.33576	9.5145e-08	1.3019e-05	OK	63.8659	37.5201
Nlrp5-ps	Nlrp5-ps	58.0348	1.03331	0.193597	5.33745	9.42623e-08	1.3019e-05	OK	36.5279	74.7623
Hist1h4c	Hist1h4c	153.94	1.38675	0.260286	5.32778	9.94223e-08	1.34722e-05	OK	80.6655	210.931
Chchd2	Chchd2	652.633	0.340551	0.0640255	5.31899	1.04345e-07	1.36148e-05	OK	567.625	718.75
Fgfr3	Fgfr3	658.144	0.299365	0.0562461	5.32241	1.02402e-07	1.36148e-05	OK	582.576	716.92
Pnrc1	Pnrc1	525.486	-0.309016	0.0580751	-5.32098	1.03208e-07	1.36148e-05	OK	589.411	475.768
Slc16a7	Slc16a7	830.88	-0.273479	0.0514161	-5.31894	1.04376e-07	1.36148e-05	OK	920.266	761.357
Syn3	Syn3	787.465	-0.38337	0.072173	-5.31183	1.08532e-07	1.40257e-05	OK	906.448	694.923
Gcn1l1	Gcn1l1	1105.71	0.241575	0.0454979	5.30958	1.09877e-07	1.40693e-05	OK	1002.88	1185.69
Sik2	Sik2	202.982	-0.400362	0.0754369	-5.30725	1.11293e-07	1.4121e-05	OK	235.017	178.065
Cap2	Cap2	2079.7	-0.178382	0.033645	-5.30188	1.14614e-07	1.44114e-05	OK	2225.28	1966.47
Atp5g3	Atp5g3	724.874	0.457386	0.0863761	5.29528	1.18833e-07	1.47456e-05	OK	599.148	822.661
Hist2h4	Hist2h4	62.7807	1.06568	0.201373	5.29207	1.20939e-07	1.47456e-05	OK	38.8759	81.3733
Homer3	Homer3	392.172	0.664527	0.125554	5.29275	1.20493e-07	1.47456e-05	OK	295.068	467.697
Ids	Ids	3904.9	0.221532	0.0418677	5.29123	1.21498e-07	1.47456e-05	OK	3571.47	4164.23
Arhgef17	Arhgef17	3056.25	0.386619	0.0731586	5.28468	1.25928e-07	1.51421e-05	OK	2605.78	3406.61
Rps16	Rps16	788.786	0.287722	0.0544596	5.28322	1.26934e-07	1.51421e-05	OK	701.673	856.54
Dgkb	Dgkb	2374.23	0.327536	0.06213	5.27178	1.35107e-07	1.59804e-05	OK	2076.53	2605.77
Ash1l	Ash1l	3835.51	-0.183484	0.0349007	-5.25733	1.4616e-07	1.69997e-05	OK	4111.73	3620.68
Dcc	Dcc	839.218	0.283407	0.0539003	5.25798	1.45649e-07	1.69997e-05	OK	747.9	910.243
Hspa1b	Hspa1b	89.1193	0.633646	0.120655	5.25174	1.5067e-07	1.73794e-05	OK	68.0192	105.531
Inhba	Inhba	183.942	-0.508829	0.0978065	-5.2024	1.96732e-07	2.25065e-05	OK	220.866	155.223
Mki67	Mki67	26.1281	-1.37178	0.263889	-5.19831	2.01113e-07	2.28206e-05	OK	39.8989	15.4175
Dlk2	Dlk2	84.8883	0.744007	0.143234	5.19434	2.05445e-07	2.30235e-05	OK	61.5317	103.055
Tet2	Tet2	740.343	-0.246492	0.0474602	-5.19366	2.06201e-07	2.30235e-05	OK	812.087	684.543
Slc25a22	Slc25a22	1375.15	0.405523	0.078118	5.19116	2.0899e-07	2.31498e-05	OK	1162.85	1540.27
Zfp804a	Zfp804a	278.019	-0.425103	0.0820415	-5.18156	2.20035e-07	2.41813e-05	OK	324.621	241.773
Ncoa6	Ncoa6	1118.01	-0.250359	0.0483853	-5.17428	2.28796e-07	2.49477e-05	OK	1228.06	1032.41
Kcnc2	Kcnc2	864.355	0.411301	0.0795519	5.17022	2.33816e-07	2.52975e-05	OK	729.069	969.577
Rgs7bp	Rgs7bp	3120.15	-0.219703	0.0425768	-5.16014	2.4676e-07	2.63356e-05	OK	3389.47	2910.68
Skil	Skil	1446.23	-0.23505	0.045554	-5.15982	2.47185e-07	2.63356e-05	OK	1579.83	1342.31
Sox11	Sox11	480.45	-0.503936	0.0978706	-5.149	2.61882e-07	2.769e-05	OK	575.965	406.159
Fat3	Fat3	2945.53	-0.244908	0.0476487	-5.13988	2.74917e-07	2.88497e-05	OK	3229.12	2724.95
Atp6v0c	Atp6v0c	3050.33	1.18771	0.231211	5.1369	2.79314e-07	2.90924e-05	OK	1774.67	4042.51
Sdha	Sdha	2354.78	0.155401	0.0302628	5.13505	2.82074e-07	2.91623e-05	OK	2213.19	2464.9
Clu	Clu	4470.32	-0.192382	0.0375169	-5.12788	2.93018e-07	3.00228e-05	OK	4807.95	4207.72
Stxbp5	Stxbp5	2069.02	-0.145885	0.0284553	-5.12681	2.947e-07	3.00228e-05	OK	2187.35	1976.99
Wscd1	Wscd1	733.415	0.311533	0.0608091	5.12314	3.00491e-07	3.03909e-05	OK	645.852	801.52
Dnm1	Dnm1	7204.88	0.288174	0.0563317	5.11566	3.12648e-07	3.1393e-05	OK	6407.96	7824.72
Arpc4	Arpc4	922.526	0.270239	0.0528804	5.11038	3.21519e-07	3.18258e-05	OK	826.725	997.037
Begain	Begain	366.193	0.374524	0.0732862	5.11042	3.2144e-07	3.18258e-05	OK	313.862	406.894
Zfp266	Zfp266	665.507	-0.235135	0.0460729	-5.10354	3.3336e-07	3.27656e-05	OK	727.009	617.671
Ppfia4	Ppfia4	1062.84	0.307259	0.0603557	5.09081	3.56536e-07	3.47984e-05	OK	937.649	1160.2
Tmem14c	Tmem14c	151.316	0.483642	0.095302	5.07484	3.87831e-07	3.759e-05	OK	123.621	172.856
Mfap3	Mfap3	527.376	-0.350302	0.0690525	-5.07298	3.91628e-07	3.76962e-05	OK	600.153	470.772
Arhgap33	Arhgap33	383.544	0.429928	0.0848462	5.06715	4.03817e-07	3.82812e-05	OK	320.882	432.282
Cggbp1	Cggbp1	668.004	-0.223325	0.0440671	-5.06783	4.02369e-07	3.82812e-05	OK	726.619	622.414
Lsm11	Lsm11	346.147	0.687537	0.135712	5.06615	4.05934e-07	3.82812e-05	OK	257.66	414.97
Cenpb	Cenpb	618.129	0.333422	0.0658603	5.06256	4.13657e-07	3.87478e-05	OK	539.262	679.469
Svil	Svil	143.286	-0.423785	0.0837945	-5.05743	4.24955e-07	3.95407e-05	OK	167.229	124.664
Fbxo31	Fbxo31	987.301	0.242872	0.0480482	5.05476	4.30925e-07	3.98306e-05	OK	894.998	1059.09
St3gal2	St3gal2	972.098	0.241894	0.0478735	5.05277	4.35438e-07	3.9983e-05	OK	881.577	1042.5
Hist1h2bc	Hist1h2bc	176.774	0.5497	0.10891	5.04728	4.48133e-07	4.08797e-05	OK	140.2	205.222
Bdp1	Bdp1	681.294	-0.23101	0.0460697	-5.01435	5.32129e-07	4.82267e-05	OK	743.144	633.187
Lingo3	Lingo3	377.311	-0.353277	0.0705406	-5.00814	5.49597e-07	4.94885e-05	OK	429.823	336.468
Rapgef5	Rapgef5	1131.7	-0.23197	0.0463852	-5.00095	5.70475e-07	5.10392e-05	OK	1234.87	1051.45
Ndufc1	Ndufc1	143.82	0.557985	0.111656	4.99736	5.81191e-07	5.13817e-05	OK	113.636	167.297
Slc2a1	Slc2a1	390.947	0.372068	0.0744553	4.99721	5.81666e-07	5.13817e-05	OK	335.436	434.123
Dapk1	Dapk1	1729.36	-0.19517	0.0390886	-4.99302	5.94424e-07	5.21785e-05	OK	1861.87	1626.29
Cox17	Cox17	129.423	0.836659	0.16766	4.99021	6.03122e-07	5.26111e-05	OK	89.748	160.282
Nectin3	Nectin3	427.802	0.627854	0.125885	4.98753	6.11574e-07	5.3017e-05	OK	327.388	505.902
Hdac5	Hdac5	803.765	0.330281	0.066371	4.97628	6.4818e-07	5.58435e-05	OK	702.157	882.793
Usp11	Usp11	973.654	0.183312	0.0368587	4.97336	6.58025e-07	5.63439e-05	OK	904.705	1027.28
Ndufb6	Ndufb6	199.222	0.410361	0.0827741	4.95759	7.13712e-07	6.07395e-05	OK	168.109	223.42
Zhx1	Zhx1	1014.5	-0.194786	0.0393103	-4.9551	7.22931e-07	6.11512e-05	OK	1092.09	954.161
2900097C17Rik	2900097C17Rik	13621.7	0.201334	0.0406465	4.9533	7.29653e-07	6.12802e-05	OK	12563.3	14444.8
Ncs1	Ncs1	3640.27	0.191096	0.0385961	4.95119	7.37628e-07	6.12802e-05	OK	3371.66	3849.19
Scamp3	Scamp3	169.866	0.43386	0.0876268	4.95122	7.37481e-07	6.12802e-05	OK	141.869	191.642
Adap1	Adap1	718.024	0.279691	0.0565908	4.94235	7.71867e-07	6.37453e-05	OK	640.899	778.01
Rabac1	Rabac1	358.009	0.451097	0.0913639	4.93736	7.91866e-07	6.50122e-05	OK	296.738	405.664
Chl1	Chl1	2315.84	-0.203514	0.0412431	-4.93451	8.03527e-07	6.50278e-05	OK	2500.92	2171.88
Clip2	Clip2	880.738	0.320073	0.0648721	4.9339	8.06033e-07	6.50278e-05	OK	772.766	964.716
Zfhx4	Zfhx4	646.944	-0.408976	0.0828641	-4.9355	7.99451e-07	6.50278e-05	OK	751.255	565.814
Ppfia3	Ppfia3	990.983	0.265104	0.0537924	4.92828	8.29555e-07	6.65408e-05	OK	889.996	1069.53
Hap1	Hap1	806.633	0.318834	0.0647326	4.92541	8.41844e-07	6.69437e-05	OK	708.12	883.254
Pfkp	Pfkp	1255.36	0.266401	0.0540931	4.92487	8.44171e-07	6.69437e-05	OK	1126.81	1355.34
Lats1	Lats1	631.198	-0.256702	0.0524362	-4.89551	9.80506e-07	7.7316e-05	OK	694.914	581.642
Fam189b	Fam189b	252.676	0.37186	0.0761233	4.88498	1.0344e-06	8.05792e-05	OK	216.818	280.566
Ndufb2	Ndufb2	126.018	0.500059	0.102386	4.88406	1.03921e-06	8.05792e-05	OK	102.202	144.542
Ptpn14	Ptpn14	189.708	0.492248	0.10076	4.88535	1.03247e-06	8.05792e-05	OK	154.393	217.175
Abcd2	Abcd2	363.837	-0.296767	0.0608138	-4.87994	1.0612e-06	8.138e-05	OK	406.333	330.785
Mgat1	Mgat1	272.106	0.298455	0.0611566	4.88018	1.05991e-06	8.138e-05	OK	240.956	296.334
Mroh1	Mroh1	404.717	0.429794	0.0882819	4.86842	1.12493e-06	8.57956e-05	OK	338.616	456.129
Slc27a3	Slc27a3	44.7391	0.781575	0.160709	4.86328	1.15456e-06	8.75769e-05	OK	31.8554	54.7597
Tmem121	Tmem121	42.3679	0.786184	0.161711	4.86167	1.16398e-06	8.78147e-05	OK	30.1008	51.909
Pcsk1n	Pcsk1n	337.869	1.23762	0.255155	4.85048	1.23166e-06	9.19266e-05	OK	191.543	451.678
Slc17a7	Slc17a7	8592.35	0.283221	0.058379	4.85142	1.22579e-06	9.19266e-05	OK	7657.99	9319.07
Lrp3	Lrp3	424.159	0.371947	0.0769012	4.83668	1.32024e-06	9.80136e-05	OK	363.95	470.987
Map2k1	Map2k1	2173.43	0.224006	0.0463512	4.83279	1.34634e-06	9.92868e-05	OK	1985.8	2319.36
Osbpl10	Osbpl10	51.9685	-0.599815	0.124134	-4.83201	1.35161e-06	9.92868e-05	OK	64.265	42.4045
Zap70	Zap70	24.3209	1.07567	0.222683	4.83052	1.36179e-06	9.95105e-05	OK	14.9843	31.5826
Btaf1	Btaf1	914.345	-0.302358	0.0626206	-4.82841	1.37629e-06	9.9528e-05	OK	1023.16	829.709
Scn3a	Scn3a	1423.39	-0.241959	0.0501033	-4.82921	1.37078e-06	9.9528e-05	OK	1558.77	1318.09
Nr3c2	Nr3c2	2839.25	-0.190114	0.0394122	-4.82372	1.40903e-06	0.000101327	OK	3051.14	2674.44
Tet1	Tet1	281.148	-0.28294	0.0586673	-4.82278	1.41568e-06	0.000101327	OK	312.446	256.804
Abhd8	Abhd8	706.564	0.474845	0.0985218	4.81969	1.43779e-06	0.000102384	OK	579.509	805.384
Hint1	Hint1	414.797	0.349444	0.0725258	4.8182	1.44857e-06	0.000102628	OK	359.391	457.89
Vasn	Vasn	59.8352	0.802858	0.166695	4.81634	1.46218e-06	0.000103069	OK	42.1727	73.5726
Cpd	Cpd	1533.48	-0.165686	0.0344272	-4.81263	1.48954e-06	0.00010447	OK	1633.15	1455.96
Hbb-b1	Hbb-b1	297.533	0.353419	0.0734735	4.81015	1.50815e-06	0.000105246	OK	257.35	328.787
Polr2l	Polr2l	154.925	0.529324	0.110232	4.80189	1.57172e-06	0.000109137	OK	124.006	178.972
Ap1s1	Ap1s1	802.222	0.349189	0.0728479	4.79341	1.63973e-06	0.00011231	OK	695.144	885.506
Cadm1	Cadm1	1561.09	0.206976	0.0431717	4.79425	1.63284e-06	0.00011231	OK	1436.44	1658.03
Snrpb	Snrpb	268.172	0.454557	0.0948341	4.79318	1.64155e-06	0.00011231	OK	221.937	304.134
Col12a1	Col12a1	98.4822	0.576634	0.120386	4.78988	1.66878e-06	0.000113616	OK	77.1566	115.069
Lct	Lct	1490.9	-0.338733	0.0707684	-4.78651	1.69709e-06	0.000114982	OK	1689.81	1336.19
Kat6a	Kat6a	1339.84	-0.222641	0.0466413	-4.77348	1.81074e-06	0.000122089	OK	1457.05	1248.68
Engase	Engase	57.2682	0.600546	0.125968	4.76746	1.86565e-06	0.000125187	OK	44.3797	67.2925
Mmd	Mmd	2673.03	0.177143	0.0371737	4.76526	1.88608e-06	0.000125952	OK	2490.04	2815.35
Arhgap20	Arhgap20	1213.49	-0.301073	0.0632321	-4.7614	1.92256e-06	0.000126572	OK	1357.29	1101.64
Rnf187	Rnf187	1653.41	0.244391	0.0513261	4.76153	1.92134e-06	0.000126572	OK	1497.88	1774.38
Slc25a29	Slc25a29	66.1094	0.637771	0.133903	4.76294	1.90794e-06	0.000126572	OK	50.3611	78.358
Atp1a3	Atp1a3	17610	0.215196	0.0452411	4.75665	1.96829e-06	0.000128974	OK	16148.8	18746.5
G6pc3	G6pc3	178.036	0.434025	0.0912817	4.75479	1.98654e-06	0.000129561	OK	148.681	200.868
Med16	Med16	272.784	0.373727	0.0786856	4.74963	2.03791e-06	0.000132294	OK	233.882	303.041
Chmp6	Chmp6	95.8357	0.472279	0.0994743	4.74774	2.05698e-06	0.000132913	OK	78.6922	109.17
Tsix	Tsix	18.9415	1.90355	0.401175	4.74493	2.08579e-06	0.000134154	OK	7.45145	27.8783
Coch	Coch	22.9929	-1.24217	0.262014	-4.74084	2.12833e-06	0.000136262	OK	34.0489	14.3937
Kdm2a	Kdm2a	1105.6	-0.199707	0.042172	-4.73553	2.18484e-06	0.000139241	OK	1192.3	1038.17
Ctbp1	Ctbp1	1077.75	0.293984	0.0621161	4.73282	2.21422e-06	0.000139837	OK	956.18	1172.3
Stx1a	Stx1a	399.268	0.396117	0.0836894	4.73318	2.21028e-06	0.000139837	OK	339.015	446.131
Rgs6	Rgs6	126.013	-0.459562	0.0974224	-4.71721	2.391e-06	0.000150321	OK	148.854	108.248
Igfbp5	Igfbp5	1998.64	-0.350525	0.0743839	-4.71239	2.44834e-06	0.000153235	OK	2274.62	1783.98
Agap3	Agap3	1281.43	0.415387	0.0882238	4.70833	2.49749e-06	0.000154922	OK	1078.93	1438.92
Ckb	Ckb	3247.1	0.366079	0.0777377	4.70915	2.48751e-06	0.000154922	OK	2793.27	3600.09
Mef2c	Mef2c	2088.51	-0.310453	0.0660722	-4.6987	2.61824e-06	0.000161694	OK	2343.76	1889.98
Hist1h4m	Hist1h4m	102.51	1.40838	0.30016	4.6921	2.70419e-06	0.000166266	OK	53.0977	140.942
Casp8ap2	Casp8ap2	252.732	-0.322993	0.0689133	-4.68694	2.77315e-06	0.000169546	OK	284.875	227.732
Selenow	Selenow	2969.32	0.300769	0.0641804	4.6863	2.78183e-06	0.000169546	OK	2626.82	3235.72
Ahdc1	Ahdc1	659.345	0.341794	0.0729824	4.68324	2.82375e-06	0.000171352	OK	573.157	726.38
Dnajb5	Dnajb5	1292.63	-0.2436	0.0520454	-4.68052	2.86143e-06	0.000172142	OK	1416.41	1196.35
Nt5dc3	Nt5dc3	2513.66	0.264926	0.0565981	4.68082	2.85728e-06	0.000172142	OK	2257.67	2712.76
Ndufb5	Ndufb5	333.594	0.331622	0.0709085	4.67676	2.91449e-06	0.000174582	OK	291.256	366.524
Srebf2	Srebf2	1546.33	0.239694	0.0512663	4.67547	2.93285e-06	0.000174931	OK	1403.63	1657.32
Fnip2	Fnip2	606.042	-0.294308	0.0629687	-4.67387	2.95574e-06	0.000175546	OK	676.236	551.446
Nrsn1	Nrsn1	1554.47	0.184107	0.0394019	4.67253	2.9751e-06	0.000175947	OK	1443.92	1640.46
Gpr137	Gpr137	376.322	0.347136	0.0743546	4.66866	3.03171e-06	0.000178538	OK	326.38	415.166
Cbx6	Cbx6	3570.86	0.206682	0.0443929	4.65575	3.228e-06	0.000189299	OK	3286.14	3792.31
Panx2	Panx2	658.787	0.458396	0.0986588	4.64628	3.3798e-06	0.000197372	OK	544.28	747.848
Ap2a1	Ap2a1	1563.73	0.279193	0.060124	4.64363	3.42345e-06	0.000199088	OK	1396.06	1694.14
Abhd17a	Abhd17a	341.834	0.389199	0.08393	4.63719	3.53181e-06	0.000203692	OK	291.124	381.275
Ywhah	Ywhah	6287.38	0.308867	0.0666029	4.63744	3.52749e-06	0.000203692	OK	5543.02	6866.33
Scamp5	Scamp5	2430.66	0.173849	0.0375181	4.63373	3.59133e-06	0.000206273	OK	2267.33	2557.69
Nos1	Nos1	1207.16	0.227532	0.0492293	4.62187	3.80293e-06	0.00021753	OK	1101.33	1289.47
Klhl2	Klhl2	2691.55	0.213687	0.0463107	4.61422	3.94577e-06	0.00022478	OK	2469.76	2864.05
Pex6	Pex6	380.842	0.351694	0.0764299	4.60152	4.19425e-06	0.000237	OK	329.652	420.656
Zfp91	Zfp91	1485.18	-0.147988	0.0321593	-4.60171	4.19036e-06	0.000237	OK	1571.35	1418.16
Tspan18	Tspan18	302.963	0.381911	0.0830468	4.59875	4.25043e-06	0.000239207	OK	258.838	337.283
Oaz1	Oaz1	1063.4	0.262837	0.0572008	4.59499	4.32775e-06	0.00024258	OK	955.948	1146.98
Gls	Gls	2760.18	0.213915	0.0466316	4.58733	4.48941e-06	0.000248811	OK	2532.5	2937.27
Ndufb10	Ndufb10	281.372	0.388236	0.0846113	4.58847	4.46513e-06	0.000248811	OK	239.732	313.759
Nedd4	Nedd4	4746.01	-0.151412	0.0330076	-4.5872	4.4924e-06	0.000248811	OK	5027.78	4526.86
Dynll1	Dynll1	1352.48	0.231503	0.0505333	4.58119	4.62345e-06	0.000255057	OK	1231.87	1446.28
Adcy3	Adcy3	386.38	0.310232	0.0677495	4.5791	4.6697e-06	0.000256595	OK	340.439	422.113
Nisch	Nisch	4274.82	0.198423	0.0434758	4.56398	5.01928e-06	0.000274722	OK	3947.44	4529.46
Pebp1	Pebp1	1876.93	0.301035	0.0659873	4.56201	5.06654e-06	0.000276225	OK	1660.25	2045.47
Pcmt1	Pcmt1	798.713	0.227809	0.049981	4.55792	5.16617e-06	0.000279474	OK	728.608	853.24
Stac2	Stac2	352.269	0.474594	0.104113	4.55847	5.15284e-06	0.000279474	OK	288.956	401.512
Cdv3	Cdv3	580.766	-0.201051	0.0441317	-4.5557	5.22108e-06	0.000280182	OK	626.616	545.104
Romo1	Romo1	89.6544	0.621312	0.136403	4.55496	5.23948e-06	0.000280182	OK	68.8178	105.861
Zfp146	Zfp146	384.791	-0.239913	0.0526611	-4.55579	5.21883e-06	0.000280182	OK	421.078	356.567
Cul9	Cul9	956.955	0.261725	0.0574745	4.55375	5.26974e-06	0.000280724	OK	860.658	1031.85
Dpysl2	Dpysl2	6978.61	0.148253	0.0325921	4.54875	5.39659e-06	0.000286389	OK	6578.15	7290.08
Rasl11a	Rasl11a	64.8399	0.707775	0.155846	4.5415	5.58543e-06	0.000295288	OK	47.8092	78.086
Ddit4	Ddit4	285.878	0.322034	0.0709425	4.53937	5.64234e-06	0.00029717	OK	250.621	313.299
Fam49a	Fam49a	2169.85	-0.219063	0.0482771	-4.53762	5.68937e-06	0.000298521	OK	2356.59	2024.61
Sp3	Sp3	727.21	-0.206915	0.0456245	-4.53518	5.75535e-06	0.000300852	OK	786.307	681.246
Xlr3b	Xlr3b	20.886	1.35991	0.299917	4.5343	5.77944e-06	0.000300984	OK	11.1021	28.4957
Cpne6	Cpne6	3045.08	0.309967	0.0683999	4.53168	5.85158e-06	0.000302483	OK	2683.31	3326.45
Nptx1	Nptx1	7638.07	0.249708	0.0550996	4.53195	5.84418e-06	0.000302483	OK	6904.2	8208.86
Cep162	Cep162	171.24	-0.401228	0.0886442	-4.52628	6.00317e-06	0.000309174	OK	198.325	150.174
Dclk3	Dclk3	282.088	-0.392719	0.0867803	-4.52544	6.02694e-06	0.000309257	OK	325.754	248.125
Ttyh3	Ttyh3	1329.59	0.248712	0.0550512	4.51784	6.24729e-06	0.00031939	OK	1202.34	1428.56
Uqcrq	Uqcrq	329.271	0.838825	0.185918	4.51181	6.42762e-06	0.00032741	OK	228.093	407.965
Dzank1	Dzank1	1361.93	0.176593	0.0391579	4.50976	6.49002e-06	0.000329386	OK	1268.99	1434.23
Galnt18	Galnt18	400.157	0.371952	0.082501	4.50846	6.53011e-06	0.00033022	OK	343.355	444.337
Lrrtm1	Lrrtm1	689.649	0.253425	0.0562941	4.50179	6.73822e-06	0.000338339	OK	622.417	741.942
Mcl1	Mcl1	531.161	-0.229661	0.0510157	-4.50176	6.73915e-06	0.000338339	OK	579.099	493.876
Med13	Med13	2067.01	-0.188854	0.0419703	-4.49972	6.80441e-06	0.000339278	OK	2220.25	1947.83
Rasl10b	Rasl10b	1794.64	0.239781	0.0532887	4.49965	6.80648e-06	0.000339278	OK	1628.97	1923.5
Madd	Madd	2359.73	0.188365	0.0418758	4.49818	6.85379e-06	0.000340421	OK	2188.07	2493.25
Jag2	Jag2	138.782	0.538506	0.119892	4.49158	7.06957e-06	0.000349894	OK	110.626	160.681
Cib2	Cib2	70.2333	0.818729	0.182718	4.48084	7.43509e-06	0.000366684	OK	49.1257	86.6504
Lmo3	Lmo3	1459.61	-0.267822	0.0598127	-4.47768	7.54596e-06	0.000370842	OK	1613.37	1340.02
Erbin	Erbin	1052.26	-0.207265	0.0463171	-4.47491	7.64435e-06	0.000374358	OK	1137.92	985.639
Fam171b	Fam171b	2172.32	-0.145679	0.0326045	-4.46806	7.89331e-06	0.000383857	OK	2296.39	2075.83
Plin4	Plin4	48.3416	0.891533	0.199525	4.46828	7.88512e-06	0.000383857	OK	32.6407	60.5534
Psmb5	Psmb5	467.145	0.35716	0.0799946	4.4648	8.01418e-06	0.000388382	OK	403.404	516.721
Sh3gl2	Sh3gl2	1951.92	0.359791	0.0806457	4.46138	8.14353e-06	0.000393284	OK	1683.67	2160.56
Eif4b	Eif4b	2351.35	-0.135878	0.0305235	-4.4516	8.52313e-06	0.000410198	OK	2476.57	2253.96
Evc2	Evc2	225.446	0.415259	0.0933748	4.44723	8.69855e-06	0.000417202	OK	189.831	253.146
Reep5	Reep5	2200.36	0.239071	0.053789	4.44461	8.80532e-06	0.000420876	OK	1997.82	2357.89
Slc4a3	Slc4a3	596.738	0.278369	0.0627725	4.43456	9.22588e-06	0.000439473	OK	532.938	646.359
Adamts9	Adamts9	103.062	0.595807	0.134656	4.42467	9.65885e-06	0.000450291	OK	80.0408	120.967
Cisd1	Cisd1	311.116	0.291153	0.0657548	4.42786	9.51734e-06	0.000450291	OK	276.355	338.152
Hist1h4h	Hist1h4h	146.318	1.12434	0.254142	4.42408	9.68538e-06	0.000450291	OK	87.9438	191.719
Mum1	Mum1	245.619	0.326293	0.0737754	4.42279	9.74335e-06	0.000450291	OK	214.936	269.484
Rhbdd2	Rhbdd2	379.722	0.256347	0.0579487	4.42368	9.70331e-06	0.000450291	OK	342.284	408.841
Shank3	Shank3	1930.52	0.539579	0.121982	4.42342	9.71485e-06	0.000450291	OK	1538.11	2235.72
Snap25	Snap25	12135.6	0.282326	0.0638091	4.42454	9.66463e-06	0.000450291	OK	10820	13158.8
Tcf12	Tcf12	546.554	-0.202163	0.0456763	-4.42598	9.6004e-06	0.000450291	OK	589.943	512.806
Zbtb1	Zbtb1	330.936	-0.255849	0.0578126	-4.42549	9.62232e-06	0.000450291	OK	364.231	305.041
Neto1	Neto1	1715.79	0.425951	0.0963313	4.42173	9.79118e-06	0.000451008	OK	1437.98	1931.87
Crtc1	Crtc1	2736.12	0.227687	0.051553	4.41657	1.00282e-05	0.000460405	OK	2496.09	2922.81
Dixdc1	Dixdc1	885.509	-0.175452	0.0397666	-4.41204	1.024e-05	0.000468589	OK	946.473	838.092
Azin2	Azin2	118.737	0.487875	0.110735	4.4058	1.05392e-05	0.000480668	OK	96.8228	135.782
Fbxo2	Fbxo2	259.724	0.372488	0.0845717	4.40441	1.06073e-05	0.000480668	OK	222.805	288.44
Kdm6a	Kdm6a	390.893	0.284976	0.0647014	4.40449	1.06034e-05	0.000480668	OK	348.127	424.155
Nfe2l1	Nfe2l1	2146.69	0.192438	0.0437455	4.39903	1.08734e-05	0.000491132	OK	1987.19	2270.75
Gabra1	Gabra1	2185.23	-0.251553	0.0572278	-4.39565	1.10444e-05	0.000496355	OK	2401.37	2017.13
Syngr1	Syngr1	2527.35	0.26642	0.0606143	4.39534	1.10602e-05	0.000496355	OK	2268.54	2728.65
2900052N01Rik	2900052N01Rik	256.149	0.564275	0.128417	4.39408	1.11244e-05	0.000497639	OK	201.814	298.411
Lrrn1	Lrrn1	1135.91	-0.246275	0.0560769	-4.39174	1.12447e-05	0.000501414	OK	1245.89	1050.37
Nfic	Nfic	581.897	0.365018	0.0831392	4.39045	1.13117e-05	0.000502793	OK	500.797	644.975
Cacna1b	Cacna1b	1531.3	0.219258	0.0499579	4.38885	1.13954e-05	0.000504905	OK	1401.87	1631.97
Rspo2	Rspo2	75.9854	0.560164	0.127713	4.38613	1.15384e-05	0.000509624	OK	59.9788	88.435
Rph3al	Rph3al	26.9051	-0.84659	0.193433	-4.37666	1.2051e-05	0.000530587	OK	35.8588	19.941
Rb1	Rb1	516.362	-0.2832	0.0647671	-4.37259	1.22783e-05	0.000535528	OK	573.9	471.611
Rbm5	Rbm5	911.485	-0.20413	0.046683	-4.37268	1.22729e-05	0.000535528	OK	984.553	854.653
Tmem234	Tmem234	75.027	0.544176	0.124418	4.37376	1.22125e-05	0.000535528	OK	59.6527	86.9848
Ndufa9	Ndufa9	517.776	0.24285	0.0555783	4.36951	1.24525e-05	0.00054143	OK	469.374	555.423
Aqp4	Aqp4	1413.67	-0.297339	0.0681512	-4.36293	1.28333e-05	0.000556257	OK	1579.11	1285
Slc7a5	Slc7a5	358.576	0.257854	0.0591549	4.35896	1.30683e-05	0.000564689	OK	323.018	386.232
Rab3a	Rab3a	1945.01	0.233208	0.0535127	4.358	1.31259e-05	0.000565427	OK	1770.3	2080.89
Arhgef3	Arhgef3	781.502	-0.291349	0.0670222	-4.34705	1.3798e-05	0.000592551	OK	871.104	711.812
Hist1h4d	Hist1h4d	161.999	1.00405	0.231126	4.34418	1.39794e-05	0.000596668	OK	103.47	207.521
Ptprs	Ptprs	4978.2	0.296984	0.0683605	4.34438	1.39671e-05	0.000596668	OK	4411.06	5419.31
Fndc3a	Fndc3a	686.968	-0.218568	0.0503404	-4.3418	1.41321e-05	0.000601348	OK	745.956	641.088
Ogdhl	Ogdhl	741.422	0.201605	0.0464494	4.34033	1.42271e-05	0.00060355	OK	683.741	786.286
Adgrv1	Adgrv1	69.0648	-0.709542	0.163606	-4.3369	1.44507e-05	0.000607857	OK	88.3773	54.0439
Gprin1	Gprin1	1557.47	-0.18509	0.0426793	-4.33677	1.44593e-05	0.000607857	OK	1670.62	1469.47
Rab6b	Rab6b	6020.89	0.186447	0.0429831	4.33769	1.4399e-05	0.000607857	OK	5587.3	6358.12
Clk3	Clk3	244.004	-0.287661	0.0663991	-4.3323	1.47559e-05	0.000618465	OK	271.624	222.522
Sema3c	Sema3c	215.077	-0.34059	0.0786749	-4.32908	1.49735e-05	0.000625704	OK	243.929	192.636
B3gat3	B3gat3	490.153	0.399749	0.0926786	4.31329	1.60846e-05	0.000668135	OK	415.527	548.196
Trpm2	Trpm2	198.606	0.41625	0.0964903	4.31391	1.60392e-05	0.000668135	OK	167.158	223.065
Dclk1	Dclk1	6656.25	-0.190303	0.0441609	-4.30931	1.63761e-05	0.000678184	OK	7153.52	6269.49
Zfp382	Zfp382	526.332	-0.273012	0.0633635	-4.30867	1.64238e-05	0.000678184	OK	582.858	482.367
Cbx3	Cbx3	977.849	0.178096	0.0414234	4.2994	1.71263e-05	0.00070511	OK	910.553	1030.19
B4gat1	B4gat1	648.089	0.191167	0.0444749	4.2983	1.72111e-05	0.000706517	OK	600.25	685.298
Grik5	Grik5	1786.45	0.238374	0.0554728	4.29713	1.73024e-05	0.000708181	OK	1622.48	1913.98
Ap2a2	Ap2a2	2842.76	0.280094	0.0652259	4.29421	1.75317e-05	0.000715469	OK	2536.98	3080.59
Cep350	Cep350	1264.51	-0.192209	0.0448567	-4.28495	1.82781e-05	0.000741592	OK	1359.92	1190.29
Pde4dip	Pde4dip	3505.43	-0.177243	0.0413592	-4.28545	1.82367e-05	0.000741592	OK	3749.24	3315.79
Syne1	Syne1	15054.6	-0.245795	0.0573739	-4.28409	1.8349e-05	0.00074231	OK	16509.3	13923.1
Ahi1	Ahi1	2525.73	-0.144111	0.0336647	-4.28077	1.86248e-05	0.00075129	OK	2668.42	2414.75
Celsr2	Celsr2	3832.43	0.220569	0.0515403	4.27955	1.8727e-05	0.000753237	OK	3506.6	4085.86
Nxf1	Nxf1	664.485	-0.202801	0.0474123	-4.2774	1.8909e-05	0.000758371	OK	717.404	623.325
BC005561	BC005561	299.403	-0.331004	0.0774312	-4.27482	1.91295e-05	0.000763848	OK	338.432	269.047
Tcf4	Tcf4	5601.44	-0.173259	0.0405329	-4.27452	1.9155e-05	0.000763848	OK	5982.24	5305.27
Btbd2	Btbd2	453.996	0.315981	0.0739495	4.27293	1.92922e-05	0.000767127	OK	399.035	496.742
Plec	Plec	2870.97	0.308773	0.0723624	4.26704	1.98087e-05	0.000785074	OK	2531.18	3135.26
Sft2d1	Sft2d1	78.9649	0.5039	0.118106	4.2665	1.98561e-05	0.000785074	OK	63.9315	90.6575
Vwa5b2	Vwa5b2	108.989	0.487627	0.114497	4.25886	2.05475e-05	0.000810118	OK	88.8833	124.627
Ppp1r16a	Ppp1r16a	291.093	0.331222	0.0778394	4.2552	2.08864e-05	0.000818854	OK	254.192	319.794
Rplp2	Rplp2	385.2	0.812391	0.190889	4.25582	2.08284e-05	0.000818854	OK	270.256	474.602
Bahcc1	Bahcc1	281.976	0.34898	0.0820583	4.25283	2.11081e-05	0.000825227	OK	244.361	311.233
Plppr2	Plppr2	1584.43	0.186289	0.0438283	4.25042	2.13371e-05	0.000831849	OK	1470.43	1673.1
Vamp1	Vamp1	711.019	0.328866	0.0774508	4.24613	2.1749e-05	0.000845547	OK	621.512	780.635
Rtn1	Rtn1	6388.25	0.111342	0.0262348	4.24405	2.19524e-05	0.000850292	OK	6112.4	6602.81
Tmem8b	Tmem8b	697.465	0.258573	0.060932	4.24363	2.19929e-05	0.000850292	OK	628.111	751.406
Gpr151	Gpr151	14.1901	-2.01338	0.474915	-4.23946	2.24059e-05	0.000861645	OK	24.6003	6.09328
Snap91	Snap91	2884.15	0.236308	0.0557488	4.2388	2.24718e-05	0.000861645	OK	2621.69	3088.29
Top1	Top1	827.53	-0.198955	0.0469301	-4.2394	2.24117e-05	0.000861645	OK	892.178	777.248
9930021J03Rik	9930021J03Rik	866.707	-0.182953	0.0431705	-4.23792	2.25602e-05	0.000862666	OK	928.942	818.303
Fyco1	Fyco1	817.227	-0.304635	0.0719513	-4.23391	2.29663e-05	0.000875793	OK	915.223	741.008
Prrc2c	Prrc2c	3856.48	-0.161116	0.0381348	-4.22491	2.39033e-05	0.000909041	OK	4100.19	3666.93
Dnajb1	Dnajb1	289.508	-0.317217	0.0751714	-4.21991	2.44395e-05	0.000926909	OK	325.666	261.385
Dvl1	Dvl1	438.434	0.299121	0.0709371	4.2167	2.47901e-05	0.000937656	OK	388.134	477.557
Kdm5c	Kdm5c	1053.26	0.27363	0.0649081	4.21565	2.49056e-05	0.000939479	OK	942.539	1139.38
Zfp68	Zfp68	345.116	-0.241728	0.0574128	-4.21035	2.54981e-05	0.000959236	OK	377.909	319.61
Dlg2	Dlg2	4096.56	0.110174	0.0261907	4.2066	2.59239e-05	0.000972635	OK	3921.51	4232.71
Slc36a1	Slc36a1	495.641	0.282766	0.0672506	4.20466	2.61478e-05	0.000978405	OK	441.828	537.495
Gpx4	Gpx4	660.865	0.356471	0.0847979	4.20377	2.62504e-05	0.000979618	OK	570.861	730.868
Azin1	Azin1	1079.19	0.209746	0.0499655	4.19782	2.69497e-05	0.000997711	OK	991.883	1147.1
Npat	Npat	363.765	-0.230057	0.0548008	-4.19805	2.69219e-05	0.000997711	OK	396.653	338.187
Rpl27a	Rpl27a	852.651	0.335709	0.0799565	4.19864	2.68518e-05	0.000997711	OK	743.133	937.832
Rangap1	Rangap1	1076.77	0.241175	0.0574705	4.19651	2.71064e-05	0.00100086	OK	976.796	1154.53
Rnf182	Rnf182	465.069	0.266864	0.0636323	4.19384	2.74269e-05	0.00101002	OK	417.366	502.171
Stmn4	Stmn4	635.298	-0.231659	0.0553282	-4.187	2.8267e-05	0.00103822	OK	693.136	590.313
Rpl13a	Rpl13a	1699.87	0.22138	0.0529441	4.18138	2.8974e-05	0.00105861	OK	1554.82	1812.68
Rps13	Rps13	502.019	0.260043	0.0621902	4.18142	2.89691e-05	0.00105861	OK	451.821	541.062
Pgk1	Pgk1	2171.43	0.25864	0.0619897	4.1723	3.01536e-05	0.00109871	OK	1955.45	2339.41
Slc7a11	Slc7a11	499.134	-0.401797	0.0963141	-4.17174	3.02288e-05	0.00109871	OK	578.193	437.643
Ankhd1	Ankhd1	1047.41	-0.188542	0.0452613	-4.16562	3.10501e-05	0.00112271	OK	1124.93	987.119
Zbed6	Zbed6	875.246	-0.232963	0.0559223	-4.16584	3.10209e-05	0.00112271	OK	955.381	812.919
C1qtnf4	C1qtnf4	118.577	0.7729	0.185642	4.16338	3.13566e-05	0.00113086	OK	84.7798	144.863
Map3k15	Map3k15	20.0637	-1.10827	0.266245	-4.16259	3.14657e-05	0.00113187	OK	28.7275	13.3253
Apc2	Apc2	1147.93	0.260742	0.0627009	4.1585	3.20348e-05	0.00114798	OK	1032.84	1237.44
Popdc3	Popdc3	21.4004	1.2322	0.296331	4.15819	3.20781e-05	0.00114798	OK	12.1666	28.5823
Cbarp	Cbarp	947.046	0.334514	0.0804667	4.15718	3.22202e-05	0.0011492	OK	825.826	1041.33
Ccdc88a	Ccdc88a	1557.09	-0.212827	0.0511999	-4.15678	3.22768e-05	0.0011492	OK	1687.26	1455.85
Sema6d	Sema6d	1088.6	-0.27344	0.065791	-4.15619	3.23592e-05	0.0011492	OK	1205.69	997.524
Zfp790	Zfp790	233.369	-0.281754	0.0678213	-4.15436	3.262e-05	0.00115553	OK	259.239	213.248
Apba2	Apba2	1466.47	0.228107	0.0549192	4.1535	3.27426e-05	0.00115693	OK	1337.59	1566.71
Adprh	Adprh	378.845	0.35044	0.0844069	4.15179	3.29879e-05	0.00116266	OK	328.101	418.312
Faim2	Faim2	2957.83	0.167194	0.0403318	4.14546	3.3913e-05	0.00119225	OK	2766.61	3106.55
Fuk	Fuk	129.377	0.356399	0.0859924	4.14454	3.40491e-05	0.00119403	OK	111.761	143.079
Dchs2	Dchs2	123.272	0.582621	0.140692	4.14111	3.45627e-05	0.00120607	OK	96.3148	144.238
Robo1	Robo1	954.121	0.349753	0.0844592	4.14109	3.45654e-05	0.00120607	OK	826.567	1053.33
Nr2f2	Nr2f2	106.759	0.787588	0.190217	4.14046	3.46605e-05	0.00120638	OK	75.7976	130.841
Dock3	Dock3	2635.49	-0.190282	0.0460053	-4.13608	3.53285e-05	0.00122657	OK	2832.36	2482.37
Fmod	Fmod	22.8861	-0.989611	0.23931	-4.13527	3.54543e-05	0.00122788	OK	31.7517	15.9906
Sbf2	Sbf2	970.622	-0.172713	0.0417884	-4.13305	3.57988e-05	0.00123674	OK	1036.4	919.463
Slc32a1	Slc32a1	236.964	0.357493	0.0865688	4.12958	3.63419e-05	0.0012524	OK	204.601	262.135
Haghl	Haghl	216.783	0.344277	0.0833811	4.12896	3.64406e-05	0.00125271	OK	188.245	238.979
Kcnb2	Kcnb2	296.258	-0.26575	0.0643968	-4.12676	3.67908e-05	0.00126164	OK	327.224	272.173
Setd2	Setd2	1392.29	-0.20534	0.0498073	-4.12269	3.74477e-05	0.00128102	OK	1504.57	1304.97
Grik4	Grik4	428.151	0.484833	0.117629	4.12172	3.76057e-05	0.00128328	OK	349.603	489.243
Nme3	Nme3	89.5228	0.425727	0.103422	4.11642	3.84801e-05	0.00130992	OK	75.0352	100.791
Spock2	Spock2	3615.16	0.219797	0.0534252	4.11411	3.88679e-05	0.0013199	OK	3308.86	3853.4
Chd1	Chd1	430.41	-0.229483	0.0558403	-4.10963	3.96295e-05	0.0013425	OK	469.225	400.221
Cdk13	Cdk13	767.266	-0.190191	0.046301	-4.10771	3.99599e-05	0.00135041	OK	824.551	722.71
Fat4	Fat4	2328.41	-0.315126	0.0767636	-4.10515	4.0406e-05	0.00135564	OK	2617.29	2103.73
Keap1	Keap1	374.583	0.246935	0.0601439	4.10574	4.03023e-05	0.00135564	OK	338.987	402.27
Zfp638	Zfp638	1521.19	-0.170748	0.0415934	-4.10517	4.04026e-05	0.00135564	OK	1623.09	1441.93
Usp14	Usp14	979.464	0.221638	0.0540066	4.1039	4.06248e-05	0.00135971	OK	895.791	1044.54
Patl1	Patl1	254.799	-0.297478	0.0726442	-4.095	4.22166e-05	0.00140961	OK	284.63	231.596
Csnk1g2	Csnk1g2	737.18	0.337379	0.0825285	4.08803	4.35049e-05	0.00144916	OK	642.033	811.183
Zfp84	Zfp84	340.322	-0.219195	0.0536675	-4.08432	4.4206e-05	0.00146901	OK	369.629	317.528
Cdk19	Cdk19	675.502	-0.280844	0.068806	-4.08168	4.4712e-05	0.00147878	OK	750.142	617.449
Phrf1	Phrf1	500.986	-0.196557	0.048152	-4.08201	4.46474e-05	0.00147878	OK	539.649	470.914
Frzb	Frzb	168.357	0.582601	0.142824	4.07915	4.52012e-05	0.00149143	OK	131.543	196.991
Mmp17	Mmp17	1903.14	0.199362	0.0489042	4.07659	4.57017e-05	0.00150438	OK	1756.71	2017.03
Chchd10	Chchd10	241.556	0.387049	0.0950375	4.07259	4.64938e-05	0.00152327	OK	205.915	269.278
Higd1a	Higd1a	315.582	0.258604	0.0634958	4.07278	4.64553e-05	0.00152327	OK	284.198	339.992
Map3k10	Map3k10	737.97	0.354315	0.0870256	4.07139	4.67335e-05	0.00152754	OK	638.058	815.68
Srr	Srr	1326.71	-0.167001	0.0410448	-4.06874	4.72676e-05	0.00154139	OK	1413.63	1259.11
Dlgap3	Dlgap3	1284.34	0.301388	0.0740895	4.06788	4.7442e-05	0.00154347	OK	1135.9	1399.8
Tsnax	Tsnax	938.014	0.178829	0.0440338	4.06117	4.88274e-05	0.00158485	OK	873.196	988.427
Wnt9a	Wnt9a	84.4218	0.58358	0.14376	4.0594	4.9198e-05	0.00159317	OK	65.9317	98.8029
Dohh	Dohh	142.756	0.450633	0.11106	4.05755	4.95893e-05	0.00160212	OK	118.348	161.74
Prodh	Prodh	135.244	0.424669	0.104739	4.05454	5.02328e-05	0.00161917	OK	113.41	152.226
Tnfaip8l3	Tnfaip8l3	200.102	0.444417	0.109717	4.05059	5.10895e-05	0.00164299	OK	166.345	226.357
D10Jhu81e	D10Jhu81e	316.865	0.285882	0.0706214	4.04809	5.16368e-05	0.00164919	OK	282.09	343.912
Igfbpl1	Igfbpl1	15.8659	-1.31575	0.324986	-4.04862	5.15212e-05	0.00164919	OK	23.9137	9.60655
Vapb	Vapb	1031.35	0.16905	0.0417587	4.04826	5.15987e-05	0.00164919	OK	963.939	1083.77
Olig1	Olig1	291.041	0.343507	0.0848782	4.04706	5.18654e-05	0.00165271	OK	252.811	320.776
Ak4	Ak4	477.716	0.408086	0.100888	4.04495	5.23336e-05	0.00166299	OK	403.512	535.43
Trib2	Trib2	403.158	-0.235948	0.0583375	-4.04454	5.24264e-05	0.00166299	OK	440.546	374.079
Nsd1	Nsd1	3842.82	-0.134192	0.0332419	-4.03684	5.4176e-05	0.00171071	OK	4044.91	3685.64
Ppp5c	Ppp5c	528.26	0.239935	0.0594322	4.03711	5.41133e-05	0.00171071	OK	479.461	566.214
Anxa7	Anxa7	374.796	0.319726	0.0793004	4.03183	5.53447e-05	0.00174367	OK	328.898	410.495
Cnot4	Cnot4	595.301	-0.20554	0.0510148	-4.02902	5.60101e-05	0.00176066	OK	643.355	557.926
Ptprn	Ptprn	2641.07	0.23706	0.0588631	4.02731	5.64193e-05	0.00176954	OK	2399.98	2828.59
Nrip1	Nrip1	777.45	-0.297903	0.0739875	-4.0264	5.66372e-05	0.00177195	OK	868.605	706.553
Psap	Psap	8900.53	0.173471	0.0430884	4.02593	5.67502e-05	0.00177195	OK	8303.74	9364.7
Sh3pxd2a	Sh3pxd2a	813.106	0.20941	0.0520466	4.0235	5.73385e-05	0.00178235	OK	747.429	864.188
Tmed9	Tmed9	502.313	0.218152	0.0542146	4.02386	5.7252e-05	0.00178235	OK	460.067	535.17
Dock11	Dock11	259.777	-0.311118	0.0773766	-4.02082	5.79949e-05	0.00179476	OK	291.594	235.03
Zc3h14	Zc3h14	747.609	-0.196919	0.0489738	-4.02089	5.79777e-05	0.00179476	OK	805.412	702.651
Arpc2	Arpc2	1647.04	-0.188809	0.0469678	-4.01997	5.82067e-05	0.00179733	OK	1769.11	1552.09
Sorbs2	Sorbs2	1839.93	-0.177417	0.0441414	-4.01928	5.83756e-05	0.00179856	OK	1968.02	1740.29
Fbxl18	Fbxl18	199.923	0.373183	0.0928744	4.01815	5.86579e-05	0.00180328	OK	171.452	222.066
Nckap5l	Nckap5l	137.972	0.401865	0.100036	4.01719	5.88956e-05	0.00180661	OK	116.857	154.394
Mfsd12	Mfsd12	287.726	0.324434	0.0807723	4.01665	5.90318e-05	0.00180681	OK	251.983	315.527
Slc2a13	Slc2a13	1707.31	-0.255203	0.0636073	-4.01217	6.01631e-05	0.00183741	OK	1878.64	1574.05
Clptm1	Clptm1	824.672	0.228481	0.0569838	4.00959	6.08243e-05	0.00184951	OK	752.077	881.135
Pfkm	Pfkm	2267.28	0.181129	0.0451739	4.00959	6.08237e-05	0.00184951	OK	2108.62	2390.69
Guk1	Guk1	283.797	0.288917	0.0722018	4.00152	6.29363e-05	0.00190957	OK	252.327	308.274
1190002N15Rik	1190002N15Rik	208.866	-0.516842	0.129197	-4.00043	6.32288e-05	0.00191428	OK	251.454	175.741
Rap1gap2	Rap1gap2	1613.44	0.225894	0.0565079	3.99757	6.39973e-05	0.00193335	OK	1473	1722.67
Zmiz2	Zmiz2	1319.8	0.296484	0.0741953	3.99599	6.44235e-05	0.00194203	OK	1169.69	1436.55
Aldh1a2	Aldh1a2	21.9819	-1.02182	0.25589	-3.99322	6.51821e-05	0.00194821	OK	30.7643	15.1512
Ankrd13a	Ankrd13a	364.898	-0.224607	0.0562288	-3.99452	6.4826e-05	0.00194821	OK	397.102	339.851
Dpm3	Dpm3	40.381	0.912024	0.228394	3.9932	6.51871e-05	0.00194821	OK	26.9936	50.7934
Rps20	Rps20	655.01	0.225535	0.0564699	3.9939	6.49956e-05	0.00194821	OK	598.084	699.286
Celf4	Celf4	3131.09	0.328891	0.0824135	3.99074	6.58686e-05	0.00196438	OK	2736.9	3437.68
E330013P04Rik	E330013P04Rik	14.0306	-1.08017	0.270834	-3.98831	6.6546e-05	0.00197613	OK	19.9427	9.43237
Shank1	Shank1	4935.77	0.52597	0.131869	3.98857	6.64718e-05	0.00197613	OK	3956.71	5697.27
Coq2	Coq2	340.195	0.285705	0.0717106	3.98414	6.77246e-05	0.00200686	OK	302.883	369.216
Zfp423	Zfp423	159.963	0.436292	0.109539	3.98298	6.80553e-05	0.00201239	OK	133.454	180.58
Bhlhe40	Bhlhe40	746.317	-0.354122	0.0889327	-3.98191	6.83646e-05	0.00201726	OK	850.436	665.335
Ndufb11	Ndufb11	351.867	0.319018	0.0801476	3.98038	6.88044e-05	0.00202596	OK	308.869	385.309
Flrt2	Flrt2	589.371	-0.262751	0.0660213	-3.97978	6.89779e-05	0.00202679	OK	650.274	542.002
Ndufaf8	Ndufaf8	17.6816	1.07876	0.2713	3.97625	7.00111e-05	0.00205283	OK	10.8769	22.9742
Wbp11	Wbp11	782.745	0.249846	0.0628449	3.9756	7.02009e-05	0.00205408	OK	707.497	841.271
Arhgef2	Arhgef2	1365.18	-0.1621	0.040826	-3.9705	7.17222e-05	0.0020942	OK	1451.98	1297.67
Cdc42se2	Cdc42se2	1577.99	0.173301	0.0436606	3.96928	7.20887e-05	0.0021005	OK	1472.29	1660.21
Cmpk1	Cmpk1	325.713	0.25841	0.0651367	3.9672	7.2723e-05	0.00211379	OK	293.345	350.888
Hk1	Hk1	2511.5	0.258337	0.065125	3.96679	7.28476e-05	0.00211379	OK	2261.99	2705.57
Fmc1	Fmc1	43.4345	0.620002	0.156843	3.953	7.71768e-05	0.00223014	OK	33.36	51.2702
Hist1h3d	Hist1h3d	24.1269	1.01961	0.257905	3.95342	7.70418e-05	0.00223014	OK	15.2906	30.9997
Mgat4b	Mgat4b	332.727	0.23672	0.0599373	3.94947	7.83254e-05	0.00225865	OK	302.397	356.317
Timm13	Timm13	190.79	0.361898	0.0916512	3.94865	7.85941e-05	0.00226173	OK	164.42	211.299
Tuba1b	Tuba1b	2670.41	0.226212	0.0573065	3.94739	7.90063e-05	0.00226891	OK	2437.64	2851.46
Ccdc85b	Ccdc85b	218.851	0.379236	0.0962392	3.94055	8.12947e-05	0.00232312	OK	187.193	243.473
Kmt2e	Kmt2e	1467.82	-0.215048	0.0545651	-3.94113	8.11e-05	0.00232312	OK	1591.81	1371.37
Ndufa2	Ndufa2	212.244	0.405957	0.103028	3.94026	8.13933e-05	0.00232312	OK	179.443	237.756
Srcin1	Srcin1	1840.35	0.203218	0.0516133	3.93732	8.2398e-05	0.002347	OK	1696.04	1952.59
Nectin1	Nectin1	690.493	0.274828	0.069848	3.93466	8.33131e-05	0.00236823	OK	617.592	747.194
Gpr26	Gpr26	266.818	0.427054	0.108593	3.93261	8.40289e-05	0.00238372	OK	223.509	300.504
Ctsb	Ctsb	2652.84	0.135838	0.0345726	3.92907	8.52745e-05	0.00241415	OK	2513.26	2761.4
Lrrtm2	Lrrtm2	659.296	-0.16232	0.0413265	-3.92774	8.57462e-05	0.00242259	OK	701.272	626.648
Coq8a	Coq8a	326.108	0.32623	0.0831189	3.92487	8.67779e-05	0.00244679	OK	285.378	357.788
Cldn22	Cldn22	35.3224	0.926084	0.23622	3.92042	8.8394e-05	0.00248232	OK	23.4496	44.5568
Khdc4	Khdc4	424.484	-0.263812	0.0672846	-3.92084	8.82405e-05	0.00248232	OK	468.527	390.229
Sall2	Sall2	736.982	-0.205187	0.0524098	-3.91505	9.03862e-05	0.00253317	OK	796.37	690.792
Sdk2	Sdk2	139.005	0.496017	0.126996	3.90578	9.39235e-05	0.00262703	OK	112.939	159.279
Atp6v1g1	Atp6v1g1	334.816	0.238146	0.060984	3.90506	9.42035e-05	0.0026296	OK	304.114	358.695
2010111I01Rik	2010111I01Rik	600.968	0.232386	0.0595422	3.90288	9.50545e-05	0.00264805	OK	547.175	642.808
Ppp2r2c	Ppp2r2c	4699.87	0.113136	0.0289928	3.9022	9.53221e-05	0.00265022	OK	4493.67	4860.25
Psmd2	Psmd2	1391.93	0.146469	0.0375527	3.90036	9.6049e-05	0.00266512	OK	1313.01	1453.31
Acap3	Acap3	806.823	0.259478	0.0665657	3.89807	9.69617e-05	0.00268203	OK	726.32	869.437
Dpp9	Dpp9	561.093	0.229561	0.0588939	3.89787	9.70427e-05	0.00268203	OK	511.471	599.688
Ccdc6	Ccdc6	764.174	-0.18574	0.0476964	-3.89422	9.85135e-05	0.00271266	OK	819.887	720.843
Esrra	Esrra	173.977	0.337	0.0865398	3.89416	9.85396e-05	0.00271266	OK	151.547	191.423
Cmas	Cmas	331.835	0.249792	0.064162	3.89315	9.895e-05	0.00271859	OK	299.941	356.641
Gm1673	Gm1673	16.0094	1.27467	0.327523	3.89186	9.94793e-05	0.00272242	OK	8.90187	21.5375
Tmcc1	Tmcc1	1241.93	-0.156019	0.0400857	-3.89214	9.93652e-05	0.00272242	OK	1317.92	1182.83
Stx3	Stx3	291.062	-0.282138	0.0725037	-3.89135	9.96862e-05	0.00272274	OK	323.372	265.932
Akap13	Akap13	799.502	0.343239	0.0882987	3.88725	0.000101388	0.00275978	OK	694.562	881.123
Plppr4	Plppr4	4072.19	-0.119404	0.0307178	-3.88713	0.000101438	0.00275978	OK	4262.65	3924.05
Dact3	Dact3	550.04	0.249031	0.0641145	3.88416	0.000102686	0.00276143	OK	497.332	591.034
Gmfb	Gmfb	1707.37	0.203105	0.0522777	3.88511	0.000102283	0.00276143	OK	1573.57	1811.45
Icam5	Icam5	1697.97	0.228138	0.0587094	3.88588	0.000101961	0.00276143	OK	1548.72	1814.05
Matn4	Matn4	35.8023	0.663914	0.170916	3.88444	0.000102564	0.00276143	OK	26.9452	42.6913
Med12	Med12	445.713	-0.253929	0.0653495	-3.8857	0.000102034	0.00276143	OK	490.216	411.1
Net1	Net1	495.128	-0.32022	0.0824373	-3.88441	0.00010258	0.00276143	OK	557.556	446.573
Osbpl1a	Osbpl1a	584.186	0.31588	0.0813388	3.88351	0.000102959	0.00276345	OK	513.487	639.174
Ggt7	Ggt7	631.35	0.243253	0.0626651	3.8818	0.000103688	0.00277769	OK	572.234	677.329
Pin1	Pin1	207.926	0.326665	0.0842194	3.87874	0.000105001	0.00280746	OK	181.922	228.151
Tceanc2	Tceanc2	109.285	0.464859	0.119894	3.87725	0.000105642	0.00281921	OK	90.0317	124.26
Atp6v1h	Atp6v1h	736.037	0.263267	0.0679233	3.87595	0.000106211	0.00282897	OK	661.542	793.978
Tmem59	Tmem59	724.017	0.196371	0.0507365	3.87041	0.000108652	0.00288848	OK	669.135	766.703
1500011K16Rik	1500011K16Rik	112.251	0.514307	0.132947	3.86851	0.000109505	0.00290562	OK	90.4578	129.202
Adora1	Adora1	2129.76	0.215126	0.0556256	3.86739	0.000110008	0.00290793	OK	1953.1	2267.17
Cplx1	Cplx1	2356.42	0.302723	0.0782666	3.86784	0.000109804	0.00290793	OK	2082.88	2569.17
Mbnl2	Mbnl2	2631	-0.136739	0.0353769	-3.8652	0.000110998	0.00292855	OK	2772	2521.34
Wdr13	Wdr13	1655.99	0.161044	0.041739	3.85836	0.000114152	0.00300608	OK	1552.84	1736.22
Lamc1	Lamc1	510.008	-0.201135	0.0521471	-3.85707	0.000114756	0.00301628	OK	550.289	478.678
Colgalt1	Colgalt1	376.238	-0.195128	0.0506035	-3.85602	0.000115248	0.00302354	OK	405.062	353.82
Clstn3	Clstn3	2179.82	0.192561	0.0499467	3.85533	0.000115575	0.00302643	OK	2017.75	2305.87
Usp1	Usp1	258.242	-0.291357	0.0756045	-3.8537	0.000116345	0.00304087	OK	287.852	235.213
Lgi3	Lgi3	708.139	0.214722	0.0557682	3.85026	0.000117995	0.00307823	OK	649.508	753.741
Cyp11a1	Cyp11a1	67.6016	-0.496454	0.129029	-3.84762	0.00011927	0.0031057	OK	80.8413	57.3041
Fam163b	Fam163b	2797.58	-0.331244	0.0861357	-3.8456	0.000120257	0.00312555	OK	3162.53	2513.74
Rpph1	Rpph1	13984.4	1.29134	0.336046	3.84276	0.00012166	0.00315614	OK	7708.1	18866
Znrf3	Znrf3	357.738	-0.233708	0.0608382	-3.84147	0.000122298	0.00316681	OK	390.596	332.181
Mt1	Mt1	779.285	0.687957	0.179108	3.84101	0.000122529	0.00316691	OK	579.959	934.315
Cpe	Cpe	11061.1	0.188479	0.0491144	3.83756	0.000124261	0.00319984	OK	10256	11687.3
Pcdha9	Pcdha9	126.824	0.379057	0.098772	3.83769	0.000124196	0.00319984	OK	108.487	141.086
Kcnj16	Kcnj16	112.914	0.469666	0.122413	3.83673	0.000124686	0.00320486	OK	92.823	128.54
Nckipsd	Nckipsd	399.73	0.27965	0.0728985	3.83615	0.000124977	0.00320644	OK	356.8	433.12
6330403K07Rik	6330403K07Rik	639.213	0.233779	0.0609507	3.83555	0.000125284	0.00320795	OK	581.658	683.978
Ncoa3	Ncoa3	623.589	-0.272179	0.0709699	-3.83513	0.000125495	0.00320795	OK	690.355	571.661
Jund	Jund	207.436	0.403355	0.10519	3.83453	0.000125805	0.00320999	OK	175.578	232.215
Adamts13	Adamts13	8.96368	1.83022	0.477928	3.82948	0.000128416	0.00326821	OK	3.67711	13.0754
Clk1	Clk1	1015.88	-0.233286	0.06093	-3.82876	0.00012879	0.00326821	OK	1109.02	943.434
Grhpr	Grhpr	111.333	0.384123	0.100325	3.82878	0.00012878	0.00326821	OK	95.0266	124.016
AW549877	AW549877	631.073	-0.159878	0.0417938	-3.82539	0.000130563	0.0033072	OK	670.645	600.295
Aifm3	Aifm3	276.127	0.323169	0.0845376	3.82278	0.000131954	0.00332603	OK	241.955	302.704
Diras1	Diras1	443.954	0.253103	0.0662345	3.82132	0.000132738	0.00332603	OK	400.728	477.575
Gpr85	Gpr85	360.861	-0.213902	0.0559824	-3.82088	0.000132974	0.00332603	OK	391.182	337.278
Kcnk2	Kcnk2	343.765	-0.28146	0.0736208	-3.82311	0.00013178	0.00332603	OK	381.833	314.156
Klc1	Klc1	2634.97	0.245737	0.0643105	3.8211	0.000132858	0.00332603	OK	2385.77	2828.8
Pds5a	Pds5a	888.867	-0.142898	0.0373885	-3.82197	0.00013239	0.00332603	OK	938.658	850.141
Tango2	Tango2	277.59	0.288096	0.0753857	3.82162	0.000132576	0.00332603	OK	246.894	301.465
Alkbh7	Alkbh7	32.9973	0.742337	0.194495	3.81675	0.000135222	0.00337619	OK	23.9372	40.0441
Mras	Mras	1522.74	-0.177538	0.0465232	-3.81611	0.00013557	0.00337884	OK	1628.82	1440.22
Arf5	Arf5	412.224	0.309833	0.081228	3.81436	0.000136536	0.00339685	OK	363.271	450.298
Dpp6	Dpp6	3633.11	-0.135598	0.0355593	-3.81329	0.000137127	0.00340548	OK	3826.18	3482.94
Ablim3	Ablim3	496.281	-0.273806	0.0718181	-3.8125	0.000137567	0.00341035	OK	549.736	454.706
Emsy	Emsy	474.23	-0.221617	0.0581734	-3.8096	0.000139193	0.00344453	OK	515.522	442.113
Traf6	Traf6	271.599	-0.231789	0.0608887	-3.80677	0.000140793	0.00347797	OK	296.34	252.356
Dis3	Dis3	140.148	-0.369311	0.0971349	-3.80205	0.000143506	0.00353467	OK	160.543	124.285
Hist4h4	Hist4h4	92.5158	1.09296	0.287479	3.80189	0.000143595	0.00353467	OK	56.5024	120.526
Pdss2	Pdss2	82.2529	0.405741	0.10679	3.79943	0.00014503	0.00355744	OK	69.5477	92.1347
Plekhg1	Plekhg1	215.949	-0.496143	0.130576	-3.79965	0.000144899	0.00355744	OK	258.216	183.075
Armc8	Armc8	705.989	-0.169753	0.0446989	-3.7977	0.000146045	0.00357606	OK	753.007	669.42
Vars	Vars	303.689	0.263721	0.0694602	3.79672	0.000146623	0.00358391	OK	272.9	327.636
Ehmt2	Ehmt2	1066.7	0.21699	0.0571688	3.7956	0.000147284	0.00359378	OK	977.464	1136.11
Rab11fip4	Rab11fip4	1101.24	0.169403	0.0447279	3.7874	0.000152229	0.00370796	OK	1029.11	1157.33
Arid5b	Arid5b	318.886	-0.29956	0.0791352	-3.78542	0.000153451	0.0037312	OK	356.484	289.643
Gipc1	Gipc1	129.84	0.427601	0.11301	3.78375	0.000154484	0.0037498	OK	108.738	146.252
Ccbe1	Ccbe1	393.413	0.417733	0.110454	3.78196	0.000155601	0.00377036	OK	330.904	442.031
Hira	Hira	475.244	-0.189955	0.0502553	-3.7798	0.000156956	0.0037966	OK	510.683	447.681
Gabra2	Gabra2	1002.64	-0.554678	0.146901	-3.77587	0.000159449	0.00385023	OK	1222.05	831.984
Ncoa1	Ncoa1	2421.8	-0.126694	0.0335806	-3.77282	0.000161412	0.00388418	OK	2542.01	2328.3
Tsen34	Tsen34	216.327	0.291569	0.077278	3.77299	0.0001613	0.00388418	OK	192.123	235.152
Pitpnm3	Pitpnm3	393.576	0.250755	0.0665087	3.77027	0.000163074	0.00391742	OK	355.605	423.11
Gprc5b	Gprc5b	2060.68	-0.169383	0.0449415	-3.76896	0.000163932	0.00393126	OK	2197.62	1954.17
Rai2	Rai2	75.5171	-0.458573	0.121688	-3.76844	0.000164273	0.0039327	OK	89.1757	64.8937
Hist1h3i	Hist1h3i	14.0257	1.01558	0.269685	3.76582	0.000166003	0.00396051	OK	8.9068	18.0071
Hivep2	Hivep2	4325.67	-0.172336	0.0457615	-3.76597	0.000165902	0.00396051	OK	4618.16	4098.17
Pacsin1	Pacsin1	2377.68	0.191468	0.0508495	3.76539	0.000166288	0.00396056	OK	2201.89	2514.4
Asb1	Asb1	409.915	0.264113	0.0702166	3.76141	0.00016896	0.00397669	OK	368.296	442.285
Fam69b	Fam69b	222.704	0.314406	0.0835822	3.76164	0.000168802	0.00397669	OK	195.875	243.571
Kat7	Kat7	658.241	-0.159474	0.0423791	-3.76303	0.000167868	0.00397669	OK	699.412	626.22
Lzts2	Lzts2	99.4051	0.470038	0.124939	3.76214	0.000168463	0.00397669	OK	81.7043	113.172
Ptbp3	Ptbp3	595.944	-0.251007	0.0666936	-3.76359	0.000167494	0.00397669	OK	654.758	550.199
Rab11a	Rab11a	726.034	0.226931	0.0603091	3.7628	0.000168023	0.00397669	OK	662.55	775.411
Sh3kbp1	Sh3kbp1	335.237	-0.228659	0.0607718	-3.76259	0.000168164	0.00397669	OK	365.36	311.808
Lig3	Lig3	293.939	-0.239176	0.063648	-3.7578	0.000171416	0.00402769	OK	321.573	272.446
Coprs	Coprs	55.5152	0.582825	0.155341	3.75191	0.00017549	0.00411608	OK	43.3712	64.9605
Map2k2	Map2k2	256.89	0.319634	0.0852014	3.75152	0.000175767	0.00411608	OK	225.44	281.352
Slc22a17	Slc22a17	2856.65	0.165483	0.0441507	3.74814	0.00017815	0.0041649	OK	2673.84	2998.83
Snca	Snca	1700.37	0.249228	0.066624	3.74081	0.000183427	0.0042811	OK	1537.31	1827.2
1110008P14Rik	1110008P14Rik	142.065	0.433135	0.115801	3.74035	0.000183765	0.00428182	OK	118.688	160.248
Rps29	Rps29	1082.33	0.401552	0.107412	3.73843	0.000185176	0.00430751	OK	916.822	1211.06
Scaf11	Scaf11	843.184	-0.141529	0.0378855	-3.7357	0.000187194	0.0043472	OK	889.962	806.802
Il1r1	Il1r1	343.179	-0.34116	0.0913843	-3.73325	0.000189028	0.00438249	OK	389.294	307.311
Asxl3	Asxl3	256.753	-0.295052	0.0790579	-3.7321	0.000189894	0.00439526	OK	286.567	233.565
Flot1	Flot1	344.879	0.292392	0.0784316	3.72799	0.000193012	0.00446004	OK	306.185	374.975
Hsp90b1	Hsp90b1	2033.48	-0.1359	0.036462	-3.72718	0.000193636	0.00446693	OK	2141.78	1949.24
Prdm2	Prdm2	1384.7	-0.180536	0.048443	-3.72677	0.00019395	0.00446693	OK	1482.81	1308.39
Matk	Matk	707.449	0.359507	0.0964857	3.72602	0.000194531	0.00447292	OK	610.301	783.008
Pik3r1	Pik3r1	1029.29	-0.214156	0.0574909	-3.72505	0.00019528	0.00448277	OK	1115.88	961.946
Gas7	Gas7	6100.77	-0.0982329	0.0263854	-3.723	0.000196867	0.00449909	OK	6335.34	5918.33
Peak1	Peak1	1203.88	0.373335	0.100277	3.72304	0.000196838	0.00449909	OK	1032.38	1337.28
Plekhb2	Plekhb2	1444.7	0.137798	0.0370137	3.72289	0.000196958	0.00449909	OK	1367.6	1504.67
Cntnap5c	Cntnap5c	268.946	0.399023	0.107223	3.72142	0.000198108	0.00451797	OK	228.071	300.738
Snora23	Snora23	170.655	0.551036	0.148144	3.7196	0.00019954	0.00454319	OK	135.264	198.181
Mamld1	Mamld1	469.527	-0.295612	0.0795048	-3.71817	0.000200674	0.00456157	OK	524.153	427.041
Slx4	Slx4	270.475	-0.267506	0.0719621	-3.71731	0.000201356	0.00456964	OK	298.934	248.34
Efr3a	Efr3a	1204.51	0.18263	0.0491721	3.7141	0.000203925	0.00462042	OK	1119.52	1270.61
Tom1l2	Tom1l2	2336.66	0.129406	0.0348474	3.71349	0.000204419	0.0046241	OK	2219.5	2427.79
Hnrnpu	Hnrnpu	4219.98	-0.138471	0.0373022	-3.71214	0.000205515	0.00464138	OK	4449.01	4041.84
Scaf1	Scaf1	851.484	0.30096	0.0810853	3.71165	0.000205916	0.00464292	OK	753.206	927.922
Rnf19a	Rnf19a	683.411	-0.200331	0.053989	-3.71058	0.000206781	0.00465491	OK	737.172	641.598
Ndufa6	Ndufa6	203.264	0.329582	0.0889614	3.70477	0.000211582	0.00475531	OK	177.621	223.208
Fam107b	Fam107b	137.093	-0.31261	0.0844287	-3.70264	0.000213365	0.00476499	OK	153.965	123.97
Kcnmb4	Kcnmb4	202.817	0.453297	0.122407	3.7032	0.000212895	0.00476499	OK	167.943	229.942
Prrt3	Prrt3	300.875	0.345095	0.0932027	3.70263	0.000213378	0.00476499	OK	261.175	331.753
Stard3nl	Stard3nl	181.954	0.310942	0.0839609	3.70341	0.000212718	0.00476499	OK	160.27	198.818
Ppp1r26	Ppp1r26	117.681	0.349204	0.0943593	3.70079	0.000214932	0.00479203	OK	101.973	129.899
Cd24a	Cd24a	32.9472	-0.878354	0.237427	-3.69947	0.000216054	0.00480934	OK	44.3141	24.1063
Dnajc13	Dnajc13	780.222	-0.155984	0.0421852	-3.69761	0.000217639	0.00483692	OK	827.949	743.1
C77080	C77080	48.6424	0.631309	0.170782	3.69658	0.00021852	0.00484879	OK	37.1658	57.5687
Bok	Bok	363.435	0.731782	0.198172	3.69266	0.00022192	0.00491641	OK	264.965	440.024
Ndfip1	Ndfip1	1963.14	0.191962	0.0521472	3.68115	0.00023218	0.00512743	OK	1817.63	2076.31
Sos1	Sos1	870.448	-0.153465	0.0416859	-3.68145	0.000231909	0.00512743	OK	922.83	829.706
Mbd5	Mbd5	1085.34	-0.163831	0.0445387	-3.6784	0.000234706	0.00517502	OK	1155.09	1031.09
Rps21	Rps21	824.249	0.263584	0.0717044	3.67598	0.000236937	0.00521598	OK	740.727	889.211
Notch2	Notch2	749.711	-0.186905	0.0509005	-3.67196	0.000240698	0.00529042	OK	804.713	706.931
Rab26	Rab26	88.9522	0.456828	0.124514	3.66889	0.00024361	0.00534602	OK	73.542	100.938
Lrrn3	Lrrn3	804.893	-0.198133	0.0540293	-3.66713	0.000245287	0.00536595	OK	867.511	756.19
Osbp	Osbp	650.868	-0.162828	0.0444013	-3.66718	0.000245236	0.00536595	OK	692.438	618.536
Trim3	Trim3	527.983	0.271466	0.0740585	3.66556	0.0002468	0.0053906	OK	472.909	570.817
Arhgef4	Arhgef4	1741.14	0.222216	0.0606349	3.66483	0.000247506	0.00539756	OK	1592.02	1857.12
Nefl	Nefl	3694.78	0.260187	0.0710472	3.66218	0.000250078	0.005442	OK	3325.13	3982.29
Zfp207	Zfp207	1281.7	-0.142079	0.0387991	-3.66193	0.000250324	0.005442	OK	1353.08	1226.18
Lgr4	Lgr4	465.572	-0.213357	0.0582859	-3.66053	0.000251697	0.00546334	OK	504.591	435.224
Hectd2	Hectd2	684.468	-0.228116	0.0623473	-3.6588	0.000253401	0.00548594	OK	745.824	636.747
Selenom	Selenom	246.986	0.346913	0.0948195	3.65867	0.000253524	0.00548594	OK	214.229	272.464
Kdm7a	Kdm7a	1860.45	-0.190667	0.0521278	-3.65768	0.000254508	0.00549871	OK	1999.7	1752.14
Syp	Syp	6961.87	0.203975	0.0557943	3.65583	0.000256351	0.00552997	OK	6413.96	7388.03
Tbcc	Tbcc	79.2175	0.521868	0.142801	3.65452	0.000257668	0.00554981	OK	63.6211	91.348
Ptprg	Ptprg	979.633	0.274941	0.0752493	3.65374	0.000258446	0.00555799	OK	876.164	1060.11
Cnot1	Cnot1	1868.07	-0.136411	0.0373498	-3.65224	0.000259963	0.00557342	OK	1967.94	1790.39
Nipbl	Nipbl	1218.69	-0.172806	0.0473149	-3.65227	0.000259937	0.00557342	OK	1301.32	1154.43
Cdh6	Cdh6	73.1703	-0.764729	0.209438	-3.65135	0.000260869	0.00557934	OK	95.2036	56.0334
Igsf21	Igsf21	50.1061	0.82374	0.225609	3.65118	0.000261038	0.00557934	OK	34.963	61.8841
Prrc2b	Prrc2b	7993.81	0.169841	0.0465394	3.64939	0.000262861	0.00560971	OK	7468.93	8402.05
Hpcal1	Hpcal1	175.668	0.334236	0.0916054	3.64865	0.000263622	0.00561736	OK	153.202	193.143
Atp1a1	Atp1a1	6002.04	-0.135027	0.0370167	-3.64774	0.000264556	0.00562867	OK	6319.65	5755.01
Aff4	Aff4	3769.56	-0.0952023	0.0261083	-3.64644	0.0002659	0.00564114	OK	3910.01	3660.32
Josd2	Josd2	71.5075	0.527657	0.144707	3.64639	0.000265951	0.00564114	OK	57.2797	82.5736
Atp5f1	Atp5f1	1078.29	0.197514	0.0542185	3.64293	0.000269553	0.00570888	OK	996.086	1142.23
Derl1	Derl1	499.217	0.175132	0.0480988	3.64108	0.000271493	0.00573993	OK	465.427	525.499
Pcnx3	Pcnx3	533.951	0.22602	0.0620805	3.64075	0.000271841	0.00573993	OK	487.447	570.12
Egr2	Egr2	52.5478	-0.909411	0.249919	-3.63882	0.000273894	0.00577453	OK	71.3019	37.9613
Rlf	Rlf	709.082	-0.193859	0.0532983	-3.63725	0.000275566	0.00580101	OK	763.05	667.107
Rsbn1	Rsbn1	458.484	-0.203533	0.0559664	-3.6367	0.000276158	0.00580473	OK	495.13	429.982
Ilvbl	Ilvbl	70.0659	0.437869	0.120435	3.63573	0.000277195	0.00581776	OK	58.4144	79.1282
Ctif	Ctif	932.332	0.248789	0.0685181	3.631	0.00028233	0.00590122	OK	843.078	1001.75
Limch1	Limch1	1461.54	-0.193928	0.0534077	-3.63109	0.000282223	0.00590122	OK	1572.82	1374.99
Snn	Snn	1239.49	0.259196	0.0713863	3.6309	0.00028244	0.00590122	OK	1115.95	1335.58
Zfp35	Zfp35	208.343	-0.261292	0.0719937	-3.62937	0.000284109	0.00592721	OK	229.752	191.691
Rims2	Rims2	816.899	0.230399	0.0635049	3.62805	0.000285565	0.00594871	OK	744.394	873.292
Kifc3	Kifc3	242.713	0.280434	0.0773386	3.62605	0.000287786	0.00598603	OK	216.575	263.043
Chd5	Chd5	1779.76	0.206545	0.056968	3.62564	0.000288252	0.00598681	OK	1637.95	1890.06
Arfgef2	Arfgef2	920.623	0.156049	0.0430536	3.62453	0.000289484	0.00600345	OK	865.039	963.854
2510009E07Rik	2510009E07Rik	475.61	-0.232504	0.0641886	-3.62219	0.000292115	0.00604904	OK	519.069	441.809
Fam174a	Fam174a	185.611	0.343162	0.094772	3.62092	0.000293554	0.00606983	OK	161.253	204.555
Mex3a	Mex3a	45.1059	-0.588253	0.162494	-3.62016	0.000294423	0.00607879	OK	55.5733	36.9645
Map1s	Map1s	310.526	0.354078	0.0978957	3.61689	0.000298159	0.00614682	OK	268.512	343.204
Atp5a1	Atp5a1	4616.66	0.136731	0.0378272	3.61462	0.000300791	0.00619194	OK	4372.17	4806.81
Mast3	Mast3	3521.13	0.148235	0.041017	3.61398	0.000301528	0.00619797	OK	3319.1	3678.27
Insyn1	Insyn1	811.6	0.241866	0.0669338	3.61352	0.00030207	0.00619999	OK	736.032	870.374
Atxn7l3	Atxn7l3	1175.73	0.181438	0.0502245	3.61254	0.00030321	0.00621333	OK	1093.31	1239.83
Chd7	Chd7	447.636	-0.253424	0.0701577	-3.6122	0.00030361	0.00621333	OK	492.242	412.943
Rex1bd	Rex1bd	60.3559	0.76638	0.212201	3.61158	0.000304338	0.0062191	OK	43.2873	73.6315
Krr1	Krr1	340.924	-0.217171	0.0601705	-3.60927	0.000307062	0.0062656	OK	370.011	318.302
Bag6	Bag6	1309.57	0.131813	0.0365324	3.60812	0.000308426	0.00627508	OK	1242.7	1361.59
Chpf2	Chpf2	508.012	0.279882	0.0775668	3.60827	0.000308248	0.00627508	OK	453.409	550.482
Slc13a4	Slc13a4	33.3563	-0.840003	0.232904	-3.60665	0.000310176	0.00630149	OK	44.3723	24.7883
Nfil3	Nfil3	77.8679	-0.375071	0.10401	-3.60611	0.000310819	0.00630538	OK	89.3775	68.9161
Slc25a4	Slc25a4	2767.38	0.235727	0.0653795	3.60552	0.00031153	0.00631063	OK	2516.16	2962.78
Scg2	Scg2	1620.29	-0.213367	0.0591978	-3.6043	0.000313	0.00632709	OK	1756.09	1514.67
Uqcr11	Uqcr11	344.876	0.512609	0.14223	3.60409	0.000313249	0.00632709	OK	278.131	396.789
Rab11fip5	Rab11fip5	487.999	0.273997	0.0760464	3.60302	0.000314537	0.00634391	OK	436.63	527.953
Nhsl2	Nhsl2	1992.77	-0.246804	0.0685137	-3.60226	0.000315465	0.00635346	OK	2186.13	1842.38
Cabp7	Cabp7	364.76	0.243517	0.0676335	3.60054	0.000317561	0.00636809	OK	330.569	391.353
Doc2b	Doc2b	1269.96	-0.304883	0.0846736	-3.60069	0.000317373	0.00636809	OK	1422.37	1151.42
Psmb4	Psmb4	502.587	0.229914	0.0638532	3.60066	0.000317404	0.00636809	OK	458.072	537.21
Mfsd4a	Mfsd4a	740.26	-0.236152	0.0655989	-3.59994	0.000318293	0.00637362	OK	808.969	686.82
Emp2	Emp2	189.949	-0.290332	0.0806689	-3.59906	0.000319367	0.00637519	OK	211.651	173.07
Sall1	Sall1	185.383	-0.281462	0.0781948	-3.59949	0.000318838	0.00637519	OK	205.912	169.416
Smim4	Smim4	26.7415	0.759043	0.210918	3.59876	0.000319741	0.00637519	OK	19.246	32.5713
Cryab	Cryab	199.085	-0.456827	0.127034	-3.5961	0.000323018	0.00640036	OK	234.956	171.186
Dcaf10	Dcaf10	244.369	-0.259555	0.0721812	-3.59588	0.000323297	0.00640036	OK	269.312	224.969
Eif6	Eif6	158.009	0.341521	0.0949467	3.59698	0.000321939	0.00640036	OK	137.37	174.061
Ythdf2	Ythdf2	434.67	-0.214294	0.0595817	-3.59665	0.000322345	0.00640036	OK	471.26	406.211
Zim1	Zim1	42.3041	-0.517893	0.14402	-3.59598	0.000323174	0.00640036	OK	50.9476	35.5814
1700017B05Rik	1700017B05Rik	215.305	0.326837	0.0909429	3.59387	0.000325807	0.00644093	OK	188.365	236.258
Naca	Naca	945.202	-0.205132	0.0570901	-3.59313	0.000326725	0.00644994	OK	1021.35	885.977
Fgf10	Fgf10	110.326	0.574469	0.159897	3.59273	0.000327226	0.0064507	OK	86.521	128.841
Dkk3	Dkk3	2128.6	0.337636	0.0940048	3.59169	0.000328538	0.00646742	OK	1853.66	2342.45
Pcyox1l	Pcyox1l	112.249	0.329814	0.0918413	3.59113	0.000329249	0.00647229	OK	98.0788	123.27
Ddx21	Ddx21	308.95	-0.254195	0.0707962	-3.59051	0.000330028	0.00647611	OK	339.83	284.932
Sqle	Sqle	368.676	0.291681	0.0812426	3.59024	0.000330371	0.00647611	OK	327.411	400.772
Lrrc4b	Lrrc4b	853.684	0.370691	0.103276	3.58934	0.000331522	0.00648956	OK	732.904	947.624
Adcy8	Adcy8	191.973	-0.385753	0.107608	-3.58479	0.000337352	0.00659141	OK	221.16	169.271
Zfp667	Zfp667	251.79	-0.232375	0.0648268	-3.58454	0.00033767	0.00659141	OK	274.784	233.905
C530008M17Rik	C530008M17Rik	580.247	0.27758	0.0774586	3.5836	0.000338897	0.00660613	OK	518.384	628.364
Ss18	Ss18	317.298	-0.275103	0.0769041	-3.57722	0.000347264	0.00675978	OK	351.637	290.589
Ubqln2	Ubqln2	1661.94	0.173835	0.0486071	3.57633	0.000348449	0.0067734	OK	1550.28	1748.8
Mrpl2	Mrpl2	112.697	0.397088	0.111199	3.57096	0.000355675	0.00690424	OK	95.6494	125.956
9330159F19Rik	9330159F19Rik	948.17	-0.174208	0.0488422	-3.56675	0.000361438	0.00700638	OK	1012.98	897.76
Dcn	Dcn	62.5754	-0.664386	0.186296	-3.56629	0.000362065	0.00700879	OK	78.9681	49.8255
Agrn	Agrn	1450.89	0.227958	0.0639321	3.56563	0.000362983	0.00701683	OK	1323.46	1550.01
Rnft1	Rnft1	162.52	-0.282693	0.0793269	-3.56365	0.000365732	0.0070602	OK	180.597	148.46
Actg1	Actg1	5930.32	0.136897	0.0384357	3.56172	0.000368429	0.00710244	OK	5615.89	6174.88
Ckap5	Ckap5	1920.72	-0.108765	0.0305481	-3.56045	0.000370214	0.007127	OK	2002.52	1857.1
Thap2	Thap2	201.384	-0.248805	0.0699152	-3.55866	0.000372746	0.00716586	OK	221.083	186.062
Ahsa2	Ahsa2	169.74	-0.258925	0.0728413	-3.55465	0.000378484	0.00726616	OK	187.024	156.298
Papola	Papola	1053.36	-0.171203	0.0481691	-3.55421	0.000379116	0.0072683	OK	1124.11	998.327
Myh7b	Myh7b	18.2779	0.904334	0.25454	3.55282	0.000381131	0.00729691	OK	12.2644	22.9551
Cabp1	Cabp1	215.679	0.441406	0.124284	3.5516	0.000382901	0.00731074	OK	179.533	243.793
Syt12	Syt12	191.075	0.367673	0.103518	3.55178	0.000382641	0.00731074	OK	164.256	211.934
Hist1h4k	Hist1h4k	34.9544	1.12654	0.317342	3.54991	0.000385361	0.00732068	OK	20.9857	45.8189
Rnf126	Rnf126	158.445	0.387896	0.109272	3.5498	0.00038552	0.00732068	OK	135.017	176.667
Senp1	Senp1	165.886	-0.268086	0.0755213	-3.54981	0.000385509	0.00732068	OK	183.378	152.281
Stmn3	Stmn3	1220.58	0.44592	0.125589	3.55064	0.000384301	0.00732068	OK	1014	1381.25
Ube2m	Ube2m	479.102	0.236488	0.0666288	3.54934	0.000386196	0.00732356	OK	435.471	513.038
Kdm5d	Kdm5d	147.593	-3.06172	0.863086	-3.54741	0.00038904	0.00736747	OK	292.339	35.0121
Wdr6	Wdr6	793.462	0.290794	0.0820493	3.54414	0.000393892	0.00744926	OK	704.915	862.332
Ndufa13	Ndufa13	372.47	0.246004	0.0694379	3.5428	0.00039591	0.00747729	OK	337.205	399.898
Cd200	Cd200	419.036	0.261666	0.0738804	3.54175	0.000397476	0.00749672	OK	376.879	451.826
Pdxk	Pdxk	1113.39	0.158468	0.0447486	3.54129	0.000398182	0.00749989	OK	1045.13	1166.48
Ippk	Ippk	456.061	-0.189332	0.0534733	-3.54068	0.000399094	0.00750005	OK	489.957	429.698
Scyl2	Scyl2	290.52	-0.230548	0.065116	-3.54057	0.000399265	0.00750005	OK	316.841	270.047
Adgrb2	Adgrb2	3926.46	0.233568	0.0660043	3.53868	0.000402138	0.00754388	OK	3573.24	4201.2
Xkr4	Xkr4	519.612	0.171015	0.0483594	3.53632	0.000405737	0.00760118	OK	485.26	546.33
Cep192	Cep192	133.725	-0.315283	0.0892424	-3.53289	0.000411049	0.00769036	OK	150.324	120.814
Gpc1	Gpc1	1129.82	0.360951	0.102311	3.52799	0.000418734	0.00782365	OK	974.066	1250.97
Aox3	Aox3	16.7327	-0.901274	0.255502	-3.52746	0.000419573	0.00782884	OK	22.6525	12.1285
Ftl1	Ftl1	943.766	0.219259	0.0621855	3.52589	0.000422063	0.0078648	OK	863.996	1005.81
Zfp941	Zfp941	123.693	0.434236	0.123179	3.52525	0.000423079	0.00787321	OK	103.289	139.563
Chmp4b	Chmp4b	727.47	0.156078	0.0443017	3.52307	0.000426582	0.00792784	OK	683.541	761.638
Wdtc1	Wdtc1	691.048	0.176645	0.050233	3.5165	0.00043727	0.00811566	OK	643.874	727.739
Hexim1	Hexim1	415.47	0.212197	0.0603668	3.51514	0.000439529	0.00812145	OK	381.47	441.914
Slitrk5	Slitrk5	1268.96	-0.173308	0.0493065	-3.51491	0.00043991	0.00812145	OK	1355.25	1201.84
Sstr3	Sstr3	240.259	0.393374	0.111909	3.51513	0.000439547	0.00812145	OK	204.246	268.269
Zfp773	Zfp773	26.4246	-0.796371	0.226511	-3.51582	0.0004384	0.00812145	OK	34.706	19.9836
Cacna1i	Cacna1i	617.009	0.414664	0.118237	3.50704	0.00045312	0.00835429	OK	519.672	692.716
Mbtd1	Mbtd1	402.882	-0.231259	0.0659657	-3.50574	0.000455338	0.00837307	OK	439.497	374.404
Tiam2	Tiam2	363.04	-0.343932	0.0980993	-3.50595	0.000454973	0.00837307	OK	412.223	324.787
Hrk	Hrk	597.89	-0.321845	0.091965	-3.49965	0.000465869	0.00854531	OK	673.66	538.959
Nomo1	Nomo1	975.503	0.15564	0.0444733	3.49962	0.000465929	0.00854531	OK	916.759	1021.19
C130071C03Rik	C130071C03Rik	802.506	-0.207545	0.0593309	-3.4981	0.000468593	0.00854798	OK	867.92	751.627
Psmb10	Psmb10	78.0028	0.418815	0.119745	3.49755	0.000469551	0.00854798	OK	65.578	87.6665
Ptn	Ptn	1131.54	-0.204608	0.0585066	-3.49717	0.000470223	0.00854798	OK	1222.46	1060.82
Raver2	Raver2	469.992	0.253679	0.0725399	3.49709	0.000470363	0.00854798	OK	424.128	505.664
Rybp	Rybp	588.996	-0.169207	0.0483595	-3.49894	0.000467119	0.00854798	OK	628.096	558.586
S100pbp	S100pbp	480.274	-0.245999	0.0703092	-3.49882	0.000467319	0.00854798	OK	526.722	444.148
Zfp57	Zfp57	32.2956	-0.600492	0.171645	-3.49845	0.000467968	0.00854798	OK	39.9459	26.3454
C2cd3	C2cd3	433.929	-0.18935	0.0541903	-3.49416	0.000475555	0.00862587	OK	466.182	408.842
Glrx5	Glrx5	110.804	0.370458	0.106028	3.49398	0.000475884	0.00862587	OK	95.1366	122.989
Marc2	Marc2	145.203	0.307827	0.0881203	3.49326	0.000477164	0.00863785	OK	128.069	158.529
Ache	Ache	169.583	0.359201	0.102872	3.49173	0.000479907	0.00867624	OK	146.315	187.68
Tead1	Tead1	539.666	0.228546	0.0655285	3.48773	0.000487141	0.00879564	OK	492.147	576.626
Jpt1	Jpt1	371.364	0.247792	0.0710652	3.48683	0.000488781	0.00881385	OK	335.953	398.906
Plxna2	Plxna2	2010.67	-0.159324	0.0457055	-3.48589	0.000490506	0.00883354	OK	2136.31	1912.95
Acaa1a	Acaa1a	171.894	0.281319	0.0807605	3.48337	0.000495141	0.00890553	OK	153.325	186.336
Rsrc1	Rsrc1	288.567	-0.209319	0.060115	-3.48198	0.000497721	0.00894041	OK	312.291	270.115
Rasa1	Rasa1	851.031	-0.163592	0.0470077	-3.48011	0.000501209	0.00898201	OK	905.641	808.556
Ubp1	Ubp1	729.548	-0.212928	0.0611855	-3.48005	0.000501325	0.00898201	OK	790.567	682.088
Kit	Kit	426.83	0.947825	0.272487	3.47843	0.000504369	0.00902028	OK	280.34	540.766
Ly6e	Ly6e	854.717	0.348272	0.100129	3.47822	0.000504753	0.00902028	OK	740.924	943.222
Slc30a7	Slc30a7	297.437	-0.19897	0.0573134	-3.47162	0.000517326	0.00923315	OK	320.675	279.363
Arl5b	Arl5b	226.953	-0.234549	0.0675965	-3.46984	0.000520764	0.00928264	OK	247.874	210.681
Arl6ip1	Arl6ip1	1532.17	0.163813	0.0472403	3.46766	0.000525008	0.00933444	OK	1435.11	1607.67
Xpo7	Xpo7	913.042	-0.146897	0.0423596	-3.46786	0.000524621	0.00933444	OK	965.625	872.144
Srsf6	Srsf6	758.114	-0.174578	0.0503541	-3.46701	0.000526285	0.00934525	OK	810.046	717.722
Kmt5a	Kmt5a	349.689	-0.180869	0.0521921	-3.46544	0.000529371	0.00938809	OK	374.511	330.383
Nap1l2	Nap1l2	581.74	0.201882	0.058278	3.46413	0.000531958	0.00941006	OK	536.42	616.989
Zfand3	Zfand3	448.931	0.214051	0.0617891	3.46422	0.00053177	0.00941006	OK	411.876	477.752
Ldhd	Ldhd	41.5772	0.577203	0.166679	3.46296	0.000534274	0.00943907	OK	32.5655	48.5863
Trim8	Trim8	443.484	0.208565	0.0602597	3.4611	0.00053798	0.00949253	OK	407.806	471.235
Dab1	Dab1	1207.72	-0.202225	0.058448	-3.4599	0.000540368	0.00951038	OK	1303.63	1133.13
Hist3h2a	Hist3h2a	177.14	0.503037	0.145404	3.45957	0.000541036	0.00951038	OK	143.472	203.327
Sergef	Sergef	158.74	0.355782	0.102835	3.45973	0.000540726	0.00951038	OK	137.162	175.523
Adamts16	Adamts16	14.9011	-0.928046	0.268472	-3.45676	0.000546702	0.00959788	OK	20.3252	10.6823
Igsf8	Igsf8	911.849	0.215446	0.0623409	3.45593	0.000548399	0.00960735	OK	836.1	970.764
Tnk2	Tnk2	1239.6	0.205721	0.0595287	3.45582	0.000548618	0.00960735	OK	1141.21	1316.12
Dnajc6	Dnajc6	3055.53	0.231719	0.0670973	3.45348	0.000553406	0.00964668	OK	2782.8	3267.65
Egr1	Egr1	843.424	-0.62143	0.179967	-3.45303	0.000554319	0.00964668	OK	1050.16	682.63
Nexmif	Nexmif	1247.51	-0.132952	0.0385012	-3.45318	0.000554012	0.00964668	OK	1312.51	1196.96
Pip4k2c	Pip4k2c	947.907	0.265967	0.077011	3.45363	0.000553103	0.00964668	OK	851.001	1023.28
Rad21	Rad21	876.44	-0.127766	0.0369979	-3.45333	0.000553721	0.00964668	OK	920.314	842.315
Dync1i1	Dync1i1	740.615	0.241229	0.0698752	3.45229	0.000555855	0.00966135	OK	671.836	794.109
Uqcrc1	Uqcrc1	867.862	0.223423	0.0647604	3.45	0.000560595	0.00973162	OK	793.133	925.984
Enoph1	Enoph1	197.471	0.311756	0.0903827	3.44929	0.000562058	0.00974489	OK	173.879	215.821
Baz2a	Baz2a	970.726	-0.171742	0.0498761	-3.44337	0.000574512	0.00994847	OK	1036.14	919.851
Abca2	Abca2	2206.27	0.24413	0.0709399	3.44136	0.000578794	0.00998464	OK	1998.96	2367.52
Gnaz	Gnaz	492.902	0.25459	0.0739647	3.44205	0.000577325	0.00998464	OK	444.633	530.445
Igfbp4	Igfbp4	244.588	-0.517685	0.150444	-3.44105	0.000579463	0.00998464	OK	294.542	205.735
Osr1	Osr1	12.2248	1.05469	0.306496	3.44114	0.000579279	0.00998464	OK	7.61213	15.8125
Mt2	Mt2	474.676	0.549041	0.159577	3.4406	0.000580428	0.00998895	OK	376.578	550.976
Pygm	Pygm	136.738	0.367145	0.106757	3.43908	0.000583705	0.0100206	OK	117.573	151.645
Trmt61a	Trmt61a	125.686	0.293041	0.0852037	3.4393	0.000583219	0.0100206	OK	111.554	136.678
Gabrb2	Gabrb2	2983.09	-0.159751	0.046458	-3.43861	0.000584712	0.0100256	OK	3170	2837.72
Pdzd8	Pdzd8	1010.41	-0.145733	0.0424113	-3.43619	0.000589961	0.0101032	OK	1068.14	965.51
Tmem132a	Tmem132a	793.398	0.189744	0.0552339	3.43528	0.000591943	0.0101247	OK	735.264	838.613
Atp6v0b	Atp6v0b	777.246	0.211361	0.0615597	3.43343	0.000595986	0.0101814	OK	713.888	826.525
Phb	Phb	378.842	0.198441	0.0578089	3.43271	0.000597592	0.0101963	OK	349.826	401.411
Zfp397	Zfp397	446.516	-0.222674	0.0649152	-3.43022	0.000603085	0.0102775	OK	485.582	416.132
Actn2	Actn2	136.952	0.401457	0.117052	3.42975	0.000604146	0.010283	OK	116.015	153.237
Enpp6	Enpp6	30.596	-0.754366	0.220053	-3.42811	0.000607808	0.0103202	OK	39.6859	23.5261
Pcdhgb6	Pcdhgb6	287.227	-0.266749	0.077807	-3.42834	0.000607291	0.0103202	OK	317.362	263.789
Mast1	Mast1	539.042	0.305089	0.0890293	3.42684	0.000610652	0.0103559	OK	475.989	588.082
Vsnl1	Vsnl1	2038.79	0.199566	0.0582422	3.42648	0.000611468	0.0103571	OK	1881.76	2160.92
Mapk8ip1	Mapk8ip1	1804.14	0.170232	0.0497055	3.42482	0.000615211	0.0104079	OK	1685.4	1896.48
Rapgef4	Rapgef4	3385.27	0.222827	0.0650806	3.42386	0.000617375	0.0104318	OK	3094.54	3611.39
Scn3b	Scn3b	2727.01	-0.17655	0.0515885	-3.42226	0.000621022	0.0104808	OK	2915.94	2580.07
Zfp26	Zfp26	562.132	-0.178388	0.0521387	-3.42141	0.000622963	0.0105008	OK	601.484	531.525
Cnot6l	Cnot6l	972.89	-0.167734	0.0490308	-3.42099	0.000623933	0.0105045	OK	1036.91	923.097
Ldlr	Ldlr	218.967	0.245723	0.0718401	3.42042	0.00062524	0.0105138	OK	198.259	235.074
Pigyl	Pigyl	58.7156	0.558186	0.163308	3.418	0.000630825	0.010595	OK	46.3885	68.3033
Pisd-ps1	Pisd-ps1	1120.99	0.264407	0.0773935	3.41639	0.000634564	0.010645	OK	1007.05	1209.61
Clstn1	Clstn1	5957.88	0.160544	0.04701	3.4151	0.000637591	0.0106829	OK	5587.9	6245.64
Capn11	Capn11	45.6872	1.52681	0.447187	3.41426	0.000639552	0.0107029	OK	22.1962	63.958
Ints1	Ints1	735.114	0.200545	0.0587674	3.41253	0.000643633	0.0107198	OK	678.22	779.365
Mak16	Mak16	168.338	-0.33057	0.0968527	-3.41313	0.000642225	0.0107198	OK	190.253	151.294
Rc3h1	Rc3h1	1055.46	-0.136012	0.0398498	-3.41312	0.000642237	0.0107198	OK	1111.72	1011.7
Slc35e2	Slc35e2	541.544	-0.184484	0.0540581	-3.41269	0.000643256	0.0107198	OK	580.757	511.045
Stxbp6	Stxbp6	1790.59	-0.287161	0.0841735	-3.41153	0.000645982	0.0107461	OK	1992.92	1633.22
Grk2	Grk2	1341	0.175511	0.0514702	3.40996	0.000649724	0.0107826	OK	1250.04	1411.75
Rnf14	Rnf14	1715.56	0.17777	0.0521282	3.41024	0.000649046	0.0107826	OK	1597.71	1807.22
Camk1d	Camk1d	2629.57	0.226576	0.0664766	3.40835	0.000653565	0.0108206	OK	2399.99	2808.12
Mageh1	Mageh1	198.671	0.284466	0.0834582	3.40849	0.000653242	0.0108206	OK	176.974	215.547
Grcc10	Grcc10	315.102	0.40479	0.118778	3.40796	0.000654513	0.0108235	OK	266.54	352.872
Tmem240	Tmem240	40.8256	0.604882	0.177719	3.4036	0.000665048	0.0109847	OK	31.5748	48.0206
Slc2a6	Slc2a6	177.708	0.331875	0.097546	3.40224	0.000668364	0.0110134	OK	155.137	195.263
Zfp367	Zfp367	110.426	0.414471	0.121818	3.40239	0.000667988	0.0110134	OK	93.013	123.969
Selenoh	Selenoh	31.6371	0.686866	0.202085	3.39889	0.000676606	0.011123	OK	23.557	37.9217
Unc5a	Unc5a	1016.25	0.24325	0.0715632	3.3991	0.000676084	0.011123	OK	921.098	1090.26
D430041D05Rik	D430041D05Rik	1671.44	0.209604	0.061713	3.39643	0.000682719	0.0112102	OK	1536.31	1776.54
Mpp3	Mpp3	415.512	0.462327	0.136192	3.39468	0.000687096	0.0112689	OK	342.693	472.15
Itgbl1	Itgbl1	26.0468	1.0395	0.306308	3.39365	0.000689673	0.0112978	OK	16.3433	33.594
Fastk	Fastk	289.475	0.297498	0.0876885	3.39267	0.000692157	0.0113141	OK	256.441	315.168
Gucy1a1	Gucy1a1	258.641	-0.228996	0.0674983	-3.39261	0.000692289	0.0113141	OK	281.916	240.539
Cachd1	Cachd1	378.075	0.335739	0.0989855	3.3918	0.000694352	0.0113346	OK	329.509	415.849
Nudt3	Nudt3	2176.97	-0.123952	0.0365495	-3.39134	0.000695527	0.0113405	OK	2282.69	2094.75
Ccdc3	Ccdc3	93.078	0.582181	0.171773	3.38925	0.000700837	0.0114106	OK	72.7385	108.898
Gabrb3	Gabrb3	4341.5	-0.127496	0.0376203	-3.38901	0.000701463	0.0114106	OK	4558.37	4172.82
Dpy19l3	Dpy19l3	653.329	0.154289	0.0455429	3.38777	0.000704636	0.0114489	OK	614.325	683.666
Mrpl53	Mrpl53	81.1511	0.493901	0.145852	3.38632	0.00070837	0.011488	OK	65.9959	92.9385
Rasal2	Rasal2	2456.93	-0.202784	0.0598854	-3.3862	0.000708688	0.011488	OK	2652.58	2304.75
Slc13a3	Slc13a3	78.5119	-0.425161	0.125588	-3.38535	0.000710863	0.0115099	OK	91.674	68.2747
Arntl	Arntl	198.261	-0.30747	0.0908494	-3.38439	0.000713359	0.0115102	OK	222.257	179.597
Epdr1	Epdr1	763.374	0.226567	0.0669391	3.38467	0.000712638	0.0115102	OK	696.73	815.207
Fam241b	Fam241b	90.5274	0.374357	0.110605	3.38464	0.000712724	0.0115102	OK	77.5962	100.585
Itih2	Itih2	15.7184	-0.936364	0.276707	-3.38396	0.000714492	0.0115152	OK	21.4898	11.2295
Rsf1	Rsf1	1176.97	-0.137891	0.0407847	-3.38094	0.000722395	0.0116157	OK	1240.58	1127.5
Usp47	Usp47	1161.17	-0.155131	0.0458826	-3.38104	0.000722129	0.0116157	OK	1231.81	1106.23
Chrna7	Chrna7	215.795	0.263526	0.0779569	3.38041	0.000723772	0.0116245	OK	193.933	232.799
Gnl3l	Gnl3l	1948.94	0.1103	0.0326387	3.37944	0.000726349	0.0116391	OK	1865.57	2013.79
Kmt2a	Kmt2a	3499.17	-0.224216	0.0663455	-3.37953	0.000726109	0.0116391	OK	3807.44	3259.4
Ctdspl	Ctdspl	307.371	-0.259157	0.0767179	-3.37805	0.000730028	0.0116712	OK	338.697	283.007
Hras	Hras	454.636	0.191596	0.0567174	3.37809	0.00072991	0.0116712	OK	421.002	480.795
Atp6ap2	Atp6ap2	1098.02	0.215365	0.0637636	3.37754	0.000731361	0.0116792	OK	1006.84	1168.94
Drd5	Drd5	162.828	-0.310463	0.0919993	-3.37463	0.000739157	0.0117633	OK	182.729	147.349
Sncaip	Sncaip	55.0574	-0.453713	0.134446	-3.37469	0.000738993	0.0117633	OK	64.9097	47.3945
Tsc22d2	Tsc22d2	626.491	-0.155542	0.0460854	-3.37508	0.000737949	0.0117633	OK	664.705	596.769
Ankrd50	Ankrd50	307.732	-0.245533	0.072787	-3.3733	0.000742718	0.0118065	OK	337.437	284.629
Shc2	Shc2	289.236	0.210061	0.0623189	3.37075	0.000749647	0.0119031	OK	265.802	307.463
Adgra1	Adgra1	228.539	0.427117	0.126761	3.36946	0.000753166	0.0119454	OK	191.437	257.395
Brd2	Brd2	1259.25	-0.13759	0.0408672	-3.36677	0.000760543	0.0120487	OK	1327.15	1206.43
Tab2	Tab2	709.167	-0.176325	0.0523781	-3.3664	0.000761571	0.0120513	OK	758.235	671.003
Csad	Csad	123.874	0.351568	0.104461	3.36554	0.000763934	0.012075	OK	107.23	136.82
Kcnip4	Kcnip4	443.426	-0.226214	0.0672703	-3.36276	0.000771683	0.0121699	OK	482.842	412.77
Ttll4	Ttll4	173.64	-0.286679	0.0852495	-3.36282	0.000771498	0.0121699	OK	193.227	158.405
Gja1	Gja1	1976.99	-0.19172	0.057029	-3.3618	0.000774349	0.0121982	OK	2125.78	1861.25
Pgrmc1	Pgrmc1	1082.58	0.142772	0.0424775	3.36113	0.000776239	0.0122142	OK	1022.73	1129.12
Tdp1	Tdp1	111.698	-0.367392	0.109345	-3.35994	0.000779595	0.0122532	OK	127.869	99.1216
Lrrfip2	Lrrfip2	150.106	-0.376521	0.112091	-3.35907	0.000782054	0.0122642	OK	172.379	132.782
Sertad2	Sertad2	306.028	-0.212903	0.0633803	-3.35914	0.000781852	0.0122642	OK	331.621	286.122
Ccdc71l	Ccdc71l	365.366	-0.217819	0.0648625	-3.35816	0.000784634	0.0122908	OK	396.631	341.049
Dennd4a	Dennd4a	948.442	-0.149691	0.0445861	-3.35734	0.000786957	0.0123134	OK	1004.11	905.147
Dcx	Dcx	194.937	-0.249224	0.0742634	-3.35594	0.000790952	0.0123621	OK	214.038	180.081
Amer2	Amer2	354.308	-0.187119	0.0557813	-3.35451	0.000795048	0.0123942	OK	380.332	334.068
Dnah9	Dnah9	568.701	-0.221076	0.0658982	-3.35481	0.000794209	0.0123942	OK	618.097	530.281
Raf1	Raf1	460.045	-0.195283	0.0582187	-3.35429	0.000795675	0.0123942	OK	495.317	432.611
Stk11	Stk11	364.677	0.194223	0.0579266	3.35292	0.000799636	0.0124421	OK	337.332	385.945
Sertm1	Sertm1	555.876	-0.27943	0.0833568	-3.35221	0.00080168	0.01246	OK	616.987	508.346
Chst11	Chst11	689.796	0.189482	0.0565327	3.35172	0.000803113	0.0124684	OK	639.322	729.054
Fam114a2	Fam114a2	310.491	-0.277953	0.0829768	-3.34976	0.000808812	0.0125298	OK	344.443	284.083
Tmem167	Tmem167	686.561	-0.150352	0.0448847	-3.34974	0.000808868	0.0125298	OK	727.035	655.081
Socs2	Socs2	75.1462	0.667349	0.199246	3.34937	0.000809968	0.012533	OK	56.4655	89.6757
Mgea5	Mgea5	2055.27	0.110509	0.0330189	3.34684	0.000817386	0.0126198	OK	1967.18	2123.78
N4bp1	N4bp1	766.902	-0.148525	0.044374	-3.34713	0.000816537	0.0126198	OK	811.561	732.168
Eme2	Eme2	64.2171	0.408112	0.121972	3.34594	0.000820039	0.0126328	OK	54.2417	71.9759
Jmjd6	Jmjd6	131.502	-0.330131	0.0986624	-3.34606	0.000819679	0.0126328	OK	148.598	118.205
Vps51	Vps51	293.547	0.218173	0.0652519	3.34355	0.000827129	0.0127279	OK	268.857	312.75
Rev3l	Rev3l	1130.56	-0.160199	0.0479296	-3.34239	0.000830595	0.0127672	OK	1201.59	1075.31
Ap2m1	Ap2m1	2535.22	0.172015	0.0515587	3.3363	0.000849023	0.0129932	OK	2366.64	2666.33
Chpf	Chpf	441.342	0.369447	0.110724	3.33664	0.000847986	0.0129932	OK	379.105	489.749
Ewsr1	Ewsr1	1896.98	-0.148607	0.0445411	-3.3364	0.000848717	0.0129932	OK	2007.51	1811.02
St8sia5	St8sia5	207.182	0.418646	0.125478	3.33642	0.000848649	0.0129932	OK	174.194	232.84
Cpne5	Cpne5	147.354	0.334134	0.10021	3.33434	0.00085501	0.0130562	OK	128.514	162.007
Tug1	Tug1	1179.65	-0.141185	0.0423402	-3.33452	0.000854455	0.0130562	OK	1244.94	1128.88
Galk1	Galk1	28.825	0.633367	0.190052	3.33259	0.000860419	0.0131101	OK	22.0032	34.1309
Ndufs7	Ndufs7	291.46	0.339584	0.101896	3.33266	0.000860214	0.0131101	OK	253.602	320.906
Banp	Banp	296.502	-0.23684	0.0711383	-3.3293	0.000870657	0.0132489	OK	324.103	275.035
Crtac1	Crtac1	392.883	0.385468	0.115791	3.32901	0.00087156	0.0132489	OK	335.143	437.792
Mib2	Mib2	434.455	0.244698	0.0735173	3.32844	0.000873324	0.0132489	OK	393.537	466.28
Stxbp5l	Stxbp5l	3443.42	-0.152748	0.0458899	-3.32857	0.000872921	0.0132489	OK	3649.67	3283.01
Zfp354c	Zfp354c	536.641	-0.152587	0.0458486	-3.32807	0.000874514	0.0132525	OK	568.75	511.668
Atp6v1c1	Atp6v1c1	1348.29	0.238814	0.071804	3.32591	0.000881306	0.0133265	OK	1224.32	1444.72
Cers6	Cers6	1285.5	-0.16965	0.0510081	-3.32595	0.000881176	0.0133265	OK	1371.07	1218.96
Aars2	Aars2	154.942	0.27234	0.0819019	3.3252	0.000883552	0.013346	OK	138.729	167.552
Cic	Cic	1597.35	0.237182	0.0713702	3.32326	0.000889706	0.0134104	OK	1451.46	1710.81
G530011O06Rik	G530011O06Rik	38.7906	-0.898401	0.270362	-3.32295	0.000890697	0.0134104	OK	52.4714	28.1499
Syt3	Syt3	322.181	0.375183	0.112904	3.32304	0.000890435	0.0134104	OK	276.061	358.053
Sh3glb1	Sh3glb1	655.355	-0.198187	0.0596659	-3.32161	0.000894998	0.0134607	OK	706.354	615.69
Map1lc3a	Map1lc3a	369.326	0.214531	0.0645936	3.32125	0.000896148	0.0134634	OK	338.774	393.089
Ccnd2	Ccnd2	1180.05	0.221078	0.0665868	3.32015	0.000899698	0.0135022	OK	1079.5	1258.27
Kcnj2	Kcnj2	337.195	-0.32286	0.0972605	-3.31954	0.000901669	0.0135173	OK	380.063	303.854
Cspg4	Cspg4	197.408	0.251599	0.0758279	3.31802	0.000906584	0.0135565	OK	178.3	212.27
Trove2	Trove2	850.01	-0.13363	0.0402764	-3.31783	0.000907199	0.0135565	OK	894.522	815.388
Trps1	Trps1	1218.14	0.259613	0.0782345	3.3184	0.000905361	0.0135565	OK	1096.53	1312.72
Zfp292	Zfp292	1061.05	-0.170451	0.0514139	-3.31527	0.000915559	0.0136668	OK	1132.01	1005.86
Pcgf3	Pcgf3	379.432	-0.180623	0.0544948	-3.31449	0.000918106	0.0136902	OK	406.329	358.513
Epn1	Epn1	1812.85	0.179744	0.0542626	3.31249	0.00092471	0.0137739	OK	1686.95	1910.77
Rps6ka4	Rps6ka4	197.921	0.294388	0.0888804	3.31219	0.000925703	0.013774	OK	175.566	215.308
Stard4	Stard4	173.099	0.334973	0.101164	3.3112	0.000928958	0.0137962	OK	150.913	190.354
Ube4a	Ube4a	746.423	-0.146593	0.0442726	-3.31114	0.000929169	0.0137962	OK	789.321	713.058
Skiv2l	Skiv2l	485.522	0.178672	0.0539711	3.31051	0.000931263	0.0138126	OK	452.002	511.594
Synm	Synm	408.524	0.227334	0.0686934	3.3094	0.000934957	0.0138527	OK	372.74	436.356
Aebp1	Aebp1	62.0148	-0.580999	0.17563	-3.30808	0.00093938	0.0139034	OK	76.2291	50.9592
Brsk1	Brsk1	1683.51	0.237734	0.0719054	3.3062	0.000945708	0.013938	OK	1529.4	1803.38
Cops7a	Cops7a	545.706	0.189775	0.0573964	3.30639	0.000945055	0.013938	OK	505.714	576.81
Dio2	Dio2	789.211	-0.180356	0.0545415	-3.30676	0.000943805	0.013938	OK	845.072	745.764
Xpr1	Xpr1	2067.67	-0.196518	0.0594282	-3.30681	0.000943652	0.013938	OK	2227.21	1943.59
Atp8a2	Atp8a2	291.983	0.210174	0.0635952	3.30487	0.000950201	0.0139894	OK	268.314	310.393
Pgs1	Pgs1	349.713	0.187653	0.0567864	3.30454	0.000951309	0.013991	OK	324.368	369.426
Cacng2	Cacng2	331.023	0.2723	0.0824434	3.30287	0.000956997	0.0140598	OK	296.39	357.959
Prkag2	Prkag2	824.134	0.153472	0.0464711	3.30252	0.000958186	0.0140625	OK	775.191	862.201
Tubb4b	Tubb4b	1101.66	0.291271	0.0882453	3.3007	0.000964438	0.0141393	OK	978.518	1197.43
Cox6a1	Cox6a1	801.349	0.23197	0.0702875	3.3003	0.000965804	0.0141445	OK	729.745	857.04
Dusp4	Dusp4	210.649	-0.245354	0.0743919	-3.29813	0.000973325	0.0141915	OK	230.967	194.846
Irak1	Irak1	304.373	-0.242832	0.0736321	-3.2979	0.000974097	0.0141915	OK	333.428	281.775
Prkar1a	Prkar1a	4324.77	0.107931	0.0327248	3.29815	0.000973234	0.0141915	OK	4143.71	4465.6
Sdhb	Sdhb	447.368	0.253499	0.0768491	3.29866	0.000971478	0.0141915	OK	403.742	481.299
Slbp	Slbp	91.2351	0.34614	0.104931	3.29872	0.000971268	0.0141915	OK	79.1611	100.626
Kansl1l	Kansl1l	298.904	-0.232141	0.0704241	-3.29633	0.000979582	0.0142565	OK	326.173	277.694
Atf6b	Atf6b	418.463	0.19303	0.0585703	3.2957	0.000981768	0.0142586	OK	387.276	442.72
Card6	Card6	106.068	-0.350467	0.106334	-3.2959	0.000981061	0.0142586	OK	120.712	94.6782
Map3k3	Map3k3	261.374	-0.275639	0.0836687	-3.29441	0.000986276	0.0143092	OK	289.716	239.33
Nufip2	Nufip2	1788.22	-0.15201	0.0461604	-3.29308	0.000990958	0.0143622	OK	1894.81	1705.32
Yy1	Yy1	306.225	-0.179902	0.0546498	-3.29191	0.000995092	0.0144072	OK	327.846	289.41
Igdcc3	Igdcc3	32.4593	-0.546368	0.165988	-3.29162	0.000996132	0.0144073	OK	39.4562	27.0173
Gpaa1	Gpaa1	135.287	0.332715	0.101157	3.28909	0.00100513	0.0145098	OK	118.061	148.684
Pim3	Pim3	123.184	0.316887	0.0963463	3.28904	0.0010053	0.0145098	OK	108.23	134.815
Abi2	Abi2	3107.13	-0.111895	0.0340244	-3.28866	0.00100667	0.0145146	OK	3243.28	3001.24
Anp32a	Anp32a	1382.98	-0.120316	0.0366267	-3.28494	0.00102004	0.014677	OK	1448.16	1332.29
Tmem30a	Tmem30a	2932.75	0.128465	0.0391048	3.28515	0.00101929	0.014677	OK	2786.77	3046.3
Kcnq2	Kcnq2	5326.13	0.17219	0.0524422	3.28342	0.00102557	0.0147262	OK	4971.62	5601.86
Pik3c2a	Pik3c2a	506.502	-0.172195	0.0524426	-3.28349	0.0010253	0.0147262	OK	540.722	479.886
Fam49b	Fam49b	737.488	-0.172357	0.0525173	-3.28191	0.00103107	0.0147596	OK	787.361	698.698
Opcml	Opcml	2698.04	0.178161	0.0542847	3.28197	0.00103084	0.0147596	OK	2512.3	2842.52
Prss35	Prss35	43.6425	0.742248	0.226156	3.28202	0.00103067	0.0147596	OK	31.6608	52.9615
Snora30	Snora30	17.8232	1.66094	0.506285	3.28064	0.00103572	0.014811	OK	8.04203	25.4307
Pcdhga9	Pcdhga9	238.757	0.303613	0.0926006	3.27874	0.00104271	0.0148957	OK	210.962	260.376
R3hdm4	R3hdm4	1517.92	0.143982	0.0439209	3.27821	0.00104468	0.0149086	OK	1433.31	1583.74
Saraf	Saraf	1305.69	0.127302	0.0388586	3.27604	0.00105274	0.0150082	OK	1241.28	1355.78
Fez1	Fez1	1117.08	-0.128265	0.0391785	-3.27385	0.00106093	0.0151096	OK	1173.22	1073.42
Atp6v1b2	Atp6v1b2	3557.13	0.192234	0.0587323	3.27304	0.00106396	0.0151373	OK	3293.11	3762.48
H2afx	H2afx	90.4072	-0.377247	0.1153	-3.27187	0.0010684	0.0151849	OK	103.848	79.9532
Vps18	Vps18	384.724	0.252842	0.0773062	3.27066	0.00107298	0.0152346	OK	347.303	413.83
Nck2	Nck2	413.661	0.239034	0.0731384	3.26824	0.00108218	0.0153495	OK	375.589	443.271
Lnx1	Lnx1	80.863	0.538608	0.164847	3.26732	0.00108571	0.015384	OK	64.4547	93.6251
Abcb8	Abcb8	212.916	0.229581	0.0704616	3.25824	0.00112104	0.0158685	OK	194.085	227.563
Hint3	Hint3	47.0299	0.486689	0.149505	3.25533	0.00113259	0.0160158	OK	38.3701	53.7652
Zbtb6	Zbtb6	268.017	-0.191079	0.0587303	-3.2535	0.00113992	0.0161031	OK	288.122	252.381
Efnb1	Efnb1	69.0611	0.381563	0.117323	3.25224	0.00114499	0.0161257	OK	59.0116	76.8775
Foxred2	Foxred2	169.194	-0.281747	0.0866275	-3.2524	0.00114437	0.0161257	OK	187.95	154.606
Olfm3	Olfm3	124.696	-0.427239	0.131362	-3.25237	0.00114445	0.0161257	OK	145.704	108.357
Nfatc2	Nfatc2	122.235	0.374948	0.115301	3.25191	0.00114631	0.0161281	OK	104.748	135.836
Virma	Virma	653.028	-0.143498	0.0441506	-3.25019	0.00115329	0.01621	OK	689.762	624.457
Ascl1	Ascl1	30.5195	-0.663426	0.204188	-3.24909	0.00115776	0.0162564	OK	38.5031	24.31
Nras	Nras	362.495	-0.227426	0.0700606	-3.24613	0.00116985	0.0164097	OK	394.891	337.299
Hcfc2	Hcfc2	223.61	-0.241953	0.0745616	-3.24501	0.00117447	0.0164579	OK	244.877	207.068
Otud4	Otud4	923.351	-0.127795	0.0393952	-3.24393	0.00117891	0.0165035	OK	969.585	887.392
Zbtb43	Zbtb43	330.072	-0.218675	0.0674319	-3.2429	0.00118321	0.0165471	OK	358.429	308.017
Ptgds	Ptgds	1331.82	-0.601451	0.185581	-3.24091	0.00119147	0.016646	OK	1647.8	1086.05
Pip5k1a	Pip5k1a	804.372	-0.126008	0.0388884	-3.24025	0.00119425	0.0166656	OK	844.082	773.486
Sun1	Sun1	582.681	-0.157703	0.0486737	-3.24001	0.00119526	0.0166656	OK	618.719	554.651
Psmc5	Psmc5	619.522	0.17606	0.054371	3.23813	0.00120316	0.0167589	OK	577.368	652.308
Casc4	Casc4	803.572	-0.149001	0.0460251	-3.23739	0.00120629	0.0167691	OK	850.517	767.059
Dnaja4	Dnaja4	446.253	-0.19093	0.0589736	-3.23756	0.00120558	0.0167691	OK	479.701	420.238
Dopey2	Dopey2	1145.86	0.154031	0.0475929	3.23643	0.00121036	0.0167923	OK	1077.56	1198.98
Rc3h2	Rc3h2	1909.27	-0.109324	0.0337769	-3.23665	0.00120943	0.0167923	OK	1991	1845.7
Fkbp8	Fkbp8	1127.84	0.300494	0.0928585	3.23605	0.00121198	0.0167935	OK	997.86	1228.93
Nmnat2	Nmnat2	1652.93	0.140411	0.0433925	3.23584	0.00121286	0.0167935	OK	1563.06	1722.83
Ate1	Ate1	847.622	0.12598	0.0389698	3.23277	0.00122595	0.0169078	OK	806.239	879.808
Hist1h4b	Hist1h4b	22.7512	1.09292	0.338028	3.23323	0.00122397	0.0169078	OK	13.8952	29.6392
Myo5b	Myo5b	766.971	0.351329	0.108669	3.23302	0.00122488	0.0169078	OK	663.986	847.07
Pgm2l1	Pgm2l1	4933.82	0.196163	0.0606723	3.23316	0.00122428	0.0169078	OK	4560.21	5224.4
Spock1	Spock1	1744.66	0.599255	0.185445	3.23144	0.00123168	0.01697	OK	1352.82	2049.43
Ric1	Ric1	756.689	-0.169487	0.0524564	-3.23101	0.00123354	0.0169788	OK	807.005	717.555
Srsf11	Srsf11	848.241	-0.173448	0.0536927	-3.23039	0.00123623	0.0169824	OK	905.968	803.341
Wdr25	Wdr25	49.0994	0.442248	0.136896	3.23054	0.00123559	0.0169824	OK	40.8556	55.5113
Eef1a2	Eef1a2	6906.82	0.126387	0.0391358	3.22945	0.00124028	0.0170212	OK	6568.54	7169.93
Mrps14	Mrps14	155.209	0.359959	0.111506	3.22817	0.00124586	0.0170659	OK	133.869	171.806
Paqr8	Paqr8	1811.41	0.173836	0.0538503	3.22814	0.00124598	0.0170659	OK	1689.7	1906.07
Nkain3	Nkain3	304.829	0.242599	0.0751745	3.22715	0.0012503	0.0171082	OK	276.362	326.97
Grk5	Grk5	63.7962	-0.407679	0.126377	-3.22591	0.00125574	0.0171659	OK	74.0497	55.8212
Pgm2	Pgm2	351.804	0.320829	0.0994651	3.22554	0.00125733	0.0171709	OK	308.575	385.426
Brwd3	Brwd3	439.263	-0.22499	0.0697791	-3.22431	0.00126275	0.0172228	OK	478.096	409.06
Zfp111	Zfp111	176.289	-0.282683	0.0876775	-3.22412	0.0012636	0.0172228	OK	195.896	161.039
Acadvl	Acadvl	203.666	0.247019	0.0766233	3.22381	0.00126498	0.0172248	OK	184.305	218.725
P4ha1	P4ha1	563.698	-0.215608	0.0669375	-3.22104	0.00127726	0.0173749	OK	611.442	526.563
Ppp4r3a	Ppp4r3a	418.455	-0.17189	0.0534039	-3.21868	0.00128782	0.0174849	OK	446.677	396.505
Tmem181a	Tmem181a	623.753	0.168003	0.0521962	3.21867	0.00128785	0.0174849	OK	583.236	655.266
Ptpn12	Ptpn12	335.717	-0.229942	0.0715146	-3.21532	0.00130301	0.0176736	OK	366.054	312.123
Ammecr1l	Ammecr1l	331.502	-0.189107	0.0588426	-3.21379	0.00130998	0.0177508	OK	356.111	312.362
Fdft1	Fdft1	443.744	0.212746	0.066218	3.21281	0.00131444	0.0177785	OK	407.338	472.06
Nnat	Nnat	408.072	0.723315	0.225165	3.21239	0.00131637	0.0177785	OK	298.697	493.141
Stard7	Stard7	803.425	0.147077	0.0457798	3.21272	0.00131485	0.0177785	OK	757.683	839.001
Vars2	Vars2	156.333	0.302299	0.094109	3.21222	0.00131711	0.0177785	OK	138.21	170.428
Ston2	Ston2	637.579	-0.170069	0.052977	-3.21024	0.00132623	0.0178842	OK	680.12	604.491
Zfp3	Zfp3	137.81	-0.299075	0.0932121	-3.20854	0.00133411	0.0179731	OK	154.032	125.193
Akap9	Akap9	1436.35	-0.188486	0.0587642	-3.2075	0.00133894	0.0180208	OK	1542.62	1353.69
Azi2	Azi2	479.784	-0.177738	0.0554276	-3.20666	0.00134285	0.0180213	OK	513.248	453.756
Zeb2	Zeb2	5187.42	-0.124156	0.0387181	-3.20666	0.00134285	0.0180213	OK	5439.73	4991.18
Zfp930	Zfp930	95.8566	-0.320762	0.100025	-3.20683	0.00134208	0.0180213	OK	107.963	86.4404
Herpud2	Herpud2	287.072	-0.240575	0.075067	-3.2048	0.00135156	0.0181207	OK	314.22	265.958
Tkt	Tkt	736.635	0.251686	0.07855	3.20415	0.00135462	0.0181444	OK	665.306	792.112
Wdcp	Wdcp	93.8024	-0.332456	0.103775	-3.20363	0.00135709	0.01816	OK	106.084	84.2501
Sod3	Sod3	38.6953	0.558257	0.174497	3.19923	0.00137793	0.0184213	OK	30.5705	45.0147
Samm50	Samm50	501.851	0.16544	0.0517198	3.19877	0.00138017	0.0184335	OK	469.744	526.822
Prpf38b	Prpf38b	434.427	-0.252386	0.0789435	-3.19705	0.00138842	0.018526	OK	477.538	400.896
Dbpht2	Dbpht2	389.352	-0.35462	0.110958	-3.196	0.00139349	0.0185582	OK	443.748	347.044
Prkcg	Prkcg	3198.3	0.283263	0.0886306	3.196	0.00139349	0.0185582	OK	2850.46	3468.85
Pcgf6	Pcgf6	114.291	-0.416601	0.130368	-3.19558	0.00139552	0.0185675	OK	133.064	99.6901
Rraga	Rraga	535.389	0.173132	0.054197	3.19449	0.00140079	0.0186199	OK	499.56	563.256
Npdc1	Npdc1	889.905	0.254589	0.0797921	3.19066	0.0014195	0.0188506	OK	802.758	957.687
Anapc11	Anapc11	206.825	0.301	0.0943542	3.19011	0.00142219	0.0188684	OK	182.95	225.394
Egln3	Egln3	30.1681	-0.52435	0.164403	-3.18942	0.0014256	0.0188956	OK	36.4089	25.3141
Id2	Id2	343.418	-0.238281	0.0747172	-3.18911	0.00142713	0.018898	OK	375.582	318.402
Rasgrf1	Rasgrf1	5493.99	-0.107311	0.0336689	-3.18723	0.0014364	0.0189879	OK	5724.83	5314.46
Tjp1	Tjp1	1350.91	-0.140966	0.0442289	-3.18719	0.00143664	0.0189879	OK	1425.56	1292.86
Pnpla2	Pnpla2	82.122	0.335437	0.105283	3.18604	0.00144234	0.0190452	OK	71.5823	90.3196
Elk4	Elk4	324.946	-0.189324	0.0594348	-3.18541	0.00144547	0.0190525	OK	349.096	306.163
Ntpcr	Ntpcr	81.4302	0.350417	0.110008	3.18538	0.00144563	0.0190525	OK	70.5238	89.9129
Irf2bp1	Irf2bp1	202.156	0.248112	0.0779089	3.18465	0.00144931	0.0190831	OK	182.855	217.168
Ube2v1	Ube2v1	1085.98	0.196444	0.061697	3.18402	0.00145245	0.0191064	OK	1003.63	1150.03
Synj1	Synj1	4744.31	0.196022	0.0616143	3.18144	0.00146544	0.0192591	OK	4385.31	5023.53
Ets2	Ets2	727.058	-0.163111	0.0512877	-3.18032	0.00147114	0.0192976	OK	773.575	690.877
Usp20	Usp20	714.099	0.199386	0.0626885	3.18059	0.00146978	0.0192976	OK	659.147	756.84
Bcl2l1	Bcl2l1	735.728	0.198543	0.0624673	3.17835	0.00148114	0.0194106	OK	679.348	779.579
Adcy5	Adcy5	823.322	0.22647	0.0712686	3.1777	0.0014845	0.0194364	OK	751.475	879.203
Dlgap4	Dlgap4	1550.29	0.215053	0.0676845	3.17729	0.00148659	0.0194455	OK	1421.73	1650.27
Rspo3	Rspo3	67.0137	-0.59545	0.187472	-3.1762	0.00149218	0.0195003	OK	82.755	54.7704
Nuak1	Nuak1	575.803	-0.295687	0.0931596	-3.17398	0.00150364	0.0196317	OK	642.81	523.687
Cerk	Cerk	391.404	0.200051	0.0630554	3.17261	0.00151073	0.0197059	OK	361.186	414.908
Chordc1	Chordc1	478.284	-0.170204	0.0536949	-3.16983	0.00152526	0.0198583	OK	510.223	453.444
Rwdd2a	Rwdd2a	68.7921	0.448448	0.141472	3.16988	0.001525	0.0198583	OK	57.0855	77.8973
Zfp87	Zfp87	149.047	-0.26205	0.0826833	-3.16931	0.00152799	0.0198752	OK	164.408	137.1
Ajuba	Ajuba	8.55261	-1.19833	0.378165	-3.1688	0.00153071	0.0198921	OK	12.529	5.45988
Gabarapl1	Gabarapl1	2605.36	0.112849	0.035632	3.16706	0.00153991	0.0199744	OK	2491.34	2694.04
Rell2	Rell2	291.908	0.260631	0.0822884	3.16729	0.00153867	0.0199744	OK	262.654	314.661
Ghitm	Ghitm	2345.3	0.117647	0.0371697	3.16512	0.00155019	0.0200891	OK	2238.33	2428.5
Dek	Dek	407.03	-0.221181	0.0698917	-3.16463	0.00155282	0.0201046	OK	442.401	379.52
Map3k13	Map3k13	359.799	-0.177077	0.0559607	-3.16432	0.00155445	0.020107	OK	384.8	340.353
Ptprj	Ptprj	3366.76	-0.124355	0.0393437	-3.16073	0.00157376	0.0203003	OK	3530.78	3239.19
Thap3	Thap3	49.0853	0.452203	0.143068	3.16076	0.00157357	0.0203003	OK	40.6648	55.6346
Zmat2	Zmat2	942.388	0.15225	0.0481631	3.16114	0.00157156	0.0203003	OK	886.864	985.573
Kcnab1	Kcnab1	1266.45	-0.26997	0.0854714	-3.1586	0.00158531	0.0204304	OK	1400.94	1161.85
Srrm1	Srrm1	800.364	-0.236792	0.0749996	-3.15725	0.00159266	0.0205063	OK	874.854	742.428
Gprin3	Gprin3	80.387	0.427129	0.135318	3.15648	0.00159686	0.0205087	OK	67.3364	90.5374
Snora65	Snora65	19.7464	1.57997	0.50056	3.15641	0.00159726	0.0205087	OK	9.31801	27.8574
Zfp52	Zfp52	65.3124	-0.368603	0.116771	-3.15664	0.00159598	0.0205087	OK	74.7988	57.9341
Zfp106	Zfp106	3872.63	-0.0760182	0.0240945	-3.155	0.00160497	0.0205888	OK	3987.76	3783.08
Gpcpd1	Gpcpd1	676.844	0.15076	0.0478103	3.15329	0.00161439	0.0206906	OK	637.353	707.56
Ripk1	Ripk1	57.3816	-0.418579	0.132783	-3.15236	0.00161955	0.0207377	OK	66.8518	50.0159
Zfp316	Zfp316	248.883	0.223338	0.0708784	3.151	0.00162713	0.0208157	OK	227.46	265.544
Slco4c1	Slco4c1	21.1181	0.743649	0.236034	3.1506	0.00162934	0.0208248	OK	15.3102	25.6354
Aass	Aass	38.8302	0.527864	0.167687	3.14791	0.00164444	0.0209602	OK	31.1012	44.8415
Fxyd7	Fxyd7	90.6768	0.341375	0.108443	3.14797	0.00164407	0.0209602	OK	78.8379	99.8848
Pkn2	Pkn2	335.569	-0.181867	0.0577697	-3.14813	0.00164317	0.0209602	OK	359.521	316.94
Gatd1	Gatd1	132.034	0.300566	0.0954945	3.14746	0.00164693	0.0209728	OK	116.814	143.871
Fmnl1	Fmnl1	827.372	0.146142	0.0464388	3.14698	0.00164967	0.0209886	OK	780.564	863.778
Atg2a	Atg2a	395.152	0.224485	0.0713901	3.14449	0.00166376	0.0211293	OK	360.967	421.74
Slc25a26	Slc25a26	74.1168	0.368323	0.117123	3.14474	0.00166232	0.0211293	OK	63.6959	82.2219
Bri3bp	Bri3bp	1493.3	0.125673	0.0399851	3.14299	0.00167232	0.0212187	OK	1420.57	1549.87
Arel1	Arel1	1502.84	-0.132717	0.0422566	-3.14075	0.00168518	0.0213624	OK	1581	1442.05
Rapgef2	Rapgef2	2978.97	0.0989607	0.0315171	3.1399	0.00169003	0.0214045	OK	2864.56	3067.95
Dsg2	Dsg2	62.9396	-0.460737	0.14675	-3.1396	0.00169181	0.0214076	OK	74.3772	54.0436
Mark1	Mark1	479.873	0.168893	0.0538072	3.13885	0.00169611	0.0214276	OK	448.538	504.244
Stk19	Stk19	66.3214	0.451102	0.143718	3.13879	0.00169646	0.0214276	OK	54.9708	75.1497
Gtpbp6	Gtpbp6	60.0995	0.406494	0.129636	3.13565	0.00171471	0.0216386	OK	50.7995	67.3328
Sec1	Sec1	14.8742	0.917284	0.292592	3.13503	0.00171836	0.021665	OK	9.91735	18.7295
Gpm6b	Gpm6b	8198.47	0.0804082	0.0256547	3.13425	0.00172294	0.0216764	OK	7942.4	8397.64
Plxnd1	Plxnd1	123.447	-0.453649	0.144727	-3.13451	0.00172139	0.0216764	OK	145.534	106.268
Son	Son	4451	-0.102876	0.032825	-3.13408	0.00172393	0.0216764	OK	4630.25	4311.58
Usp42	Usp42	277.492	-0.194791	0.0621889	-3.13225	0.00173474	0.0217928	OK	298.714	260.986
Htr6	Htr6	9.88109	1.03123	0.329272	3.13184	0.00173713	0.0218032	OK	6.22581	12.7241
Cope	Cope	330.275	0.25901	0.082766	3.12942	0.0017515	0.0219638	OK	297.379	355.861
Tacc1	Tacc1	2262.53	-0.194694	0.0622246	-3.12888	0.00175472	0.0219844	OK	2435.47	2128.02
Me1	Me1	389.421	0.315585	0.100873	3.12855	0.0017567	0.0219894	OK	342.336	426.043
Bhlhe22	Bhlhe22	986.398	-0.227364	0.0727137	-3.12684	0.00176693	0.0220779	OK	1074.53	917.854
Lrfn1	Lrfn1	162.408	0.408794	0.130734	3.12692	0.00176645	0.0220779	OK	137.139	182.062
Zc3h12c	Zc3h12c	263.801	-0.25204	0.0806164	-3.12641	0.00176953	0.0220906	OK	289.943	243.468
Thoc2	Thoc2	835.837	-0.16466	0.0527151	-3.12358	0.00178664	0.0222843	OK	889.824	793.846
4933434E20Rik	4933434E20Rik	331.691	0.218234	0.0699366	3.12046	0.00180571	0.022435	OK	303.785	353.396
Mtss1l	Mtss1l	1414.81	0.129577	0.0415341	3.11976	0.00180997	0.022435	OK	1343.78	1470.06
Peli1	Peli1	457.59	-0.17078	0.0547265	-3.1206	0.0018048	0.022435	OK	488.251	433.744
Slc27a1	Slc27a1	475.529	0.252196	0.0808291	3.12011	0.00180782	0.022435	OK	429.392	511.414
Smarcc1	Smarcc1	607.435	-0.145197	0.046538	-3.11997	0.00180867	0.022435	OK	642.012	580.543
Tnpo2	Tnpo2	1373.38	0.142954	0.045799	3.12133	0.00180039	0.022435	OK	1297.37	1432.5
Zfp654	Zfp654	397.242	-0.181555	0.0581951	-3.11976	0.00180996	0.022435	OK	425.547	375.227
Furin	Furin	291.757	0.202308	0.0648869	3.11785	0.00182174	0.0225408	OK	268.98	309.472
Ppm1a	Ppm1a	1007.52	0.123173	0.039505	3.11791	0.00182137	0.0225408	OK	959.423	1044.93
Cadps	Cadps	2654.97	0.186383	0.0597911	3.11724	0.00182551	0.0225674	OK	2463.84	2803.63
Kcnq5	Kcnq5	681.687	0.737863	0.236806	3.1159	0.00183384	0.0226304	OK	495.562	826.451
Tmem151b	Tmem151b	1015.41	0.167469	0.0537465	3.11591	0.00183379	0.0226304	OK	949.662	1066.55
Dlc1	Dlc1	495.174	0.256099	0.0822088	3.11522	0.00183806	0.0226424	OK	446.399	533.11
Lypla2	Lypla2	208.239	0.367618	0.118004	3.11529	0.00183767	0.0226424	OK	179.015	230.969
Wasf3	Wasf3	545.812	0.163608	0.0525294	3.11461	0.00184191	0.0226698	OK	511.276	572.673
Rerg	Rerg	174.713	0.470529	0.151096	3.1141	0.00184507	0.0226887	OK	143.571	198.934
Clpp	Clpp	163.436	0.318086	0.102179	3.11302	0.00185182	0.0226917	OK	143.521	178.925
Pja1	Pja1	1191.55	0.139324	0.0447525	3.11321	0.00185066	0.0226917	OK	1127.26	1241.55
Spryd3	Spryd3	810.467	0.161683	0.0519347	3.11319	0.00185076	0.0226917	OK	759.784	849.887
Stxbp1	Stxbp1	4622.52	0.130698	0.0419797	3.11335	0.00184974	0.0226917	OK	4388.45	4804.58
Mau2	Mau2	777.804	-0.136275	0.0437909	-3.11195	0.00185857	0.0227545	OK	819.345	745.494
Ivns1abp	Ivns1abp	856.5	-0.14729	0.0473532	-3.11045	0.00186805	0.0228505	OK	905.959	818.031
Dnajc10	Dnajc10	511.072	0.212458	0.0683462	3.10856	0.00188005	0.0229771	OK	469.198	543.641
Frmpd1	Frmpd1	168.939	-0.274662	0.0883727	-3.10799	0.00188362	0.0230006	OK	187.192	154.741
Cxxc5	Cxxc5	368.13	0.229516	0.0738705	3.10701	0.00188989	0.0230168	OK	335.579	393.447
Prkaa1	Prkaa1	382.766	-0.16333	0.0525679	-3.10703	0.00188974	0.0230168	OK	407.289	363.693
Zik1	Zik1	185.454	-0.220997	0.0711246	-3.10719	0.00188876	0.0230168	OK	201.556	172.93
Pygb	Pygb	2037.79	0.117703	0.0378863	3.10675	0.00189155	0.0230169	OK	1944.8	2110.12
Ankrd17	Ankrd17	2444.11	-0.0974249	0.0313696	-3.10572	0.00189819	0.0230776	OK	2537.31	2371.62
Ing3	Ing3	162.467	-0.282525	0.0910049	-3.1045	0.00190602	0.0231526	OK	180.527	148.421
Schip1	Schip1	1239.42	0.188073	0.0605878	3.10413	0.00190837	0.023161	OK	1149.39	1309.43
Tmem131	Tmem131	1135.47	-0.187422	0.0603951	-3.10326	0.00191399	0.023209	OK	1219	1070.5
Zkscan1	Zkscan1	1018.1	-0.127043	0.040942	-3.10299	0.00191574	0.02321	OK	1068.78	978.686
Bptf	Bptf	2087.76	-0.147262	0.0474846	-3.10126	0.001927	0.0232855	OK	2208.3	1994.01
Nat8f1	Nat8f1	32.4184	0.621082	0.200284	3.10101	0.00192864	0.0232855	OK	24.8867	38.2764
Shisa9	Shisa9	651.128	-0.241453	0.0778537	-3.10136	0.00192633	0.0232855	OK	712.928	603.061
Ssh2	Ssh2	740.28	-0.16124	0.051985	-3.10167	0.00192435	0.0232855	OK	787.097	703.866
Prpf3	Prpf3	163.694	-0.231765	0.0748092	-3.09808	0.00194779	0.0234963	OK	178.604	152.097
Clasp2	Clasp2	2748.76	0.0839885	0.0271162	3.09735	0.00195259	0.0235136	OK	2659.1	2818.49
Tomm6	Tomm6	300.363	0.282022	0.091048	3.09751	0.00195154	0.0235136	OK	267.836	325.661
Ndn	Ndn	850.287	0.253557	0.0818822	3.09661	0.0019575	0.0235174	OK	767.352	914.793
Ppa1	Ppa1	311.998	0.196159	0.063342	3.09683	0.00195604	0.0235174	OK	288.373	330.373
Tmtc3	Tmtc3	206.32	-0.228493	0.0737899	-3.09654	0.00195796	0.0235174	OK	224.846	191.911
Ncbp1	Ncbp1	417.659	-0.157404	0.0508664	-3.09446	0.00197175	0.0236442	OK	443.441	397.606
Uqcrfs1	Uqcrfs1	413.23	0.171079	0.0552861	3.09443	0.0019719	0.0236442	OK	385.901	434.486
Aip	Aip	305.198	0.2814	0.0909722	3.09325	0.00197978	0.023718	OK	272.219	330.848
Eno1	Eno1	4741.55	0.285956	0.0924525	3.093	0.00198146	0.023718	OK	4221.05	5146.38
Exosc4	Exosc4	71.5225	0.406163	0.131335	3.09258	0.00198425	0.0237311	OK	60.4637	80.1239
Pcp4	Pcp4	743.839	-0.246173	0.0796144	-3.09206	0.00198772	0.0237522	OK	815.827	687.848
Rab3b	Rab3b	107.598	0.651346	0.210695	3.09141	0.00199208	0.023784	OK	81.4533	127.933
Kcnk4	Kcnk4	32.9907	0.848071	0.274581	3.0886	0.002011	0.0239689	OK	22.7514	40.9546
Klhdc7a	Klhdc7a	188.22	0.228601	0.0740082	3.08886	0.00200929	0.0239689	OK	171.642	201.113
Pbrm1	Pbrm1	833.368	-0.133814	0.0433331	-3.08803	0.0020149	0.0239949	OK	877.069	799.377
Kif21a	Kif21a	2096.68	-0.111006	0.0359599	-3.08695	0.00202224	0.0240617	OK	2187.82	2025.79
Eif3a	Eif3a	1729.16	-0.151512	0.0491129	-3.08497	0.00203574	0.0242018	OK	1831.88	1649.26
Rnf227	Rnf227	365.707	0.197884	0.0641745	3.08353	0.00204563	0.0242987	OK	337.774	387.432
Gpatch2	Gpatch2	285.973	-0.206253	0.0669277	-3.08173	0.00205799	0.0244206	OK	309.137	267.956
S100a11	S100a11	7.91547	-1.04523	0.339193	-3.08153	0.0020594	0.0244206	OK	11.1475	5.40169
Cdk5rap2	Cdk5rap2	389.706	-0.195609	0.0635343	-3.0788	0.00207839	0.0245	OK	419.636	366.428
Ctdspl2	Ctdspl2	525.091	-0.214149	0.0695357	-3.0797	0.00207211	0.0245	OK	569.262	490.735
Dok6	Dok6	331.813	0.168716	0.0547982	3.07886	0.00207796	0.0245	OK	310.168	348.647
Elovl5	Elovl5	510.17	-0.196342	0.0637616	-3.07931	0.00207483	0.0245	OK	549.499	479.581
Kmt2c	Kmt2c	2678.44	-0.149493	0.0485517	-3.07905	0.00207659	0.0245	OK	2835.43	2556.33
Nck1	Nck1	184.361	-0.256088	0.0831424	-3.08012	0.0020692	0.0245	OK	202.926	169.921
Tecpr1	Tecpr1	977.786	0.176426	0.0572979	3.0791	0.00207629	0.0245	OK	911.119	1029.64
Rpl28	Rpl28	764.434	-0.204218	0.0664095	-3.07514	0.00210406	0.0247817	OK	825.741	716.75
Adgra3	Adgra3	143.533	0.268641	0.0873917	3.07398	0.00211222	0.0248137	OK	128.715	155.059
Atp6v1a	Atp6v1a	5290.82	0.142006	0.0461976	3.07389	0.00211287	0.0248137	OK	4999.9	5517.09
Dact2	Dact2	134.584	0.321064	0.104462	3.0735	0.00211566	0.0248137	OK	118.035	147.455
Ddhd1	Ddhd1	581.182	-0.150634	0.0490035	-3.07393	0.00211257	0.0248137	OK	615.508	554.483
Ddi2	Ddi2	465.358	-0.202453	0.0658656	-3.07374	0.00211395	0.0248137	OK	502.355	436.582
Rnf185	Rnf185	251.444	-0.186709	0.0607661	-3.07257	0.00212221	0.0248696	OK	269.872	237.111
Nbea	Nbea	7509.43	-0.102376	0.0333587	-3.06895	0.00214814	0.0251524	OK	7810.38	7275.35
Rtf1	Rtf1	721.403	-0.125824	0.0410292	-3.06668	0.00216448	0.0253225	OK	756.965	693.744
Ccdc92b	Ccdc92b	244.577	-0.21604	0.0704569	-3.06627	0.0021675	0.0253365	OK	265.334	228.433
Ndrg4	Ndrg4	8927.37	0.119953	0.0391267	3.06576	0.00217121	0.0253586	OK	8512.24	9250.24
Slc26a4	Slc26a4	100.318	0.374733	0.122256	3.06514	0.00217568	0.0253896	OK	85.9739	111.474
Elovl6	Elovl6	477.313	-0.161539	0.0527133	-3.06448	0.00218051	0.0254247	OK	507.556	453.791
Zfp523	Zfp523	442.88	0.251848	0.082234	3.06258	0.00219441	0.0255654	OK	399.969	476.255
Stau2	Stau2	1099.33	0.116939	0.0381919	3.06187	0.0021996	0.0256045	OK	1049.49	1138.1
Ccdc28a	Ccdc28a	96.7163	0.329108	0.107513	3.06108	0.00220537	0.0256289	OK	84.5324	106.193
Elavl2	Elavl2	607.778	0.454976	0.14863	3.06113	0.00220505	0.0256289	OK	502.898	689.352
Tbc1d20	Tbc1d20	538.004	-0.168414	0.0550278	-3.06052	0.00220956	0.0256562	OK	573.55	510.356
Chd8	Chd8	1441.31	-0.105227	0.0343913	-3.05968	0.00221571	0.0256861	OK	1500.69	1395.13
U2surp	U2surp	1226.25	-0.135999	0.0444491	-3.05967	0.00221581	0.0256861	OK	1291.61	1175.41
Pycrl	Pycrl	63.8061	0.440777	0.144145	3.05788	0.00222912	0.0258189	OK	53.1274	72.1117
Atrx	Atrx	3106.67	-0.137582	0.0449976	-3.05754	0.00223159	0.0258261	OK	3274.19	2976.38
Armc5	Armc5	67.5928	0.415163	0.135894	3.05505	0.00225023	0.0259528	OK	56.9172	75.8961
Ncdn	Ncdn	19043.9	0.210481	0.0688878	3.05542	0.00224746	0.0259528	OK	17497.9	20246.4
Ptgs2	Ptgs2	365.023	0.387279	0.126763	3.05514	0.00224953	0.0259528	OK	311.132	406.938
Rps24	Rps24	1345.42	-0.188051	0.0615584	-3.05484	0.00225183	0.0259528	OK	1444.73	1268.17
Stau1	Stau1	485.943	-0.166196	0.0543912	-3.05557	0.00224631	0.0259528	OK	517.625	461.302
Rpl7a	Rpl7a	1157.34	-0.207559	0.0679519	-3.05449	0.0022544	0.0259609	OK	1251.68	1083.96
Dgki	Dgki	3393.63	-0.20148	0.0660066	-3.05243	0.00226999	0.0260673	OK	3662.13	3184.8
Ep300	Ep300	1392.61	-0.132477	0.0434054	-3.05208	0.00227258	0.0260673	OK	1464.91	1336.38
Glra2	Glra2	63.5428	-0.420467	0.137768	-3.052	0.00227324	0.0260673	OK	74.0773	55.3493
Gpr158	Gpr158	1478.43	0.200235	0.0656126	3.05179	0.00227484	0.0260673	OK	1364.18	1567.29
Pik3cd	Pik3cd	180.213	0.287364	0.0941308	3.05282	0.00226704	0.0260673	OK	160.335	195.674
Sgsm1	Sgsm1	654.714	0.221212	0.0724843	3.05186	0.00227426	0.0260673	OK	598.889	698.133
Chsy3	Chsy3	103.126	-0.383398	0.125642	-3.05151	0.00227691	0.0260696	OK	118.709	91.0059
Serp2	Serp2	158.658	0.332948	0.109133	3.05083	0.00228206	0.0261072	OK	138.443	174.381
Ptprz1	Ptprz1	3162.38	-0.144948	0.0475199	-3.05025	0.00228651	0.0261366	OK	3342.08	3022.62
Bmpr2	Bmpr2	3829.84	-0.0746352	0.0244938	-3.04711	0.00231055	0.0263898	OK	3941.63	3742.9
Maea	Maea	439.636	0.204395	0.0671314	3.0447	0.00232914	0.0265804	OK	404.966	466.603
Avl9	Avl9	663.668	-0.141514	0.0464863	-3.04421	0.00233296	0.0266022	OK	700.482	635.034
Zfp949	Zfp949	186.758	-0.250371	0.0822695	-3.0433	0.00233998	0.0266605	OK	205.143	172.459
Lrfn3	Lrfn3	150.15	0.317281	0.104285	3.04245	0.00234657	0.0267138	OK	131.899	164.344
Tmx3	Tmx3	513.119	0.184784	0.0607505	3.04168	0.0023526	0.0267605	OK	476.494	541.606
Necap2	Necap2	106.209	0.361619	0.118898	3.04141	0.0023547	0.0267627	OK	91.541	117.618
Rnf165	Rnf165	751.884	0.197507	0.0649458	3.0411	0.00235713	0.0267684	OK	694.564	796.467
Atp7a	Atp7a	165.342	-0.278087	0.0914676	-3.04028	0.00236358	0.0268199	OK	183.431	151.273
Atp6v1g2	Atp6v1g2	2120.77	0.196524	0.0646549	3.03958	0.00236905	0.0268601	OK	1959.89	2245.91
Gm13889	Gm13889	72.2616	0.449961	0.148064	3.03896	0.00237396	0.0268939	OK	59.9246	81.8571
Tfdp2	Tfdp2	509.173	-0.201779	0.0664298	-3.03747	0.00238571	0.0270052	OK	549.518	477.794
Dach1	Dach1	65.3764	-0.546654	0.180092	-3.03542	0.00240198	0.0271452	OK	79.4762	54.4098
Fam135b	Fam135b	841.532	-0.141683	0.0466748	-3.03554	0.00240102	0.0271452	OK	888.269	805.181
Ncln	Ncln	273.229	0.23968	0.078977	3.03481	0.00240684	0.0271782	OK	248.016	292.84
Agap2	Agap2	9060.85	0.15747	0.0519133	3.03333	0.00241871	0.0272902	OK	8508.86	9490.18
Trim39	Trim39	166.149	-0.284142	0.0936917	-3.03273	0.00242351	0.0273222	OK	184.724	151.701
Trim44	Trim44	2974.3	-0.122423	0.0403806	-3.03173	0.00243155	0.0273907	OK	3116.94	2863.35
Dctn1	Dctn1	2768.56	0.242711	0.0800667	3.03136	0.00243457	0.0274026	OK	2509.9	2969.75
Mak	Mak	9.05805	-1.02852	0.339321	-3.0311	0.00243666	0.027404	OK	12.6998	6.2256
Psd	Psd	3090	0.184494	0.0609122	3.02885	0.00245489	0.0275869	OK	2869.79	3261.28
Neurod2	Neurod2	1095.96	-0.144457	0.0477142	-3.02756	0.0024654	0.0276827	OK	1158.03	1047.69
Ndufv1	Ndufv1	733.753	0.195028	0.0644289	3.02702	0.00246977	0.0277095	OK	678.509	776.721
Akr7a5	Akr7a5	67.0729	0.413815	0.136735	3.0264	0.00247482	0.0277438	OK	56.5127	75.2864
Ntm	Ntm	661.988	-0.254042	0.0839524	-3.02602	0.00247796	0.0277567	OK	728.115	610.556
Fstl5	Fstl5	211.464	0.500121	0.165373	3.0242	0.00249293	0.0278797	OK	171.495	242.551
Pappa	Pappa	59.9099	-0.464794	0.153688	-3.02426	0.00249238	0.0278797	OK	70.8931	51.3673
Eloa	Eloa	369.476	-0.163206	0.0539987	-3.0224	0.00250775	0.028023	OK	393.129	351.079
Arl2bp	Arl2bp	548.345	0.14622	0.0483935	3.02147	0.00251551	0.0280872	OK	517.307	572.485
Gnb2	Gnb2	1003.26	0.169219	0.0560221	3.02058	0.00252291	0.0281473	OK	937.625	1054.31
Fbxl19	Fbxl19	198.458	0.28107	0.0930941	3.0192	0.00253444	0.0282214	OK	177.038	215.118
Gramd1b	Gramd1b	2319.3	-0.137269	0.0454631	-3.01935	0.00253317	0.0282214	OK	2444.08	2222.25
Mtmr10	Mtmr10	199.111	-0.228766	0.075774	-3.01906	0.00253562	0.0282214	OK	217.01	185.189
Mtcl1	Mtcl1	466.006	-0.258724	0.0857377	-3.01762	0.00254769	0.0283213	OK	513.419	429.129
Zfp62	Zfp62	463.375	-0.160546	0.0532049	-3.0175	0.00254865	0.0283213	OK	492.554	440.681
Bmi1	Bmi1	564.741	-0.190033	0.0630098	-3.01592	0.00256198	0.0283872	OK	606.87	531.974
Ddrgk1	Ddrgk1	183.091	0.231411	0.0767319	3.01584	0.00256272	0.0283872	OK	166.77	195.785
Neu1	Neu1	269.406	0.265775	0.0881093	3.01643	0.00255773	0.0283872	OK	241.884	290.812
Orai3	Orai3	133.574	0.32043	0.106244	3.01597	0.0025616	0.0283872	OK	117.181	146.324
H3f3b	H3f3b	1045.92	0.166436	0.055199	3.0152	0.00256806	0.0284238	OK	978.611	1098.28
Bap1	Bap1	959.61	0.137579	0.04566	3.01312	0.00258579	0.0285359	OK	908.479	999.379
Kcnf1	Kcnf1	396.412	0.287369	0.0953812	3.01285	0.00258806	0.0285359	OK	352.686	430.422
Med1	Med1	768.252	-0.122168	0.0405494	-3.01281	0.00258841	0.0285359	OK	805.018	739.656
Scand1	Scand1	11.3091	1.53954	0.51098	3.01291	0.00258757	0.0285359	OK	5.45625	15.8614
Tex10	Tex10	186.953	-0.231111	0.0766884	-3.01363	0.00258138	0.0285359	OK	203.933	173.746
Prrt1	Prrt1	100.298	0.487567	0.161948	3.01064	0.002607	0.0287182	OK	81.7981	114.687
Asph	Asph	1053.52	0.167349	0.0556051	3.0096	0.00261591	0.0287709	OK	985.353	1106.54
Rasal1	Rasal1	324.489	0.386334	0.128366	3.00963	0.00261567	0.0287709	OK	276.697	361.661
Selenon	Selenon	143.463	-0.303569	0.100882	-3.00914	0.00261991	0.0287922	OK	160.605	130.13
Bbx	Bbx	562.333	-0.136022	0.0452111	-3.00859	0.00262462	0.0288213	OK	592.31	539.017
Scaf8	Scaf8	787.311	-0.132467	0.0440346	-3.00825	0.00262757	0.028831	OK	828.18	755.524
Pias3	Pias3	131.091	0.356959	0.118673	3.00793	0.00263037	0.028839	OK	113.214	144.996
Pkn1	Pkn1	211.861	0.247388	0.0822527	3.00765	0.00263274	0.0288424	OK	191.691	227.548
Dnajc3	Dnajc3	543.535	-0.172857	0.0574822	-3.00714	0.00263719	0.0288458	OK	580.399	514.863
Pomgnt2	Pomgnt2	175.131	0.247887	0.0824263	3.00738	0.00263513	0.0288458	OK	158.425	188.124
Morf4l2	Morf4l2	1528.31	0.148452	0.0493888	3.00578	0.00264904	0.0289242	OK	1440.49	1596.61
Rrp12	Rrp12	348.923	0.181147	0.0602661	3.00578	0.002649	0.0289242	OK	324.503	367.917
Wdr18	Wdr18	252.296	0.238044	0.0792003	3.0056	0.00265057	0.0289242	OK	229.171	270.282
Dhx33	Dhx33	986.485	-0.147449	0.0490695	-3.00491	0.00265663	0.0289263	OK	1043.51	942.13
Palm2	Palm2	817.513	-0.165135	0.0549557	-3.00487	0.00265698	0.0289263	OK	870.47	776.324
Ttc26	Ttc26	130.032	-0.323653	0.107693	-3.00532	0.00265301	0.0289263	OK	146.604	117.143
C1ra	C1ra	12.6188	1.01225	0.336943	3.00421	0.0026627	0.0289659	OK	8.02678	16.1904
Parva	Parva	593.911	0.189328	0.063094	3.00073	0.00269338	0.0292342	OK	550.489	627.685
Qrich1	Qrich1	948.059	-0.147266	0.0490812	-3.00046	0.00269574	0.0292342	OK	1002.8	905.486
Tcta	Tcta	113.764	0.306504	0.102142	3.00077	0.00269302	0.0292342	OK	100.396	124.161
Trim33	Trim33	978.517	-0.125024	0.0416661	-3.00061	0.00269441	0.0292342	OK	1026.45	941.24
Mrps33	Mrps33	276.022	0.203978	0.0679926	3	0.00269981	0.0292556	OK	254.298	292.919
Pcdha2	Pcdha2	60.2876	0.377222	0.125813	2.99828	0.00271507	0.0293981	OK	51.6119	67.0355
Sars	Sars	806.167	0.158375	0.0528323	2.99769	0.00272035	0.0294325	OK	756.775	844.583
Itm2c	Itm2c	3557.51	0.21049	0.0702545	2.99611	0.00273451	0.0295627	OK	3268.69	3782.14
Zhx2	Zhx2	491.42	-0.160548	0.0536312	-2.99355	0.00275751	0.0297884	OK	522.364	467.351
Scrt1	Scrt1	452.751	0.295422	0.098718	2.99259	0.00276623	0.0298594	OK	401.437	492.661
Sept11	Sept11	1122.61	-0.16328	0.0545734	-2.99193	0.00277218	0.0299005	OK	1194.51	1066.69
Hist1h4i	Hist1h4i	22.329	0.985129	0.329305	2.99154	0.00277571	0.0299155	OK	14.3969	28.4985
Laptm4a	Laptm4a	986.749	0.13103	0.0438051	2.9912	0.00277882	0.029926	OK	936.657	1025.71
Zbtb45	Zbtb45	89.9958	0.342959	0.114674	2.99074	0.00278299	0.0299477	OK	78.1926	99.1761
Slit2	Slit2	526.093	0.542686	0.181501	2.98998	0.00278993	0.0299992	OK	418.57	609.723
Cttnbp2	Cttnbp2	2876.19	-0.209611	0.0701123	-2.98964	0.00279303	0.0300095	OK	3112.99	2692.02
Eif2s3y	Eif2s3y	102.937	-2.84186	0.950808	-2.98889	0.00279992	0.0300142	OK	199.507	27.8274
Lmo7	Lmo7	1674.07	-0.148357	0.0496326	-2.98911	0.0027979	0.0300142	OK	1771.45	1598.34
Zfp346	Zfp346	216.879	0.239182	0.0800234	2.9889	0.00279987	0.0300142	OK	196.906	232.413
Fhod3	Fhod3	68.3919	-0.51583	0.172771	-2.98564	0.00282989	0.0303122	OK	82.3099	57.5667
Fmnl2	Fmnl2	618.711	-0.124023	0.0415485	-2.98502	0.00283558	0.0303321	OK	648.773	595.33
Kcnn1	Kcnn1	89.9604	0.330396	0.110695	2.98473	0.00283827	0.0303321	OK	78.5843	98.8086
Rara	Rara	94.8394	-0.477761	0.160064	-2.98482	0.00283746	0.0303321	OK	112.713	80.938
Cited2	Cited2	128.686	0.347037	0.116294	2.98414	0.0028438	0.0303447	OK	111.612	141.965
Slc38a2	Slc38a2	968.643	-0.152201	0.051002	-2.98421	0.00284312	0.0303447	OK	1026.45	923.681
Acin1	Acin1	1002.94	-0.203055	0.068083	-2.98246	0.00285942	0.0304184	OK	1082.92	940.74
Cep120	Cep120	571.626	-0.121413	0.0407065	-2.98265	0.0028576	0.0304184	OK	598.813	550.481
Mga	Mga	1629.01	-0.153466	0.0514492	-2.98286	0.0028557	0.0304184	OK	1727.04	1552.77
Rexo1	Rexo1	385.564	0.248641	0.0833626	2.98265	0.00285767	0.0304184	OK	348.675	414.256
Atp6v1f	Atp6v1f	352.314	0.210281	0.070537	2.98115	0.00287167	0.0305033	OK	323.739	374.539
Mgat3	Mgat3	1503.82	0.101102	0.033914	2.98114	0.00287177	0.0305033	OK	1444.83	1549.71
Snora44	Snora44	134.471	1.33481	0.447883	2.98026	0.00288008	0.0305682	OK	72.4378	182.718
Tmem59l	Tmem59l	1434.21	0.186316	0.0625386	2.97921	0.00288992	0.0306494	OK	1331	1514.48
Adam15	Adam15	410.129	0.219415	0.0736647	2.97856	0.00289604	0.0306677	OK	375.44	437.11
Nr3c1	Nr3c1	1037.81	-0.182376	0.0612263	-2.97872	0.00289457	0.0306677	OK	1112.09	980.033
Dennd5b	Dennd5b	1028.52	-0.127246	0.0427259	-2.97821	0.0028994	0.03068	OK	1079.8	988.636
1700086L19Rik	1700086L19Rik	154.631	-0.310454	0.104311	-2.97623	0.0029182	0.0308323	OK	173.53	139.932
Draxin	Draxin	12.0449	-1.02497	0.344391	-2.97617	0.0029187	0.0308323	OK	16.8714	8.29094
Eml2	Eml2	650.452	0.248019	0.0833399	2.97599	0.00292042	0.0308323	OK	588.372	698.736
Usp25	Usp25	393.902	-0.188478	0.0633936	-2.97314	0.00294771	0.0310969	OK	423.045	371.235
Ldlrad4	Ldlrad4	233.092	-0.222586	0.0749162	-2.97113	0.00296708	0.0312286	OK	253.477	217.237
Nt5c3b	Nt5c3b	128.783	0.271684	0.0914478	2.97091	0.00296915	0.0312286	OK	115.339	139.239
Parp8	Parp8	253.016	0.219111	0.0737482	2.97107	0.00296762	0.0312286	OK	231.645	269.638
Tbr1	Tbr1	411.511	-0.233095	0.0784535	-2.97113	0.00296709	0.0312286	OK	449.209	382.191
Atf7ip	Atf7ip	888.763	-0.145682	0.0490427	-2.97051	0.00297302	0.0312346	OK	939.523	849.284
Dennd4b	Dennd4b	382.274	0.247074	0.0831788	2.97039	0.00297419	0.0312346	OK	345.926	410.544
Rbmx	Rbmx	573.552	-0.145174	0.0488864	-2.96961	0.00298175	0.0312905	OK	606.194	548.164
Ahctf1	Ahctf1	904.726	-0.119523	0.0402623	-2.9686	0.00299164	0.0313236	OK	947.082	871.782
Uhmk1	Uhmk1	2983.48	0.168582	0.0567881	2.96862	0.00299142	0.0313236	OK	2789.02	3134.73
Zfp592	Zfp592	471.069	-0.153272	0.0516281	-2.96878	0.00298989	0.0313236	OK	499.382	449.048
1700037H04Rik	1700037H04Rik	103.644	0.390129	0.131462	2.96762	0.0030012	0.0314001	OK	88.2328	115.63
Zfp251	Zfp251	481.26	-0.131069	0.0441745	-2.96707	0.00300657	0.0314328	OK	505.977	462.035
Hnrnpl	Hnrnpl	1458.35	-0.0928729	0.031309	-2.96633	0.00301378	0.0314846	OK	1511.35	1417.12
Champ1	Champ1	350.52	-0.178554	0.0602301	-2.96453	0.00303147	0.0316457	OK	375.081	331.417
Aqr	Aqr	395.861	-0.159037	0.0536598	-2.96381	0.0030386	0.0316491	OK	420.553	376.656
Cct8	Cct8	922.665	0.157686	0.0531989	2.96409	0.00303581	0.0316491	OK	866.379	966.443
Eps8l1	Eps8l1	106.127	0.501507	0.169201	2.96397	0.00303701	0.0316491	OK	86.0144	121.77
Hcn2	Hcn2	528.477	0.258574	0.0872637	2.96313	0.00304525	0.0316947	OK	475.927	569.349
Nr1h2	Nr1h2	136.631	0.297421	0.100382	2.9629	0.00304753	0.0316948	OK	121.043	148.755
Gabbr2	Gabbr2	2904.95	0.165567	0.0559194	2.96081	0.00306829	0.0318869	OK	2718.96	3049.6
Ssbp3	Ssbp3	720.335	0.130419	0.0440636	2.9598	0.00307843	0.0319685	OK	683.936	748.645
Fam208b	Fam208b	567.961	-0.140148	0.0473646	-2.95892	0.00308716	0.0320353	OK	599.161	543.694
P4htm	P4htm	331.446	0.228689	0.077319	2.95774	0.00309902	0.0321187	OK	302.243	354.159
Stip1	Stip1	946.523	-0.127199	0.0430064	-2.95766	0.0030998	0.0321187	OK	993.695	909.834
Dhx35	Dhx35	110.603	0.304418	0.103035	2.95451	0.00313165	0.0323536	OK	97.6938	120.644
Fam102b	Fam102b	445.686	-0.192957	0.0652997	-2.95494	0.00312734	0.0323536	OK	479.448	419.426
Robo2	Robo2	1820.34	-0.128535	0.0435022	-2.95468	0.00312998	0.0323536	OK	1912.02	1749.04
Supt16	Supt16	768.936	-0.126364	0.0427701	-2.9545	0.00313174	0.0323536	OK	807.005	739.327
2900076A07Rik	2900076A07Rik	10.5801	1.07029	0.362482	2.95267	0.00315038	0.032498	OK	6.53631	13.7253
Med23	Med23	376.632	-0.156956	0.0531556	-2.95276	0.00314944	0.032498	OK	399.815	358.6
Egfl7	Egfl7	76.6999	0.389029	0.131803	2.95159	0.0031614	0.0325877	OK	65.3266	85.5459
Comtd1	Comtd1	29.0854	0.777823	0.263558	2.95124	0.00316497	0.0326004	OK	20.7467	35.571
Kcnc1	Kcnc1	1664.98	0.152349	0.0516366	2.95041	0.00317349	0.032664	OK	1566.82	1741.33
Rtl6	Rtl6	568.349	0.15666	0.0531375	2.9482	0.00319629	0.0328744	OK	533.901	595.142
Ift52	Ift52	148.295	0.260052	0.0882334	2.94732	0.00320544	0.0329088	OK	133.466	159.828
Myof	Myof	32.6444	0.668082	0.226684	2.9472	0.0032067	0.0329088	OK	24.5209	38.9627
Vipas39	Vipas39	337.838	-0.20705	0.0702496	-2.94735	0.00320508	0.0329088	OK	365.31	316.471
Kcnj9	Kcnj9	602.155	-0.251215	0.0852508	-2.94677	0.00321107	0.0329246	OK	661.631	555.895
Mrps11	Mrps11	72.1602	0.374998	0.127265	2.94659	0.00321297	0.0329246	OK	61.8354	80.1905
Tbc1d31	Tbc1d31	68.3085	-0.369198	0.12534	-2.94557	0.00322361	0.0330095	OK	78.2462	60.5792
Brpf1	Brpf1	466.513	-0.15088	0.0512656	-2.94311	0.0032493	0.0332481	OK	494.113	445.047
Aldh3a2	Aldh3a2	312.464	0.179902	0.0611344	2.94272	0.00325339	0.0332656	OK	290.744	329.357
Nup205	Nup205	333.933	-0.180442	0.0613443	-2.94147	0.00326661	0.0333764	OK	357.581	315.541
Mapk12	Mapk12	18.462	-0.68695	0.233588	-2.94087	0.00327294	0.0334145	OK	23.4615	14.5735
Sash1	Sash1	1096.98	-0.174875	0.059468	-2.94066	0.00327513	0.0334145	OK	1172.25	1038.43
Abca6	Abca6	28.5976	0.639676	0.217599	2.93971	0.00328522	0.0334798	OK	21.766	33.9111
Pex5	Pex5	306.391	0.16616	0.0565291	2.93938	0.00328873	0.0334798	OK	286.705	321.702
Ypel3	Ypel3	524.85	0.255748	0.0870061	2.93942	0.00328825	0.0334798	OK	473.222	565.006
D430042O09Rik	D430042O09Rik	303.402	-0.176909	0.0602016	-2.93861	0.00329688	0.0335139	OK	324.464	287.02
Thbs2	Thbs2	46.5095	-0.429469	0.146146	-2.93862	0.00329677	0.0335139	OK	54.3859	40.3835
Nmt1	Nmt1	2103.08	-0.0919164	0.031292	-2.93738	0.00331002	0.033623	OK	2178.73	2044.25
Arid4a	Arid4a	625.013	-0.191662	0.0652934	-2.9354	0.00333121	0.0337645	OK	672.04	588.436
Csrnp3	Csrnp3	1263.22	-0.109689	0.0373635	-2.93571	0.00332782	0.0337645	OK	1317.48	1221.02
Gpsm2	Gpsm2	156.559	-0.26733	0.0910693	-2.93545	0.00333061	0.0337645	OK	173.02	143.755
Ift57	Ift57	254.317	-0.187346	0.0638421	-2.93452	0.00334063	0.0338354	OK	273.019	239.77
Wnt7b	Wnt7b	276.084	0.209316	0.0713361	2.93423	0.0033438	0.033843	OK	253.794	293.421
Nav3	Nav3	1018.1	0.160931	0.0548643	2.93326	0.00335423	0.0339239	OK	954.727	1067.39
Mal2	Mal2	987.344	-0.274832	0.0937599	-2.93123	0.00337626	0.034122	OK	1094.09	904.318
Fbxo7	Fbxo7	156.297	0.268608	0.0916564	2.93059	0.00338315	0.0341228	OK	140.162	168.846
Homer1	Homer1	1127.54	-0.247556	0.0844743	-2.93055	0.00338368	0.0341228	OK	1237.28	1042.19
Zfp1	Zfp1	136.625	-0.257142	0.0877417	-2.93067	0.0033823	0.0341228	OK	150.44	125.88
Ak1	Ak1	574.353	0.208805	0.0712839	2.92921	0.00339828	0.0342085	OK	528.093	610.333
Med25	Med25	409.917	0.228271	0.0779245	2.92938	0.00339638	0.0342085	OK	373.865	437.957
Sv2a	Sv2a	2769.95	0.114343	0.0390369	2.92909	0.00339953	0.0342085	OK	2647.14	2865.48
C630031E19Rik	C630031E19Rik	53.2797	-0.48359	0.165128	-2.92857	0.00340522	0.0342367	OK	63.4435	45.3745
Ncam2	Ncam2	1004.52	-0.161537	0.0551624	-2.92839	0.00340723	0.0342367	OK	1068.17	955.018
Zfp768	Zfp768	46.4381	0.452121	0.154438	2.92753	0.00341669	0.034307	OK	38.4731	52.6331
Atp5c1	Atp5c1	918.238	0.162013	0.0553531	2.9269	0.00342359	0.0343516	OK	860.699	962.991
Cblb	Cblb	938.568	-0.175502	0.0599851	-2.92576	0.0034361	0.0344276	OK	1003.2	888.296
Plekha2	Plekha2	869.941	-0.246638	0.0842951	-2.92589	0.0034347	0.0344276	OK	954.293	804.334
Cmip	Cmip	2026.77	0.149622	0.0511488	2.92523	0.00344207	0.0344626	OK	1909.4	2118.06
Hapln4	Hapln4	514.998	0.356278	0.121809	2.92488	0.00344594	0.0344767	OK	444.897	569.521
Nefm	Nefm	1049.7	0.185537	0.0634422	2.92451	0.00344998	0.0344923	OK	974.476	1108.21
Fzr1	Fzr1	302.076	0.228667	0.0781973	2.92423	0.00345308	0.0344987	OK	275.463	322.774
Txndc15	Txndc15	238.937	0.191775	0.0655865	2.924	0.00345568	0.0345	OK	221.244	252.698
H13	H13	485.091	-0.221615	0.0758145	-2.92312	0.00346547	0.034573	OK	527.329	452.24
B3galt1	B3galt1	463.907	-0.150648	0.0515419	-2.92282	0.00346874	0.0345809	OK	491.309	442.594
Prkx	Prkx	163.432	-0.268617	0.0919218	-2.92224	0.00347526	0.0346212	OK	180.7	150.001
Fasn	Fasn	3226.05	0.184363	0.0630957	2.92196	0.00347834	0.0346271	OK	2996.3	3404.74
Rps6	Rps6	1532.57	-0.151589	0.0518843	-2.92167	0.00348156	0.0346345	OK	1623.66	1461.72
Aph1a	Aph1a	306.675	0.179998	0.0616226	2.92097	0.00348941	0.0346631	OK	285.347	323.264
Derl2	Derl2	218.963	-0.18877	0.0646217	-2.92115	0.00348743	0.0346631	OK	235.189	206.344
Scml4	Scml4	24.322	0.66219	0.226836	2.91924	0.00350887	0.0348316	OK	18.3196	28.9905
0610030E20Rik	0610030E20Rik	176.645	-0.243348	0.0833834	-2.91842	0.00351807	0.0348691	OK	193.543	163.502
Ankle2	Ankle2	492.042	-0.165241	0.0566234	-2.91824	0.00352014	0.0348691	OK	523.936	467.236
Omg	Omg	607.458	-0.208834	0.0715522	-2.91862	0.00351581	0.0348691	OK	657.283	568.705
Fam173a	Fam173a	148.56	0.34341	0.117756	2.91628	0.0035423	0.0350389	OK	129.051	163.734
Zfp9	Zfp9	214.476	-0.240239	0.0823776	-2.91631	0.00354198	0.0350389	OK	234.73	198.723
Sertad4	Sertad4	216.09	-0.22491	0.0771637	-2.91471	0.00356018	0.0351908	OK	235.187	201.237
Lrrc24	Lrrc24	88.4382	0.396947	0.136232	2.91375	0.00357115	0.0352743	OK	75.065	98.8395
Metrn	Metrn	122.722	0.312649	0.107366	2.91199	0.00359131	0.0354305	OK	108.019	134.158
Ndufa8	Ndufa8	371.555	0.180127	0.0618583	2.91193	0.00359204	0.0354305	OK	345.696	391.668
Racgap1	Racgap1	37.1532	-0.45249	0.155405	-2.91169	0.00359478	0.0354325	OK	43.7836	31.9962
Fbll1	Fbll1	115.116	0.547649	0.188138	2.9109	0.00360393	0.0354976	OK	91.383	133.575
Grm4	Grm4	52.0803	0.48346	0.166139	2.90997	0.00361465	0.0355781	OK	42.5518	59.4914
Klf15	Klf15	188.62	0.249859	0.0858864	2.90919	0.00362372	0.0356422	OK	170.487	202.724
Cdyl2	Cdyl2	184.77	0.235572	0.0810279	2.9073	0.00364562	0.0358323	OK	168.008	197.808
Sbf1	Sbf1	2863.96	0.144544	0.0497278	2.9067	0.00365268	0.0358764	OK	2703.69	2988.61
Knop1	Knop1	290.882	-0.210752	0.0725383	-2.90539	0.00366796	0.0359543	OK	314.962	272.154
Nono	Nono	969.643	-0.108785	0.0374384	-2.90572	0.00366414	0.0359543	OK	1010.95	937.519
Slc45a4	Slc45a4	407.098	0.187918	0.0646797	2.90536	0.00366834	0.0359543	OK	377.553	430.078
Dpf2	Dpf2	359.249	-0.188321	0.0648398	-2.9044	0.00367957	0.0360391	OK	385.805	338.593
Gm16551	Gm16551	20.6449	-0.61218	0.210797	-2.90412	0.00368289	0.0360463	OK	25.6302	16.7675
Enho	Enho	116.905	0.321187	0.110627	2.90333	0.00369217	0.0361119	OK	102.524	128.09
Iffo1	Iffo1	258.226	0.204279	0.0703886	2.90215	0.00370607	0.0362224	OK	237.873	274.056
Dmxl2	Dmxl2	5117.78	0.107161	0.0369297	2.90177	0.00371063	0.0362416	OK	4905.03	5283.25
Ubn1	Ubn1	630.377	-0.133128	0.0458962	-2.90064	0.00372403	0.0363471	OK	663.264	604.799
Gm12070	Gm12070	80.78	0.377866	0.130317	2.89959	0.00373655	0.0363929	OK	69.1359	89.8365
St8sia3	St8sia3	1260.61	-0.120513	0.0415618	-2.89961	0.00373622	0.0363929	OK	1320.11	1214.32
Top2a	Top2a	14.0611	-0.812983	0.280352	-2.89986	0.00373328	0.0363929	OK	18.5582	10.5634
Pus7	Pus7	129.683	-0.25571	0.0881979	-2.89928	0.0037402	0.0364031	OK	142.723	119.541
Rps6ka5	Rps6ka5	272.488	0.18454	0.0636692	2.89842	0.0037505	0.0364779	OK	253.064	287.596
Fam110b	Fam110b	254.058	0.254622	0.0879421	2.89534	0.00378753	0.0368123	OK	229.175	273.412
Alcam	Alcam	914.002	0.14426	0.0498414	2.89438	0.00379906	0.0368864	OK	862.954	953.706
Lix1	Lix1	547.665	-0.176583	0.0610113	-2.89427	0.00380044	0.0368864	OK	585.614	518.149
Ankrd45	Ankrd45	498.526	-0.220311	0.0761357	-2.89366	0.0038078	0.0369066	OK	541.677	464.965
Htr1b	Htr1b	17.3156	-1.19599	0.413312	-2.89368	0.00380761	0.0369066	OK	25.3515	11.0656
Srebf1	Srebf1	317.145	0.256126	0.0885281	2.89316	0.00381387	0.0369397	OK	285.903	341.444
Fads1	Fads1	1595.27	-0.0950981	0.0328944	-2.89101	0.00384006	0.0371677	OK	1654.65	1549.09
4632427E13Rik	4632427E13Rik	21.5357	0.695644	0.241024	2.88621	0.00389914	0.0375831	OK	15.9697	25.8647
Hist1h4j	Hist1h4j	11.8891	1.26686	0.438859	2.88671	0.0038929	0.0375831	OK	6.63794	15.9734
Ppp4r2	Ppp4r2	737.63	-0.156163	0.0541063	-2.88622	0.00389896	0.0375831	OK	782.804	702.495
Sp1	Sp1	387.772	-0.187001	0.0647669	-2.88729	0.00388581	0.0375831	OK	416.236	365.634
Srp68	Srp68	454.266	-0.151513	0.052491	-2.88646	0.00389602	0.0375831	OK	481.253	433.275
Taok1	Taok1	4617.74	-0.0650867	0.0225446	-2.88703	0.00388902	0.0375831	OK	4735.24	4526.35
Ndufa12	Ndufa12	367.415	0.234179	0.0811549	2.88558	0.00390694	0.0376322	OK	334.277	393.189
Rpl34	Rpl34	144.635	0.489062	0.169521	2.88496	0.00391459	0.0376799	OK	117.878	165.446
BC002163	BC002163	137.631	-1.3421	0.465337	-2.88414	0.0039248	0.0377522	OK	208.729	82.3325
Nacc2	Nacc2	857.045	0.122648	0.0425285	2.88391	0.00392775	0.0377546	OK	816.303	888.734
Ankrd29	Ankrd29	152.759	0.455793	0.158074	2.88341	0.00393392	0.0377879	OK	126.352	173.297
Atp2c1	Atp2c1	1946.59	-0.112142	0.0389027	-2.88264	0.00394361	0.0378548	OK	2032.07	1880.1
Ndufs5	Ndufs5	245.171	0.927107	0.321692	2.88197	0.00395199	0.0379093	OK	162.681	309.331
Mex3c	Mex3c	440.052	-0.171384	0.0594749	-2.88162	0.00395634	0.0379249	OK	469.642	417.038
Gusb	Gusb	60.6131	0.382362	0.13272	2.88097	0.00396457	0.0379517	OK	51.7749	67.4873
Ppp1r1a	Ppp1r1a	495.242	-0.23675	0.0821724	-2.88114	0.00396245	0.0379517	OK	541.326	459.399
Sept8	Sept8	1813.1	0.192171	0.0667552	2.87875	0.00399256	0.0381461	OK	1678.57	1917.73
Slu7	Slu7	408.71	-0.181432	0.0630199	-2.87895	0.00398995	0.0381461	OK	437.813	386.075
Trmt61b	Trmt61b	51.8945	0.415536	0.144348	2.87871	0.00399308	0.0381461	OK	43.6911	58.275
Aspm	Aspm	11.3373	-1.14064	0.396453	-2.87711	0.00401338	0.0383138	OK	16.3686	7.42411
Sv2c	Sv2c	299.053	-0.340354	0.118322	-2.8765	0.00402106	0.0383347	OK	339.144	267.872
Washc2	Washc2	920.499	-0.155701	0.0541282	-2.87653	0.00402077	0.0383347	OK	976.705	876.784
Snord45c	Snord45c	28.5401	2.19847	0.764371	2.87618	0.00402518	0.0383478	OK	9.45246	43.386
Dnaja2	Dnaja2	1123.44	0.131804	0.045853	2.87448	0.00404694	0.0384785	OK	1066.07	1168.05
Snora74a	Snora74a	567.32	0.454306	0.158049	2.87446	0.00404718	0.0384785	OK	469.56	643.356
Tlk1	Tlk1	714.791	-0.175444	0.0610284	-2.8748	0.00404286	0.0384785	OK	763.999	676.517
Itga8	Itga8	389.53	-0.270654	0.0941752	-2.87394	0.0040538	0.0385152	OK	431	357.275
Grem2	Grem2	90.818	0.337047	0.11729	2.87363	0.00405787	0.0385277	OK	79.1075	99.9261
Msl2	Msl2	841.766	-0.164382	0.0572277	-2.87241	0.00407349	0.0386382	OK	896.044	799.55
Ssrp1	Ssrp1	701.707	-0.125385	0.0436534	-2.87229	0.00407505	0.0386382	OK	736.177	674.897
Spon1	Spon1	713.446	-0.227237	0.0792345	-2.86791	0.00413192	0.0391394	OK	777.152	663.897
Zfp324	Zfp324	137.933	-0.23849	0.0831616	-2.86779	0.00413352	0.0391394	OK	150.863	127.876
Fam136a	Fam136a	135.067	0.263028	0.0917473	2.86687	0.00414553	0.0392266	OK	121.409	145.69
Sgk1	Sgk1	646.895	0.299243	0.104409	2.86605	0.00415626	0.0393015	OK	572.648	704.642
Idi1	Idi1	380.932	-0.171246	0.0597559	-2.86576	0.00416007	0.0393108	OK	406.526	361.026
Usf2	Usf2	441.806	0.204108	0.0712311	2.86543	0.00416441	0.0393252	OK	407.012	468.868
Grpel2	Grpel2	188.391	-0.215481	0.0752396	-2.86393	0.00418426	0.0394859	OK	204.338	175.988
Aak1	Aak1	6781.98	0.104528	0.0365127	2.86279	0.00419933	0.0395889	OK	6506.94	6995.89
Csmd1	Csmd1	2425.76	-0.140283	0.0490071	-2.8625	0.00420308	0.0395889	OK	2559.14	2322.02
Mpc2	Mpc2	219.661	0.26924	0.094059	2.86246	0.00420368	0.0395889	OK	196.933	237.339
Lrrc1	Lrrc1	55.9914	-0.446398	0.155992	-2.86167	0.00421411	0.0396603	OK	65.8487	48.3246
Gcsh	Gcsh	164.927	0.216324	0.0756016	2.86137	0.00421811	0.0396712	OK	151.171	175.626
Ncbp2	Ncbp2	310.168	-0.167142	0.0584186	-2.86112	0.00422148	0.0396762	OK	330.506	294.35
Ydjc	Ydjc	39.3748	0.514087	0.179705	2.86072	0.00422677	0.0396992	OK	31.7334	45.3182
Dgcr6	Dgcr6	169.667	0.340929	0.119187	2.86046	0.00423025	0.0397051	OK	147.544	186.875
Fhl1	Fhl1	353.067	0.212014	0.0741803	2.85809	0.00426195	0.039965	OK	324.198	375.52
Zbtb2	Zbtb2	141.652	-0.24792	0.086747	-2.85797	0.00426366	0.039965	OK	155.459	130.913
Abcc8	Abcc8	495.739	-0.185045	0.0647704	-2.85693	0.00427754	0.0400414	OK	531.745	467.734
Hkdc1	Hkdc1	24.9767	0.60265	0.210938	2.85701	0.00427659	0.0400414	OK	19.3369	29.3631
Kcnj11	Kcnj11	388.545	-0.211054	0.0739005	-2.85592	0.00429118	0.0401421	OK	420.755	363.493
Myadm	Myadm	347.777	0.227839	0.0798373	2.8538	0.00432003	0.0403849	OK	317.247	371.522
Btf3	Btf3	652.013	-0.164294	0.0575786	-2.85339	0.0043255	0.040409	OK	694.033	619.331
Sdc3	Sdc3	1125.36	0.123601	0.0433227	2.85304	0.00433036	0.0404273	OK	1071.45	1167.29
Zfp809	Zfp809	89.0931	-0.325276	0.114024	-2.85271	0.00433483	0.040442	OK	100.505	80.2174
Adam10	Adam10	831.926	-0.16388	0.0574548	-2.85232	0.00434014	0.0404645	OK	885.405	790.332
Arih1	Arih1	1060.27	-0.12668	0.0444238	-2.85164	0.00434947	0.0405244	OK	1112.89	1019.34
Pnisr	Pnisr	1702.06	-0.207665	0.0728297	-2.85138	0.004353	0.0405302	OK	1840.88	1594.09
Unc5c	Unc5c	962.753	0.246607	0.086499	2.85098	0.0043585	0.0405544	OK	871.382	1033.82
Hist1h3f	Hist1h3f	21.4423	0.772562	0.271046	2.8503	0.00436778	0.0406137	OK	15.3332	26.1937
Ncor1	Ncor1	3653.36	-0.104373	0.0366216	-2.85002	0.00437159	0.040622	OK	3802.64	3537.25
Grin2a	Grin2a	13072.6	-0.127134	0.0446116	-2.84981	0.00437455	0.0406225	OK	13723.8	12566.1
Ddx5	Ddx5	6719.88	-0.0943657	0.0331197	-2.84923	0.00438248	0.040642	OK	6968.05	6526.86
Zfp609	Zfp609	1451.51	-0.172946	0.0606956	-2.8494	0.00438024	0.040642	OK	1550.01	1374.91
Thap7	Thap7	52.2107	0.419334	0.147204	2.84867	0.00439024	0.040687	OK	43.8843	58.6869
Pdzd4	Pdzd4	819.896	0.107498	0.0377422	2.84821	0.00439663	0.0407191	OK	785.707	846.488
Nfib	Nfib	4084.42	-0.138886	0.0487684	-2.84786	0.00440145	0.0407368	OK	4306.76	3911.49
Nhlh2	Nhlh2	14.1862	-0.940965	0.330505	-2.84705	0.00441257	0.0407908	OK	19.42	10.1156
Tmem201	Tmem201	519.667	0.198907	0.069865	2.84701	0.00441313	0.0407908	OK	479.772	550.696
Snora3	Snora3	26.6427	1.13235	0.397786	2.84662	0.00441856	0.0408139	OK	15.9481	34.9607
Bod1l	Bod1l	1468.24	-0.146833	0.0515975	-2.84575	0.00443073	0.0408323	OK	1552.76	1402.5
Nr6a1	Nr6a1	79.9874	-0.327315	0.115023	-2.84564	0.00443226	0.0408323	OK	90.2972	71.9686
Speg	Speg	1251.25	0.172128	0.0604804	2.84601	0.0044271	0.0408323	OK	1168	1316
Zic2	Zic2	81.0331	-0.414091	0.145487	-2.84625	0.00442374	0.0408323	OK	94.2627	70.7434
Rhbdl1	Rhbdl1	196.838	0.296233	0.104135	2.8447	0.00444528	0.0409253	OK	174.469	214.237
3110056K07Rik	3110056K07Rik	45.8171	-0.464579	0.163367	-2.84377	0.00445827	0.0409502	OK	54.2128	39.2871
Cecr2	Cecr2	395.815	-0.281665	0.0990409	-2.84392	0.00445619	0.0409502	OK	439.679	361.698
Hectd4	Hectd4	6541.08	0.124083	0.0436312	2.84391	0.00445632	0.0409502	OK	6226.51	6785.75
Zfp451	Zfp451	451.988	-0.142759	0.0502061	-2.84346	0.00446265	0.0409502	OK	477.282	432.315
Zfp607b	Zfp607b	140.509	-0.250962	0.0882569	-2.84354	0.00446157	0.0409502	OK	154.373	129.725
Reln	Reln	973.343	-0.187847	0.0660974	-2.84197	0.00448355	0.0411149	OK	1045.11	917.521
Egr4	Egr4	52.4874	-0.540743	0.190356	-2.8407	0.00450151	0.0412254	OK	63.685	43.7782
Mob3b	Mob3b	65.9036	-0.403253	0.141949	-2.84082	0.00449974	0.0412254	OK	76.3803	57.7551
Nkd2	Nkd2	43.2718	0.809213	0.284923	2.84011	0.00450983	0.0412604	OK	30.4058	53.2787
Park7	Park7	543.384	0.165691	0.058346	2.8398	0.0045142	0.0412604	OK	508.569	570.463
Prkd1	Prkd1	220.634	-0.261688	0.0921474	-2.83988	0.00451301	0.0412604	OK	243.341	202.973
Ncapd3	Ncapd3	292.852	-0.170474	0.0600461	-2.83906	0.00452468	0.0413292	OK	312.439	277.618
D8Ertd738e	D8Ertd738e	166.722	0.224801	0.0792258	2.83747	0.00454731	0.0414274	OK	152.279	177.956
Gon7	Gon7	34.3829	0.555827	0.19587	2.83774	0.00454347	0.0414274	OK	27.1934	39.9746
Rps27rt	Rps27rt	855.183	-0.236777	0.083441	-2.83766	0.0045446	0.0414274	OK	934.77	793.283
Snord57	Snord57	59.1402	1.97007	0.694197	2.83791	0.00454095	0.0414274	OK	22.3905	87.7233
Srl	Srl	182.828	-0.281141	0.0991111	-2.83663	0.00455929	0.0415094	OK	203.051	167.099
Kif16b	Kif16b	181.573	-0.227365	0.080208	-2.8347	0.00458694	0.041734	OK	197.796	168.956
Desi2	Desi2	253.628	-0.284921	0.100532	-2.83413	0.00459504	0.0417804	OK	282.062	231.512
Itch	Itch	665.064	-0.120374	0.0424889	-2.83308	0.00461023	0.0418913	OK	696.423	640.673
Phip	Phip	1270.4	-0.102821	0.036298	-2.83269	0.00461588	0.0419153	OK	1321.54	1230.63
G0s2	G0s2	19.9426	0.650789	0.229992	2.82962	0.00466033	0.0422914	OK	15.1007	23.7085
Capn15	Capn15	489.854	0.197884	0.0699653	2.82831	0.00467941	0.042437	OK	452.439	518.955
Sc5d	Sc5d	394.312	-0.156687	0.0554436	-2.82606	0.00471243	0.0427087	OK	418.542	375.467
Ifi203	Ifi203	57.0153	0.496536	0.175789	2.82461	0.00473385	0.042875	OK	46.313	65.3393
Plpp7	Plpp7	99.8784	0.286679	0.101529	2.82363	0.00474836	0.042965	OK	88.8871	108.427
Rhob	Rhob	1621.82	0.142212	0.0503668	2.82352	0.00474994	0.042965	OK	1532.52	1691.28
Acat2	Acat2	225.514	0.218977	0.0775749	2.82278	0.00476089	0.0430284	OK	206.478	240.321
Erp29	Erp29	270.074	0.203575	0.0721222	2.82263	0.00476313	0.0430284	OK	248.86	286.574
Tmem131l	Tmem131l	204.387	-0.205201	0.0727072	-2.82229	0.00476823	0.0430467	OK	220.858	191.576
Gss	Gss	110.646	0.293135	0.103898	2.82137	0.00478187	0.043114	OK	98.201	120.326
Pank3	Pank3	945.619	-0.122945	0.0435761	-2.82139	0.00478158	0.043114	OK	991.163	910.196
Taf9	Taf9	378.64	-0.175239	0.0621189	-2.82102	0.00478713	0.0431336	OK	404.676	358.389
Snph	Snph	3323.03	0.151893	0.0538585	2.82023	0.00479897	0.0431845	OK	3127.7	3474.96
Tspan4	Tspan4	33.9418	0.526749	0.18677	2.82031	0.00479767	0.0431845	OK	27.1995	39.1858
Mertk	Mertk	368.051	0.2293	0.0813138	2.81994	0.00480321	0.0431948	OK	335.538	393.339
Mreg	Mreg	34.988	0.564279	0.200134	2.81951	0.00480973	0.0432256	OK	27.5661	40.7606
Prox1	Prox1	3611.46	-0.231332	0.0820662	-2.81885	0.00481959	0.0432863	OK	3939.79	3356.1
Abcb9	Abcb9	117.491	0.289043	0.102595	2.81731	0.00484276	0.0434665	OK	104.457	127.628
Arfgap1	Arfgap1	606.539	0.137734	0.0489064	2.81628	0.00485836	0.0434962	OK	574.185	631.704
Bcl2l2	Bcl2l2	815.16	0.141337	0.0501859	2.81627	0.00485853	0.0434962	OK	770.548	849.858
Chp1	Chp1	865.287	0.121947	0.0432951	2.81664	0.00485292	0.0434962	OK	824.386	897.099
Hspa1a	Hspa1a	82.9404	0.408055	0.144871	2.81667	0.00485239	0.0434962	OK	70.0581	92.9598
Gabarap	Gabarap	543.002	-0.187294	0.0665124	-2.81592	0.00486372	0.0435147	OK	582.923	511.953
Cntnap5a	Cntnap5a	411.125	-0.301956	0.107243	-2.81563	0.00486822	0.0435226	OK	459.989	373.121
Mmp2	Mmp2	15.451	-0.67771	0.240711	-2.81545	0.00487084	0.0435226	OK	19.5792	12.2401
Tmem151a	Tmem151a	787.591	0.213508	0.0758442	2.81509	0.00487632	0.0435437	OK	722.745	838.026
Zfp385b	Zfp385b	198.729	0.300885	0.106912	2.81433	0.00488795	0.0436196	OK	175.797	216.564
A930005H10Rik	A930005H10Rik	24.5157	0.610699	0.217119	2.81274	0.0049122	0.043808	OK	18.9101	28.8757
Dtx4	Dtx4	485.56	-0.167904	0.0597155	-2.81174	0.00492747	0.0439162	OK	517.544	460.684
Rbm12b1	Rbm12b1	207.086	-0.280933	0.0999327	-2.81122	0.0049354	0.0439588	OK	229.976	189.284
Zfp664	Zfp664	769.854	-0.138589	0.0493292	-2.80948	0.0049621	0.0441684	OK	811.672	737.328
Ociad2	Ociad2	375.135	0.349689	0.12448	2.80919	0.00496663	0.0441806	OK	324.993	414.135
Srfbp1	Srfbp1	88.921	-0.313206	0.111523	-2.80844	0.00497827	0.0442404	OK	99.8856	80.3931
Zmpste24	Zmpste24	297.929	-0.184927	0.0658491	-2.80834	0.0049797	0.0442404	OK	319.554	281.109
Dctn2	Dctn2	973.305	0.149996	0.0534187	2.80793	0.00498616	0.0442696	OK	916.802	1017.25
Tubb2a	Tubb2a	3521.19	0.202815	0.0722523	2.80703	0.00500002	0.0443644	OK	3245.62	3735.52
Gadd45g	Gadd45g	52.1935	0.491764	0.175319	2.80497	0.0050321	0.0446207	OK	42.4867	59.7433
Kndc1	Kndc1	1117.31	0.407118	0.145173	2.80437	0.00504152	0.0446759	OK	944.161	1251.99
Ccnl1	Ccnl1	221.218	-0.204126	0.072795	-2.80412	0.00504534	0.0446814	OK	238.951	207.425
Gpr37l1	Gpr37l1	1137.44	0.133055	0.0474547	2.80384	0.00504979	0.0446924	OK	1078.81	1183.04
Camkk2	Camkk2	1075.01	0.144866	0.0516896	2.80261	0.00506905	0.0448344	OK	1014.72	1121.9
Trmt1l	Trmt1l	214.489	-0.220478	0.0786754	-2.80238	0.00507278	0.044839	OK	233.069	200.039
Mrpl27	Mrpl27	112.062	0.273834	0.097775	2.80065	0.00509991	0.0449889	OK	100.273	121.231
Nabp1	Nabp1	71.6241	0.350787	0.125245	2.80081	0.00509744	0.0449889	OK	62.0213	79.093
Nptx2	Nptx2	166.802	-0.300389	0.107259	-2.80061	0.00510064	0.0449889	OK	186.524	151.464
Tonsl	Tonsl	25.1288	0.793072	0.283191	2.80048	0.00510263	0.0449889	OK	17.7944	30.8334
Marcksl1	Marcksl1	460.776	-0.229188	0.0818845	-2.79891	0.00512752	0.0451798	OK	502.276	428.499
Mnt	Mnt	347.543	0.168385	0.0602138	2.79646	0.00516662	0.0454956	OK	324.916	365.141
Igbp1	Igbp1	149.339	-0.24091	0.0861634	-2.79597	0.00517439	0.0455353	OK	163.481	138.339
Gm10336	Gm10336	141.699	-0.246879	0.0883297	-2.79497	0.00519039	0.0456186	OK	155.452	131.002
Sap18b	Sap18b	243.539	0.2392	0.0855809	2.79502	0.00518965	0.0456186	OK	221.11	260.984
Cpne2	Cpne2	109.213	0.544177	0.194758	2.79412	0.00520409	0.0456907	OK	86.8333	126.619
Ppp1r3c	Ppp1r3c	471.29	-0.209215	0.0748785	-2.79406	0.00520514	0.0456907	OK	510.017	441.169
Ifit3b	Ifit3b	24.0438	0.596361	0.213489	2.7934	0.00521564	0.045754	OK	18.6684	28.2247
Tomm34	Tomm34	573.232	0.222397	0.079623	2.79313	0.00522011	0.0457645	OK	524.097	611.448
Cdkal1	Cdkal1	190.944	-0.218875	0.078378	-2.79256	0.00522931	0.0458164	OK	207.363	178.173
Elf1	Elf1	51.2094	-0.380695	0.136335	-2.79235	0.0052326	0.0458164	OK	58.8926	45.2335
Fbln2	Fbln2	57.0023	0.396201	0.141911	2.79189	0.00524007	0.0458531	OK	48.3985	63.6942
A430046D13Rik	A430046D13Rik	99.4726	-0.329523	0.118071	-2.79088	0.00525649	0.045968	OK	112.381	89.4327
Plppr3	Plppr3	131.326	0.309348	0.110912	2.78913	0.00528494	0.0461878	OK	115.755	143.438
Tnfaip1	Tnfaip1	292.28	-0.175029	0.0627587	-2.78891	0.0052885	0.04619	OK	312.354	276.667
Epb41l2	Epb41l2	474.607	-0.178894	0.0641567	-2.78839	0.00529699	0.0462063	OK	507.927	448.692
Spout1	Spout1	142.147	0.266179	0.0954527	2.7886	0.0052937	0.0462063	OK	127.604	153.458
Ankrd13d	Ankrd13d	225.77	0.209457	0.0751315	2.78788	0.00530546	0.0462512	OK	207.53	239.957
Iqsec1	Iqsec1	2201.54	0.130483	0.0468141	2.78725	0.00531576	0.0463121	OK	2090.24	2288.11
Sar1a	Sar1a	778.008	0.134211	0.0481679	2.78631	0.00533116	0.0464174	OK	737.56	809.467
Dyrk3	Dyrk3	119.771	-0.326124	0.11707	-2.78573	0.00534081	0.0464724	OK	135.152	107.808
Gap43	Gap43	272.708	0.293727	0.105471	2.78492	0.00535414	0.0465593	OK	241.974	296.613
Nat8l	Nat8l	1927.3	0.144774	0.0519922	2.78454	0.00536035	0.0465843	OK	1819.28	2011.32
Serinc1	Serinc1	6387.16	0.120725	0.0433613	2.78417	0.00536647	0.0466085	OK	6088.25	6619.64
Tmem9	Tmem9	328.993	0.190322	0.0683763	2.78345	0.00537845	0.0466731	OK	304.814	347.799
Twf1	Twf1	451.569	-0.139944	0.0502795	-2.78332	0.0053806	0.0466731	OK	476.339	432.304
Cpne7	Cpne7	462.262	1.14974	0.413117	2.78309	0.00538431	0.0466763	OK	274.251	608.492
Dll1	Dll1	53.4658	-0.425877	0.153053	-2.78254	0.00539356	0.0466854	OK	62.4442	46.4826
Pla2g4e	Pla2g4e	75.2398	-0.379413	0.136357	-2.78249	0.00539428	0.0466854	OK	86.4903	66.4894
Sstr1	Sstr1	106.134	0.309866	0.111365	2.78243	0.00539539	0.0466854	OK	93.5292	115.938
Slc30a9	Slc30a9	935.614	0.140276	0.0504191	2.78219	0.00539927	0.0466886	OK	884.792	975.143
Slc35f1	Slc35f1	238.396	-0.218971	0.0787099	-2.782	0.00540245	0.0466886	OK	258.904	222.445
Phactr2	Phactr2	249.312	0.303176	0.109012	2.78113	0.005417	0.0467853	OK	220.329	271.854
Cpt1c	Cpt1c	736.524	0.149346	0.0537837	2.77679	0.00548989	0.0473855	OK	693.95	769.637
Hnrnpf	Hnrnpf	700.033	-0.111196	0.0400563	-2.77599	0.00550332	0.0474721	OK	730.515	676.325
Sprn	Sprn	1563.41	-0.121088	0.0436324	-2.77519	0.00551699	0.0475606	OK	1637.56	1505.73
Ice1	Ice1	1393.63	-0.124902	0.0450364	-2.77335	0.00554817	0.0477999	OK	1461.82	1340.59
Hhip	Hhip	88.4324	-0.299653	0.108056	-2.77313	0.00555197	0.0478031	OK	98.8622	80.3204
Hdac11	Hdac11	758.192	0.221804	0.080006	2.77235	0.0055654	0.0478892	OK	693.374	808.606
Atrn	Atrn	2653.71	-0.0819123	0.0295506	-2.77193	0.00557246	0.0479204	OK	2738.75	2587.58
Snord12	Snord12	63.1178	1.96255	0.708099	2.77158	0.0055785	0.0479428	OK	24.0005	93.5424
Mad2l1bp	Mad2l1bp	39.775	-0.442805	0.1598	-2.771	0.00558844	0.0479987	OK	46.7209	34.3727
Matn2	Matn2	392.587	-0.334074	0.120606	-2.76996	0.00560625	0.048122	OK	444.24	352.412
Bmt2	Bmt2	326.553	-0.193296	0.069801	-2.76924	0.00561868	0.0481991	OK	351.334	307.278
Rtn4r	Rtn4r	508.038	0.2862	0.103363	2.76888	0.00562488	0.0482226	OK	452.222	551.45
Ppib	Ppib	443.681	0.16072	0.0580614	2.76811	0.00563829	0.0483079	OK	416.099	465.134
Pprc1	Pprc1	275.485	-0.193008	0.0697416	-2.76748	0.00564918	0.0483123	OK	296.359	259.249
Snora34	Snora34	29.1229	1.03155	0.372734	2.76752	0.00564854	0.0483123	OK	18.3466	37.5045
Zfp605	Zfp605	125.888	-0.238368	0.0861318	-2.76748	0.00564919	0.0483123	OK	137.683	116.714
Zbtb7a	Zbtb7a	718.559	0.214042	0.077359	2.76686	0.00565989	0.0483742	OK	659.252	764.688
Ppm1d	Ppm1d	142.646	-0.249834	0.0903217	-2.76605	0.00567403	0.0484654	OK	156.658	131.748
Pcf11	Pcf11	815.067	-0.149251	0.0539737	-2.76526	0.00568777	0.0485531	OK	862.764	777.97
Zfp2	Zfp2	121.544	-0.256434	0.0927749	-2.76404	0.00570903	0.0487047	OK	133.8	112.012
Rnf2	Rnf2	313.796	-0.193566	0.0700496	-2.76327	0.00572253	0.0487901	OK	337.643	295.249
Mief2	Mief2	81.356	0.32423	0.117355	2.76281	0.00573068	0.0488298	OK	71.2557	89.2118
Mybbp1a	Mybbp1a	427.226	-0.132779	0.0480664	-2.76241	0.0057377	0.0488597	OK	449.455	409.936
Lpcat4	Lpcat4	306.492	0.214282	0.0775792	2.76211	0.00574297	0.0488748	OK	281.167	326.19
Fam124a	Fam124a	126.124	-0.242885	0.0879864	-2.76049	0.00577155	0.048984	OK	138.167	116.758
Pde7a	Pde7a	317.875	-0.194726	0.0705426	-2.7604	0.00577307	0.048984	OK	342.177	298.973
Setd6	Setd6	54.1398	-0.351362	0.127287	-2.76038	0.00577336	0.048984	OK	61.6337	48.3112
Snta1	Snta1	194.981	0.245355	0.0888742	2.7607	0.00576782	0.048984	OK	176.569	209.302
Syt13	Syt13	1792.43	0.131037	0.0474577	2.76112	0.00576028	0.048984	OK	1701.44	1863.21
Agk	Agk	214.56	0.214365	0.0776945	2.75907	0.00579653	0.049121	OK	196.825	228.355
Atf5	Atf5	97.9524	0.324131	0.11747	2.75927	0.00579311	0.049121	OK	85.7953	107.408
Armcx4	Armcx4	769.478	0.153678	0.0557101	2.75854	0.00580609	0.0491721	OK	723.72	805.067
Sdc2	Sdc2	219.098	-0.189097	0.0685655	-2.7579	0.00581734	0.0492375	OK	235.361	206.448
Smim13	Smim13	1607.37	0.123654	0.0448457	2.75732	0.00582779	0.0492961	OK	1530.33	1667.28
Nolc1	Nolc1	503.945	-0.139776	0.0506973	-2.75707	0.00583224	0.0493038	OK	531.555	482.471
Ago4	Ago4	160.711	-0.261214	0.0947712	-2.75626	0.00584658	0.0493864	OK	177.221	147.87
Grik1	Grik1	84.4616	0.363048	0.131724	2.75612	0.00584908	0.0493864	OK	72.7519	93.5692
Fam32a	Fam32a	465.68	0.146295	0.053098	2.75519	0.00586583	0.049438	OK	439.307	486.192
Serpinb9	Serpinb9	63.182	0.470901	0.170913	2.75521	0.00586545	0.049438	OK	51.9115	71.948
Sv2b	Sv2b	2673.35	0.484525	0.175843	2.75544	0.00586134	0.049438	OK	2183.2	3054.57
Zbed4	Zbed4	164.757	-0.224875	0.0816292	-2.75483	0.00587222	0.049462	OK	179.315	153.434
Kcnh3	Kcnh3	534.077	0.226006	0.0820938	2.75303	0.00590472	0.0497058	OK	487.566	570.253
E130308A19Rik	E130308A19Rik	149.992	-0.231507	0.0841387	-2.75149	0.00593246	0.0499092	OK	163.639	139.378
Gsr	Gsr	210.134	0.214631	0.0780146	2.75116	0.00593845	0.0499289	OK	192.743	223.661
Prrx1	Prrx1	73.9569	-0.367639	0.13365	-2.75077	0.00594553	0.0499289	OK	84.6707	65.624
Ranbp2	Ranbp2	2574.18	-0.0942543	0.0342626	-2.75094	0.00594246	0.0499289	OK	2669.14	2500.33
Vwf	Vwf	151.142	0.401925	0.146135	2.75036	0.0059529	0.0499607	OK	128.009	169.135
Usp29	Usp29	402.513	-0.150365	0.0547176	-2.74803	0.00599553	0.0502882	OK	426.244	384.056
Lrch3	Lrch3	509.92	-0.16685	0.0607368	-2.7471	0.00601242	0.0503996	OK	543.297	483.961
Sulf1	Sulf1	35.2938	-0.53911	0.196278	-2.74667	0.00602037	0.0504359	OK	42.8006	29.4552
Slc9a4	Slc9a4	98.1327	0.61559	0.224184	2.74591	0.0060343	0.0505223	OK	75.5242	115.717
Megf9	Megf9	943.351	0.118254	0.0430791	2.74505	0.00605024	0.0505975	OK	900.102	976.99
Zxdb	Zxdb	264.254	0.183372	0.0668014	2.74503	0.00605053	0.0505975	OK	245.535	278.814
Kcnb1	Kcnb1	2365.36	-0.176088	0.0641575	-2.74462	0.0060581	0.0506084	OK	2528.8	2238.24
Nup98	Nup98	638.182	-0.128445	0.046803	-2.74437	0.00606271	0.0506084	OK	670.3	613.201
Zcchc9	Zcchc9	67.1279	-0.380358	0.138586	-2.74456	0.00605927	0.0506084	OK	77.1906	59.3014
2900060B14Rik	2900060B14Rik	478.385	1.61846	0.589844	2.74388	0.00607171	0.0506532	OK	220.999	678.574
AI115009	AI115009	29.3376	0.633095	0.230881	2.74208	0.00610519	0.0509021	OK	22.3973	34.7357
2610001J05Rik	2610001J05Rik	145.632	-0.22918	0.0835908	-2.74169	0.00611248	0.0509324	OK	158.748	135.431
Mybl2	Mybl2	13.5552	-0.824933	0.301023	-2.74043	0.00613582	0.0510964	OK	17.953	10.1346
Rab3ip	Rab3ip	305.361	0.191914	0.0700444	2.73989	0.00614595	0.0511503	OK	282.734	322.961
Fgfbp3	Fgfbp3	41.747	-0.42246	0.154242	-2.73895	0.00616358	0.0512359	OK	48.701	36.3383
Mrpl57	Mrpl57	117.031	0.283811	0.103613	2.73913	0.00616021	0.0512359	OK	104.279	126.95
Aqp11	Aqp11	103.098	0.332348	0.121402	2.73759	0.00618903	0.0513634	OK	89.9855	113.297
Chil1	Chil1	33.0166	-0.540645	0.197544	-2.73683	0.0062034	0.0513634	OK	40.0591	27.5391
Fxyd6	Fxyd6	231.718	0.339684	0.124119	2.73676	0.00620468	0.0513634	OK	201.611	255.135
Gjb2	Gjb2	38.2639	-0.514205	0.18784	-2.73747	0.00619146	0.0513634	OK	46.0262	32.2266
Gm15328	Gm15328	44.2387	-0.529774	0.193549	-2.73716	0.00619716	0.0513634	OK	53.485	37.0471
Plpp6	Plpp6	298.253	-0.265387	0.0969612	-2.73704	0.00619946	0.0513634	OK	329.384	274.04
Ppp1r3f	Ppp1r3f	114.479	0.254738	0.0930561	2.73746	0.00619149	0.0513634	OK	103.262	123.204
Babam1	Babam1	249.424	0.201089	0.0735115	2.73547	0.00622908	0.0514645	OK	230.068	264.479
Kdm3b	Kdm3b	704.672	-0.121178	0.044301	-2.73534	0.00623164	0.0514645	OK	738.121	678.656
Mgp	Mgp	23.6539	0.58996	0.215675	2.73542	0.00623007	0.0514645	OK	18.4195	27.7251
Srrt	Srrt	570.072	-0.154442	0.0564613	-2.73536	0.00623114	0.0514645	OK	604.598	543.219
Klc2	Klc2	1021.25	0.16199	0.0592371	2.7346	0.00624567	0.0515499	OK	957.264	1071.01
Gpr165	Gpr165	44.9323	0.507322	0.185558	2.73403	0.00625643	0.0516082	OK	36.3224	51.6289
Ddx54	Ddx54	239.843	0.211135	0.0772649	2.73262	0.00628335	0.0517996	OK	220.312	255.033
Il6st	Il6st	768.02	-0.120767	0.0442324	-2.73029	0.00632782	0.0520739	OK	804.353	739.762
Manea	Manea	303.618	0.154228	0.0564849	2.73043	0.00632525	0.0520739	OK	285.499	317.71
Prag1	Prag1	154.482	0.407005	0.149055	2.73057	0.00632258	0.0520739	OK	130.548	173.097
Abcb10	Abcb10	321.555	-0.224212	0.0821667	-2.72874	0.00635768	0.0522889	OK	349.883	299.522
2410006H16Rik	2410006H16Rik	51.1119	0.548013	0.200869	2.72821	0.00636789	0.0523419	OK	40.5677	59.3129
Rbm24	Rbm24	180.582	-0.295808	0.108504	-2.72625	0.00640577	0.0526223	OK	201.605	164.23
Tmsb4x	Tmsb4x	3756.65	-0.172873	0.0634196	-2.72586	0.00641347	0.0526546	OK	4011.46	3558.47
Gigyf1	Gigyf1	479.784	0.193742	0.0711388	2.72343	0.00646076	0.0530116	OK	443.897	507.697
Dennd6b	Dennd6b	304.889	-0.214058	0.0786098	-2.72304	0.00646835	0.0530427	OK	330.526	284.95
Fis1	Fis1	442.91	0.203945	0.074922	2.7221	0.00648691	0.0531044	OK	408.057	470.018
Gm20544	Gm20544	15.3902	-0.689483	0.253293	-2.72208	0.00648728	0.0531044	OK	19.5731	12.1368
Napb	Napb	3403.61	0.154915	0.0569053	2.72233	0.00648238	0.0531044	OK	3199.59	3562.28
Mgme1	Mgme1	46.9309	-0.398666	0.146473	-2.72178	0.00649315	0.0531212	OK	54.3063	41.1946
Plxna1	Plxna1	1765.35	0.33226	0.122096	2.72129	0.00650269	0.0531682	OK	1540.88	1939.95
Gpr83	Gpr83	127.997	0.284939	0.104743	2.72035	0.00652119	0.0532259	OK	113.995	138.887
Pigs	Pigs	305.492	0.229603	0.0843948	2.72058	0.00651675	0.0532259	OK	278.47	326.51
Rbfox2	Rbfox2	2756.55	0.117593	0.0432269	2.72037	0.00652089	0.0532259	OK	2630.88	2854.3
Serinc2	Serinc2	88.2407	-0.431113	0.15849	-2.72013	0.00652572	0.0532317	OK	103.242	76.5733
Islr2	Islr2	1085.57	0.277643	0.102101	2.7193	0.00654199	0.0533333	OK	969.802	1175.61
Hip1r	Hip1r	300.183	0.207928	0.0764812	2.71868	0.00655433	0.0534027	OK	276.106	318.91
Ppp2r5b	Ppp2r5b	529.327	0.180322	0.0663453	2.71793	0.00656915	0.0534922	OK	492.448	558.011
Pcolce	Pcolce	16.6175	-0.705737	0.259772	-2.71675	0.00659257	0.0536516	OK	21.2395	13.0225
Hdac4	Hdac4	799.102	0.169961	0.0626125	2.7145	0.0066376	0.0539244	OK	746.595	839.941
Mest	Mest	183.017	0.255251	0.0940325	2.7145	0.00663769	0.0539244	OK	165.049	196.993
Trappc4	Trappc4	151.746	0.251333	0.0925861	2.71459	0.0066358	0.0539244	OK	137.072	163.158
Car2	Car2	759.724	-0.177399	0.0653642	-2.71401	0.00664739	0.0539425	OK	812.612	718.589
Ybx1	Ybx1	768.514	-0.240684	0.0886823	-2.714	0.00664764	0.0539425	OK	841.222	711.964
Dlg5	Dlg5	590.577	0.171865	0.0633572	2.71264	0.00667486	0.054132	OK	551.341	621.094
Homer2	Homer2	1337.66	-0.391266	0.144287	-2.71172	0.00669348	0.0542514	OK	1543.96	1177.21
Camk2n2	Camk2n2	136.216	0.386484	0.142564	2.71095	0.00670911	0.0543465	OK	116.146	151.826
Mapre2	Mapre2	1869.79	0.10087	0.0372231	2.70988	0.00673076	0.0544862	OK	1796.61	1926.72
Thsd7b	Thsd7b	159.871	0.338359	0.124869	2.70971	0.00673416	0.0544862	OK	139.178	175.965
Pgam1	Pgam1	2185.09	0.179306	0.0661918	2.70889	0.00675086	0.0545896	OK	2033.7	2302.84
Hs2st1	Hs2st1	630.297	-0.135589	0.0500825	-2.7073	0.00678326	0.0548199	OK	663.79	604.247
Atraid	Atraid	218.459	0.199489	0.0737266	2.70579	0.00681417	0.0548474	OK	201.639	231.54
Creb1	Creb1	705.246	-0.157993	0.0583831	-2.70614	0.00680699	0.0548474	OK	748.945	671.257
Eef2	Eef2	7749.1	0.131482	0.0485807	2.70647	0.00680037	0.0548474	OK	7354.37	8056.11
Elovl4	Elovl4	405.748	0.190681	0.0704663	2.70598	0.00681024	0.0548474	OK	375.872	428.984
Scn1b	Scn1b	1555.42	0.197106	0.0728439	2.70587	0.00681266	0.0548474	OK	1437.08	1647.47
Tstd2	Tstd2	122.123	-0.234006	0.0864822	-2.70583	0.00681337	0.0548474	OK	133.354	113.387
Zfas1	Zfas1	115.236	-0.322486	0.119176	-2.70597	0.00681051	0.0548474	OK	129.869	103.855
Frat1	Frat1	117.651	0.260717	0.0964074	2.70432	0.00684435	0.0549319	OK	105.857	126.824
Mrpl52	Mrpl52	55.033	0.522939	0.193359	2.7045	0.00684069	0.0549319	OK	44.1768	63.4767
Pknox2	Pknox2	275.64	-0.233023	0.0861456	-2.70499	0.00683063	0.0549319	OK	300.883	256.006
Scn5a	Scn5a	12.76	0.977129	0.361317	2.70435	0.0068438	0.0549319	OK	8.25995	16.2601
Skp1a	Skp1a	1868.78	0.148802	0.0550123	2.70489	0.00683274	0.0549319	OK	1761.14	1952.49
Gpr135	Gpr135	29.2329	0.526478	0.194698	2.70407	0.00684954	0.054942	OK	23.4289	33.7472
Snord87	Snord87	11.0062	1.84403	0.682046	2.70368	0.00685761	0.0549751	OK	4.47963	16.0824
Fam19a1	Fam19a1	522.837	0.219847	0.0813406	2.70279	0.00687596	0.0550274	OK	478.529	557.299
Miga2	Miga2	460.544	0.153445	0.0567725	2.7028	0.00687574	0.0550274	OK	433.199	481.813
Oscp1	Oscp1	327.014	-0.158695	0.0587087	-2.70309	0.00686978	0.0550274	OK	347.367	311.184
Tchh	Tchh	38.6328	-0.435958	0.161352	-2.7019	0.00689441	0.0551434	OK	45.2745	33.467
Mdc1	Mdc1	237.492	-0.252898	0.093628	-2.7011	0.00691113	0.0552455	OK	261.107	219.124
Kirrel2	Kirrel2	56.8025	0.351963	0.130317	2.70081	0.00691706	0.0552612	OK	49.1619	62.7452
Wsb2	Wsb2	1644	0.108092	0.0400406	2.69956	0.00694312	0.0554377	OK	1575.07	1697.62
Kcnab2	Kcnab2	5690.33	0.163319	0.0605157	2.69879	0.00695925	0.0555347	OK	5330.91	5969.87
Fahd2a	Fahd2a	47.2852	0.391503	0.145131	2.69759	0.00698432	0.055703	OK	40.2302	52.7723
Idh3b	Idh3b	1109.72	0.0980283	0.0363427	2.69733	0.00698973	0.0557143	OK	1067.51	1142.56
2810025M15Rik	2810025M15Rik	107.61	-0.29271	0.108553	-2.69648	0.00700772	0.0558258	OK	120.005	97.9684
Zfp410	Zfp410	169.454	-0.238934	0.0886176	-2.69624	0.0070128	0.0558344	OK	185.369	157.076
Zfp280d	Zfp280d	507.969	-0.124161	0.0460542	-2.69597	0.00701842	0.0558472	OK	532.677	488.751
Pet100	Pet100	91.8636	0.277256	0.102854	2.69564	0.00702537	0.0558617	OK	82.0806	99.4725
Ttc8	Ttc8	147.7	-0.276088	0.102425	-2.6955	0.00702824	0.0558617	OK	163.742	135.222
Pnkp	Pnkp	84.9629	0.311408	0.115558	2.69483	0.00704255	0.0559205	OK	74.8232	92.8494
Vps52	Vps52	482.563	0.14328	0.0531697	2.69477	0.00704366	0.0559205	OK	455.794	503.384
Ptpn3	Ptpn3	941.538	0.137688	0.0511102	2.69394	0.00706126	0.0560284	OK	891.331	980.589
Prr12	Prr12	866.902	0.20995	0.0779399	2.69375	0.00706535	0.056029	OK	796.701	921.503
Cltb	Cltb	629.368	0.175125	0.0650214	2.69335	0.00707389	0.0560459	OK	586.77	662.499
Hspbp1	Hspbp1	208.099	0.276192	0.102549	2.69327	0.0070755	0.0560459	OK	186.021	225.271
Fbxo3	Fbxo3	492.266	0.198614	0.0738435	2.68967	0.00715236	0.0566225	OK	454.53	521.617
Slc8a3	Slc8a3	159.953	-0.228551	0.0849852	-2.6893	0.00716011	0.0566517	OK	174.319	148.78
Acot8	Acot8	36.842	0.43866	0.163143	2.68881	0.00717077	0.0567039	OK	30.7047	41.6155
Mfge8	Mfge8	706.367	0.157176	0.0584644	2.68841	0.00717942	0.0567402	OK	663.414	739.775
Dgkg	Dgkg	2341.33	0.162102	0.060321	2.68732	0.00720273	0.0568922	OK	2194.54	2455.5
Mrps10	Mrps10	63.4999	0.393283	0.146406	2.68625	0.00722584	0.0569157	OK	53.9839	70.9013
Noc2l	Noc2l	490.018	-0.134048	0.0499016	-2.68624	0.00722609	0.0569157	OK	515.759	469.997
Sirt1	Sirt1	174.269	-0.221812	0.0825703	-2.68634	0.00722396	0.0569157	OK	189.456	162.456
St3gal5	St3gal5	695.161	0.154825	0.0576221	2.6869	0.00721183	0.0569157	OK	653.517	727.551
Tbc1d10b	Tbc1d10b	580.505	0.153629	0.057185	2.68652	0.00722002	0.0569157	OK	545.996	607.346
Cdh4	Cdh4	90.7899	-0.437871	0.163043	-2.68561	0.00723972	0.0569909	OK	106.467	78.5965
Prokr2	Prokr2	27.6034	-0.525326	0.195636	-2.68522	0.00724829	0.0570261	OK	33.3243	23.1538
Chrd	Chrd	317.667	0.193157	0.0719459	2.68476	0.00725828	0.0570726	OK	293.977	336.093
Neo1	Neo1	1137.01	-0.150135	0.0559507	-2.68335	0.00728885	0.0572807	OK	1203.95	1084.95
Fbxw9	Fbxw9	51.0785	0.374454	0.139557	2.68316	0.0072931	0.0572818	OK	43.7805	56.7547
Sphk2	Sphk2	213.409	0.2035	0.0758569	2.68269	0.00730337	0.0573302	OK	196.652	226.443
Carmil3	Carmil3	176.99	0.273501	0.101969	2.6822	0.00731402	0.0573534	OK	158.392	191.454
Ssr2	Ssr2	282.725	-0.177055	0.0660118	-2.68217	0.00731454	0.0573534	OK	302.368	267.446
Srsf12	Srsf12	153.943	-0.238307	0.0888727	-2.68145	0.00733049	0.0574462	OK	168.363	142.728
Ptp4a3	Ptp4a3	146.047	0.257598	0.0960741	2.68124	0.00733492	0.0574486	OK	131.578	157.3
Rac1	Rac1	1851.39	-0.0707793	0.0264075	-2.68027	0.00735623	0.0575833	OK	1902.63	1811.54
Fktn	Fktn	614.789	-0.138837	0.0518105	-2.6797	0.00736871	0.0576332	OK	648.244	588.768
Slain1	Slain1	337.914	-0.211309	0.0788581	-2.67961	0.00737087	0.0576332	OK	365.96	316.099
Olfml2b	Olfml2b	523.349	-0.202153	0.0754492	-2.67933	0.00737695	0.0576484	OK	564.895	491.036
Tut4	Tut4	471.461	-0.159565	0.0595583	-2.67914	0.00738107	0.0576484	OK	500.967	448.513
Fam84a	Fam84a	1227.36	-0.157763	0.058894	-2.67875	0.00738966	0.0576832	OK	1303.3	1168.3
Brk1	Brk1	632.368	0.129674	0.0484203	2.6781	0.00740416	0.057764	OK	600.596	657.08
Hist1h4a	Hist1h4a	30.7533	0.811438	0.303044	2.67763	0.00741459	0.0578131	OK	21.5864	37.8832
Grp	Grp	16.8127	0.826271	0.308699	2.67662	0.00743684	0.0579367	OK	11.7172	20.7758
Lpl	Lpl	312.156	0.328064	0.12257	2.67654	0.00743875	0.0579367	OK	272.954	342.647
Shroom3	Shroom3	37.5627	-0.499915	0.186802	-2.67617	0.00744687	0.0579676	OK	44.9707	31.801
Acyp1	Acyp1	63.6624	0.322512	0.120542	2.67551	0.00746147	0.0580166	OK	55.7997	69.7779
Nrp1	Nrp1	1691.44	0.140781	0.0526181	2.67552	0.00746135	0.0580166	OK	1599.23	1763.16
Atf3	Atf3	20.2093	-0.628828	0.235176	-2.67386	0.00749841	0.0582713	OK	25.2216	16.3109
Cep97	Cep97	324.073	-0.261935	0.098037	-2.6718	0.00754464	0.058598	OK	357.457	298.108
Lcat	Lcat	170.52	0.264743	0.0991215	2.6709	0.00756487	0.0587224	OK	153.166	184.017
Syt9	Syt9	30.3293	-0.990392	0.370877	-2.67041	0.00757589	0.0587753	OK	42.0872	21.1842
Zfp622	Zfp622	207.321	0.192884	0.0722516	2.66962	0.00759379	0.0588814	OK	191.882	219.33
Pigq	Pigq	662.784	0.127079	0.0476275	2.66819	0.00762607	0.0590989	OK	630.145	688.169
Taok2	Taok2	1437.29	0.117788	0.0441528	2.66772	0.00763669	0.0591156	OK	1371.65	1488.34
Tmeff2	Tmeff2	592.355	0.200315	0.0750841	2.66788	0.00763308	0.0591156	OK	546.562	627.972
Acsl4	Acsl4	1119.18	0.183462	0.0688026	2.6665	0.00766459	0.059233	OK	1039.86	1180.87
Tap1	Tap1	16.5276	0.693572	0.260074	2.66682	0.00765717	0.059233	OK	12.2679	19.8406
Trappc8	Trappc8	562.378	-0.139439	0.0522924	-2.66653	0.00766381	0.059233	OK	593.114	538.472
Rnf11	Rnf11	1038.24	0.133236	0.0499744	2.66608	0.00767408	0.0592735	OK	984.652	1079.92
Ccar1	Ccar1	515.907	-0.152806	0.0573468	-2.6646	0.00770796	0.0594036	OK	546.82	491.864
Cox4i1	Cox4i1	1788.88	0.112466	0.0421999	2.66508	0.00769691	0.0594036	OK	1710.86	1849.56
Phlpp2	Phlpp2	640.987	-0.165698	0.062183	-2.66468	0.00770611	0.0594036	OK	682.651	608.582
Rgs2	Rgs2	226.295	-0.205107	0.0769659	-2.66491	0.00770083	0.0594036	OK	244.523	212.118
Zfp113	Zfp113	138.669	-0.251131	0.0942806	-2.66365	0.00772971	0.0595384	OK	152.361	128.019
Gem	Gem	18.0651	-0.60534	0.227303	-2.66314	0.00774154	0.0595966	OK	22.3789	14.71
Lmbrd2	Lmbrd2	557.049	0.137172	0.051523	2.66234	0.00775993	0.0597052	OK	527.455	580.067
2210408F21Rik	2210408F21Rik	27.2052	0.528042	0.19837	2.66191	0.00776996	0.0597294	OK	21.7884	31.4183
Sox6	Sox6	221.805	-0.210872	0.0792206	-2.66183	0.00777162	0.0597294	OK	240.176	207.516
Afap1l2	Afap1l2	96.9745	-0.292363	0.109846	-2.66157	0.00777772	0.0597434	OK	108.132	88.2965
Cox5a	Cox5a	377.02	0.210326	0.0790359	2.66115	0.00778748	0.0597854	OK	346.435	400.808
Gaa	Gaa	1785.08	0.188129	0.070702	2.66087	0.00779391	0.0598019	OK	1655.39	1885.96
Dgke	Dgke	899.154	0.12656	0.047586	2.6596	0.00782345	0.0599764	OK	855.055	933.453
Plekhm3	Plekhm3	702.659	-0.119947	0.0451012	-2.65952	0.00782525	0.0599764	OK	735.673	676.982
Anapc1	Anapc1	1221.78	-0.114706	0.0431408	-2.65889	0.0078399	0.060023	OK	1276.67	1179.09
Slc35f2	Slc35f2	34.0597	0.52384	0.197015	2.65889	0.00783993	0.060023	OK	27.3298	39.2941
Gpr162	Gpr162	922.99	0.158073	0.0594688	2.65809	0.00785847	0.0601319	OK	866.547	966.89
Unc50	Unc50	145.26	0.271188	0.102042	2.65761	0.00786973	0.0601851	OK	130.123	157.033
A630089N07Rik	A630089N07Rik	33.4781	-0.489553	0.184266	-2.65677	0.00788932	0.0602689	OK	39.9434	28.4495
Wac	Wac	982.876	-0.106409	0.0400504	-2.65687	0.00788707	0.0602689	OK	1023.82	951.028
Prdx2	Prdx2	903.757	0.149596	0.0563394	2.65526	0.00792466	0.0605058	OK	851.43	944.456
Cyp1b1	Cyp1b1	34.3228	-0.613342	0.23107	-2.65435	0.00794607	0.0606327	OK	42.6266	27.8642
Gm527	Gm527	32.1003	-0.559916	0.210956	-2.65419	0.00794998	0.0606327	OK	39.1913	26.5851
Bdh1	Bdh1	277.685	0.172126	0.0648614	2.65375	0.00796031	0.0606499	OK	259.209	292.055
Srrm2	Srrm2	6477.26	-0.171065	0.0644622	-2.65372	0.00796093	0.0606499	OK	6911.99	6139.14
Ran	Ran	1003.92	0.162119	0.0610963	2.65351	0.00796599	0.0606554	OK	940.968	1052.88
Pias1	Pias1	565.448	-0.120499	0.0454216	-2.65291	0.00798005	0.0607293	OK	592.137	544.689
Etfa	Etfa	153.073	0.22067	0.0832051	2.65212	0.00799886	0.0608393	OK	140.053	163.2
Agpat3	Agpat3	1316.61	0.126648	0.0477618	2.65166	0.00800979	0.0608561	OK	1251.99	1366.87
Carmil1	Carmil1	431.318	-0.188946	0.0712538	-2.65173	0.00800797	0.0608561	OK	463.309	406.436
Ap2s1	Ap2s1	330.529	0.353252	0.13323	2.65144	0.00801491	0.0608582	OK	285.91	365.232
Gabpa	Gabpa	290.477	-0.194104	0.0732191	-2.651	0.00802547	0.0608582	OK	312.613	273.26
Sh3pxd2b	Sh3pxd2b	195.61	-0.225719	0.0851445	-2.65101	0.00802507	0.0608582	OK	212.96	182.116
Zfp948	Zfp948	120.259	-0.274557	0.103571	-2.65091	0.00802751	0.0608582	OK	133.247	110.156
Emc9	Emc9	48.9398	0.367437	0.138621	2.65065	0.00803364	0.0608716	OK	42.0749	54.2791
Kdm4c	Kdm4c	418.055	-0.150254	0.0566932	-2.65029	0.0080422	0.0609034	OK	442.684	398.899
Snx30	Snx30	670.193	-0.11987	0.0452351	-2.64993	0.00805091	0.0609363	OK	701.661	645.718
Slc37a4	Slc37a4	153.285	0.270895	0.102248	2.64939	0.0080638	0.0610008	OK	137.329	165.695
Nars	Nars	1169.26	0.0943098	0.0356226	2.64747	0.00810961	0.0613141	OK	1126.46	1202.55
Cacna1c	Cacna1c	2507.4	0.171108	0.0646422	2.647	0.00812091	0.0613517	OK	2341.55	2636.4
Strc	Strc	18.7471	0.731243	0.276264	2.6469	0.00812338	0.0613517	OK	13.6711	22.695
Oprl1	Oprl1	208.867	0.323268	0.122205	2.64531	0.00816169	0.0616077	OK	183.011	228.977
Cox16	Cox16	81.2267	0.43353	0.163898	2.64511	0.00816639	0.0616099	OK	67.8486	91.6318
Vtn	Vtn	257.51	-0.207339	0.0784187	-2.644	0.00819329	0.0617795	OK	278.479	241.2
Mns1	Mns1	18.8753	-0.694133	0.262721	-2.64209	0.00823968	0.0620957	OK	24.0398	14.8585
Rbbp9	Rbbp9	218.329	-0.199945	0.0757116	-2.64088	0.00826911	0.0622838	OK	235.471	204.997
G2e3	G2e3	200.791	-0.230999	0.0874891	-2.64031	0.00828297	0.0623546	OK	219.019	186.614
A830036E02Rik	A830036E02Rik	209.169	-0.387604	0.146829	-2.63984	0.00829447	0.0623548	OK	241.124	184.315
Hs3st1	Hs3st1	104.519	-0.247578	0.0937812	-2.63996	0.00829168	0.0623548	OK	114.692	96.6064
Lmna	Lmna	138.234	0.274093	0.103833	2.63976	0.0082964	0.0623548	OK	123.678	149.556
Fastkd5	Fastkd5	154.54	-0.224148	0.0849257	-2.63934	0.00830668	0.0623984	OK	168.151	143.954
Cttnbp2nl	Cttnbp2nl	252.98	-0.189628	0.0718755	-2.63828	0.0083327	0.0625572	OK	271.812	238.333
Phtf2	Phtf2	147.496	-0.259587	0.0983988	-2.63812	0.00833677	0.0625572	OK	162.553	135.785
Metap1	Metap1	282.143	0.165377	0.0627008	2.63756	0.0083506	0.0626034	OK	264.099	296.176
Rft1	Rft1	50.2407	0.385939	0.146327	2.6375	0.0083519	0.0626034	OK	42.8484	55.9904
Itgav	Itgav	823.664	-0.165735	0.0628603	-2.63656	0.00837523	0.0627445	OK	877.215	782.014
Bclaf3	Bclaf3	95.141	-0.256337	0.0972582	-2.63563	0.00839801	0.0628814	OK	104.731	87.6821
Syt14	Syt14	655.5	-0.168229	0.0638391	-2.6352	0.00840881	0.0629286	OK	698.761	621.852
Zfp658	Zfp658	77.7906	-0.298111	0.113139	-2.63491	0.00841585	0.0629475	OK	86.9178	70.6917
Zfp414	Zfp414	95.2048	0.254715	0.0966838	2.63451	0.00842583	0.0629884	OK	85.8769	102.46
2900079G21Rik	2900079G21Rik	27.099	-0.553007	0.209977	-2.63365	0.00844717	0.0631141	OK	33.0114	22.5005
Epha3	Epha3	254.469	0.205663	0.0781143	2.63285	0.00846726	0.063129	OK	234.278	270.173
Klhdc2	Klhdc2	590.674	0.173227	0.0657845	2.63325	0.00845714	0.063129	OK	551.124	621.436
Ldha	Ldha	1099.32	0.171978	0.0653163	2.633	0.00846344	0.063129	OK	1026.23	1156.16
Ralb	Ralb	85.6993	0.274508	0.104255	2.63303	0.00846274	0.063129	OK	76.6617	92.7285
Ccdc28b	Ccdc28b	73.1858	0.326255	0.123965	2.63182	0.00849291	0.0632751	OK	64.0443	80.2958
Dnlz	Dnlz	212.308	0.195124	0.0741437	2.6317	0.00849592	0.0632751	OK	196.315	224.746
Tmem245	Tmem245	553.03	0.154421	0.0586843	2.63138	0.00850377	0.0632998	OK	519.985	578.731
Cenpm	Cenpm	8.36181	0.921721	0.350355	2.63082	0.00851788	0.0633541	OK	5.5631	10.5386
Nfya	Nfya	167.344	-0.223129	0.0848188	-2.63066	0.00852203	0.0633541	OK	182.015	155.933
Usp13	Usp13	213.92	-0.19881	0.0755827	-2.63037	0.00852923	0.0633541	OK	230.619	200.931
Utp6	Utp6	351.589	-0.153763	0.0584538	-2.6305	0.00852604	0.0633541	OK	372.789	335.101
Mapre3	Mapre3	914.795	0.156355	0.0594608	2.62955	0.00854978	0.063473	OK	859.456	957.836
Ubxn7	Ubxn7	979.233	-0.108047	0.0410959	-2.62914	0.00856005	0.0635155	OK	1020.66	947.012
Paqr7	Paqr7	449.52	0.152013	0.0578293	2.62865	0.00857244	0.0635736	OK	423.075	470.087
Mllt3	Mllt3	468.178	-0.14652	0.0557556	-2.6279	0.00859148	0.063681	OK	495.071	447.261
Scrn3	Scrn3	245.827	0.194243	0.0739916	2.62521	0.00865958	0.0641516	OK	227.392	260.165
Gpr12	Gpr12	185.642	-0.217281	0.0827902	-2.62447	0.0086783	0.0642562	OK	201.489	173.318
Pde1b	Pde1b	1171.71	-0.179157	0.0682894	-2.62349	0.00870336	0.0644077	OK	1254.09	1107.64
Ank3	Ank3	5587.76	-0.103891	0.0396066	-2.62308	0.008714	0.0644522	OK	5815.03	5411
Cpeb3	Cpeb3	725.877	0.118569	0.0452267	2.62165	0.00875053	0.0646712	OK	692.51	751.828
Pcdhgb5	Pcdhgb5	164.881	0.220738	0.0842012	2.62156	0.00875288	0.0646712	OK	150.852	175.793
Gmps	Gmps	854.217	0.122446	0.0467223	2.62072	0.00877438	0.0647676	OK	813.675	885.75
Sem1	Sem1	143.992	0.244129	0.0931547	2.62069	0.0087752	0.0647676	OK	130.462	154.516
Rprml	Rprml	104.375	0.455433	0.173803	2.6204	0.00878256	0.0647876	OK	86.3463	118.398
Hsf2	Hsf2	203.621	-0.191641	0.0731475	-2.61993	0.00879475	0.064809	OK	218.941	191.706
Nsmf	Nsmf	5077.97	0.143224	0.0546645	2.62005	0.00879169	0.064809	OK	4796.38	5296.98
Rai1	Rai1	946.992	0.18716	0.0714715	2.61867	0.0088274	0.0650153	OK	878.538	1000.23
Arhgef9	Arhgef9	4396.67	-0.0972462	0.0371554	-2.61729	0.00886322	0.0651698	OK	4564.01	4266.51
Gclc	Gclc	393.605	-0.164346	0.0627966	-2.61711	0.00886769	0.0651698	OK	418.979	373.869
Hapln1	Hapln1	272.317	-0.232077	0.0886671	-2.6174	0.00886024	0.0651698	OK	297.154	252.999
Mier3	Mier3	302.462	-0.160081	0.0611686	-2.61704	0.00886959	0.0651698	OK	321.452	287.692
Vaultrc5	Vaultrc5	310.543	1.12273	0.429052	2.61678	0.00887639	0.0651698	OK	186.804	406.784
Znhit2	Znhit2	58.9891	0.405144	0.154824	2.6168	0.00887596	0.0651698	OK	49.8904	66.0659
Bmpr1a	Bmpr1a	704.663	-0.137941	0.0527188	-2.61655	0.00888245	0.06518	OK	742.76	675.032
M5C1000I18Rik	M5C1000I18Rik	87.024	0.308903	0.118071	2.61626	0.00888996	0.0652008	OK	76.72	95.0381
Trhde	Trhde	579.213	0.304685	0.116472	2.61596	0.00889783	0.0652243	OK	511.55	631.84
Zc3h12b	Zc3h12b	409.809	-0.153943	0.058874	-2.61479	0.00892825	0.0654129	OK	434.548	390.568
Trir	Trir	189.257	-0.226527	0.086641	-2.61455	0.00893445	0.065424	OK	206.103	176.154
Gnl2	Gnl2	316.912	-0.186325	0.0713123	-2.61281	0.0089801	0.0656206	OK	340.09	298.885
Slc29a4	Slc29a4	335.025	-0.215266	0.0823857	-2.6129	0.00897768	0.0656206	OK	363.356	312.99
Tmtc1	Tmtc1	965.287	-0.168927	0.0646467	-2.61308	0.00897304	0.0656206	OK	1029.26	915.531
Zfp651	Zfp651	621.632	0.159119	0.0608936	2.61307	0.00897319	0.0656206	OK	583.369	651.393
Fam53b	Fam53b	471.704	-0.174354	0.0667451	-2.61224	0.00899509	0.0656957	OK	503.975	446.604
9930014A18Rik	9930014A18Rik	66.1622	-0.337116	0.129078	-2.61172	0.00900891	0.0657622	OK	74.9469	59.3296
Cwf19l1	Cwf19l1	126.141	-0.235493	0.0901835	-2.61127	0.00902069	0.0658138	OK	137.817	117.061
Rgmb	Rgmb	390.411	0.186918	0.0715881	2.61103	0.00902712	0.0658263	OK	362.226	412.332
Ano8	Ano8	208.662	0.248796	0.0952966	2.61075	0.00903433	0.0658445	OK	188.686	224.199
Txndc12	Txndc12	117.998	-0.255029	0.0977214	-2.60975	0.00906084	0.0660032	OK	129.831	108.795
Asphd1	Asphd1	74.3759	0.436793	0.167396	2.60933	0.00907184	0.0660489	OK	62.037	83.9728
Megf11	Megf11	55.0282	0.494152	0.189431	2.60862	0.00909091	0.0661532	OK	44.7465	63.0251
B3gnt2	B3gnt2	218.245	-0.196097	0.0752176	-2.60706	0.00913222	0.0664192	OK	235.048	205.175
Actl6a	Actl6a	77.4905	-0.307304	0.117893	-2.60664	0.00914365	0.066433	OK	86.8645	70.1996
Parp6	Parp6	728.427	-0.141043	0.054107	-2.60674	0.00914081	0.066433	OK	768.699	697.105
Tesk1	Tesk1	354.137	0.178169	0.0683854	2.60537	0.00917744	0.0666439	OK	329.755	373.1
Ube2o	Ube2o	1008.14	0.175713	0.0674646	2.60452	0.00920042	0.066776	OK	939.676	1061.39
Mpp5	Mpp5	470.586	-0.139544	0.053598	-2.60353	0.00922688	0.0669332	OK	496.325	450.567
Dcun1d3	Dcun1d3	250.619	-0.203397	0.0781301	-2.60331	0.0092329	0.0669421	OK	270.637	235.049
Stoml1	Stoml1	278.25	0.25656	0.0986037	2.60193	0.00927003	0.0671764	OK	250.793	299.605
Armc6	Armc6	123.471	0.310355	0.119369	2.59997	0.00932325	0.0673449	OK	108.784	134.894
Fam102a	Fam102a	849.641	0.123543	0.0475153	2.60006	0.00932071	0.0673449	OK	808.958	881.284
Noct	Noct	473.69	-0.144582	0.0556106	-2.59989	0.00932535	0.0673449	OK	500.538	452.808
Nol3	Nol3	78.2514	0.347933	0.133815	2.6001	0.00931977	0.0673449	OK	67.8433	86.3466
Smim17	Smim17	75.8512	0.30317	0.116601	2.60006	0.00932081	0.0673449	OK	67.0335	82.7094
Tmx2	Tmx2	1119.25	0.121412	0.0466838	2.60073	0.00930243	0.0673449	OK	1066.58	1160.22
Vcl	Vcl	402.436	-0.169053	0.0650247	-2.59983	0.00932706	0.0673449	OK	429.126	381.676
D230025D16Rik	D230025D16Rik	257.558	-0.164506	0.0633019	-2.59876	0.00935612	0.067485	OK	274.179	244.631
Smox	Smox	190.57	0.284917	0.109628	2.59894	0.00935129	0.067485	OK	169.725	206.782
Acsl5	Acsl5	400.757	0.199442	0.0767762	2.59771	0.0093849	0.0676576	OK	369.909	424.749
N4bp2	N4bp2	133.214	-0.287197	0.110593	-2.5969	0.00940703	0.0677821	OK	148.269	121.505
Glce	Glce	359.175	-0.1836	0.0707653	-2.59449	0.00947323	0.0682138	OK	385.057	339.044
Jup	Jup	171.103	0.232195	0.0895	2.59436	0.00947671	0.0682138	OK	155.8	183.006
Phc3	Phc3	1189.63	-0.129275	0.0498392	-2.59384	0.00949104	0.0682816	OK	1249.89	1142.76
Cadm2	Cadm2	4840.24	-0.144446	0.0557053	-2.59303	0.0095134	0.0684073	OK	5114.33	4627.07
Dnajc1	Dnajc1	466.743	-0.185726	0.0716334	-2.59273	0.00952164	0.0684127	OK	500.769	440.279
Fam3c	Fam3c	606.659	-0.180733	0.0697096	-2.59265	0.00952395	0.0684127	OK	649.689	573.191
Sult4a1	Sult4a1	1786.8	0.178689	0.0689273	2.59243	0.00953001	0.068421	OK	1663.43	1882.76
Krtcap2	Krtcap2	98.6358	0.340464	0.131353	2.59197	0.00954269	0.0684416	OK	85.7914	108.626
Sstr2	Sstr2	42.6424	-0.434087	0.167466	-2.59208	0.00953975	0.0684416	OK	49.9418	36.965
Cd93	Cd93	43.9067	-0.465017	0.179508	-2.59051	0.00958346	0.0686987	OK	51.96	37.6431
Shprh	Shprh	872.412	-0.117758	0.0454696	-2.58982	0.00960266	0.068801	OK	912.65	841.115
Ankrd46	Ankrd46	1581.16	0.102658	0.0396532	2.58889	0.00962861	0.0689515	OK	1518.18	1630.15
Wnk2	Wnk2	999.708	0.187686	0.0725134	2.5883	0.00964518	0.0690348	OK	927.243	1056.07
Gm11992	Gm11992	11.5871	-0.868697	0.335666	-2.58799	0.00965391	0.0690618	OK	15.5417	8.51126
Trak2	Trak2	2070.77	-0.121641	0.047014	-2.58733	0.00967224	0.0691575	OK	2169.44	1994.03
Sdcbp	Sdcbp	1724.91	0.125715	0.0485942	2.58703	0.00968058	0.0691801	OK	1640.87	1790.27
Vezf1	Vezf1	268.482	-0.161174	0.0623048	-2.58687	0.00968532	0.0691801	OK	285.454	255.281
Tjp2	Tjp2	198.111	-0.213464	0.0825287	-2.58655	0.00969424	0.0692084	OK	214.723	185.191
Sf3b5	Sf3b5	75.4359	0.387921	0.149996	2.58621	0.00970373	0.0692408	OK	64.2809	84.112
Slf2	Slf2	942.553	-0.14992	0.0579825	-2.5856	0.00972098	0.0693284	OK	997.958	899.46
Dhrs3	Dhrs3	97.0353	0.273194	0.105688	2.5849	0.00974073	0.0694338	OK	86.8504	104.957
Sptbn4	Sptbn4	1214.93	0.190977	0.0738971	2.58437	0.00975573	0.0695052	OK	1125.34	1284.62
Rem2	Rem2	71.9879	0.367725	0.142302	2.58412	0.00976271	0.0695194	OK	61.8823	79.8478
Phf8	Phf8	347.692	-0.169627	0.0656826	-2.58253	0.00980783	0.0698052	OK	370.831	329.695
Lyst	Lyst	3305	-0.153609	0.0594871	-2.58223	0.00981646	0.069831	OK	3504.08	3150.16
Klhl3	Klhl3	301.425	0.162747	0.0630574	2.58093	0.00985355	0.0700591	OK	282.452	316.182
Noxred1	Noxred1	8.33298	-0.955297	0.370182	-2.58061	0.00986252	0.0700637	OK	11.4527	5.90655
Zfyve27	Zfyve27	505.496	0.123773	0.0479638	2.58055	0.00986424	0.0700637	OK	481.246	524.357
Fgf13	Fgf13	1644.74	0.113905	0.0441489	2.58001	0.00987982	0.0701387	OK	1572.09	1701.24
Hnrnph1	Hnrnph1	1391.84	-0.158313	0.0613796	-2.57924	0.0099017	0.0702583	OK	1478.25	1324.62
Trp53bp1	Trp53bp1	1534.15	-0.102583	0.0397809	-2.57869	0.00991752	0.0703348	OK	1595.76	1486.23
Chrnb3	Chrnb3	8.36509	-1.38938	0.539339	-2.57608	0.00999273	0.0707658	OK	12.8255	4.89587
Kctd6	Kctd6	405.677	-0.145924	0.0566463	-2.57605	0.00999351	0.0707658	OK	428.885	387.626
Yap1	Yap1	179.318	-0.243643	0.0945673	-2.5764	0.00998354	0.0707658	OK	196.493	165.96
Aarsd1	Aarsd1	209.626	0.177487	0.0689274	2.57498	0.0100247	0.0709505	OK	195.249	220.809
Tgfbr2	Tgfbr2	118.157	-0.255633	0.0993098	-2.5741	0.0100502	0.0710952	OK	130.035	108.92
Pafah1b1	Pafah1b1	5042.43	0.0907427	0.0352615	2.57342	0.0100698	0.071198	OK	4864.78	5180.59
Ndufaf5	Ndufaf5	130.587	0.291635	0.113345	2.57299	0.0100825	0.0712512	OK	115.972	141.953
Kcnj3	Kcnj3	2078.73	-0.126348	0.049118	-2.57234	0.0101015	0.0713493	OK	2181.63	1998.69
Cox7b	Cox7b	587.427	0.183478	0.0713411	2.57184	0.0101159	0.0714153	OK	545.791	619.811
Igf1	Igf1	75.5924	-0.338814	0.131803	-2.57061	0.010152	0.0715462	OK	85.6801	67.7465
Rbm3	Rbm3	725.052	-0.19088	0.0742491	-2.57081	0.0101461	0.0715462	OK	779.383	682.795
Rpl35	Rpl35	668.524	-0.22738	0.0884567	-2.57052	0.0101546	0.0715462	OK	728.257	622.066
Zfp599	Zfp599	69.0223	-0.341489	0.132849	-2.57051	0.010155	0.0715462	OK	78.3063	61.8014
Aldoc	Aldoc	4140.85	0.115872	0.0450824	2.57024	0.0101629	0.0715657	OK	3954.81	4285.55
Tpgs1	Tpgs1	60.5589	0.395497	0.153935	2.56924	0.0101923	0.0717364	OK	51.434	67.6561
Mif	Mif	391.132	0.30238	0.117723	2.56856	0.0102122	0.0718404	OK	345.779	426.407
Aif1l	Aif1l	46.3234	-0.394602	0.153668	-2.56789	0.0102321	0.0718717	OK	53.5287	40.7192
Dock4	Dock4	3685.18	0.144201	0.056154	2.56795	0.0102301	0.0718717	OK	3479.44	3845.2
Myrip	Myrip	560.031	0.141486	0.0550941	2.56808	0.0102263	0.0718717	OK	529.35	583.895
Ppp1r37	Ppp1r37	585.585	0.147513	0.05745	2.56767	0.0102384	0.0718801	OK	552.148	611.591
Sez6l2	Sez6l2	3009.2	0.150556	0.0586524	2.56692	0.0102608	0.0720007	OK	2833.86	3145.58
Rnpc3	Rnpc3	333.138	-0.191519	0.0746217	-2.56653	0.0102721	0.0720439	OK	358.185	313.657
Ccsap	Ccsap	446.596	-0.170547	0.0664611	-2.56612	0.0102844	0.0720576	OK	476.479	423.354
Zfp120	Zfp120	156.482	-0.200609	0.0781751	-2.56615	0.0102833	0.0720576	OK	168.809	146.895
Nrgn	Nrgn	4849.99	0.324132	0.126336	2.56563	0.0102989	0.0720873	OK	4248.04	5318.17
Rab10os	Rab10os	31.4591	0.508742	0.198283	2.56573	0.0102958	0.0720873	OK	25.4147	36.1602
Rprd2	Rprd2	971.979	-0.109683	0.0427575	-2.56523	0.0103109	0.0721308	OK	1013.72	939.511
Snora16a	Snora16a	25.2238	1.13533	0.442613	2.56507	0.0103155	0.0721308	OK	15.0757	33.1167
Osbpl9	Osbpl9	229.793	-0.173425	0.0676356	-2.5641	0.0103442	0.0722957	OK	245.43	217.632
Man1a2	Man1a2	1256.86	-0.10025	0.0391003	-2.56391	0.0103499	0.0722991	OK	1306.18	1218.5
Cep131	Cep131	130.133	0.337508	0.131652	2.56365	0.0103579	0.0723189	OK	113.33	143.201
[truncated: 11,958 more rows]

## Sheet: Bulk_CA1
Column1	GeneName	baseMean	log2FoldChange	lfcSE	stat	pvalue	padj	status	control	comparison
Xist	Xist	7699.31	8.83056	0.201675	-43.7862	0	0	OK	15364.9	33.7492
Bsn	Bsn	7391.06	0.745505	0.049021	-15.2079	3.13536e-52	2.74469e-48	OK	9259.31	5522.8
Ptgds	Ptgds	1101.68	-1.02422	0.0790358	12.9589	2.09189e-38	1.22083e-34	OK	726.256	1477.1
Shank1	Shank1	4419.56	0.701371	0.0565908	-12.3937	2.82544e-35	1.2367e-31	OK	5473.18	3365.93
Shank3	Shank3	1636.04	0.827624	0.0755696	-10.9518	6.51301e-28	2.2806e-24	OK	2092.85	1179.23
Pitpnm2	Pitpnm2	3712.66	0.527612	0.0499855	-10.5553	4.80122e-26	1.401e-22	OK	4384.07	3041.24
Snap25	Snap25	9662.47	0.396298	0.0414819	-9.55351	1.25373e-21	3.13576e-18	OK	10981.3	8343.65
Camk2n1	Camk2n1	4557.71	0.4013	0.0444158	-9.03508	1.63889e-19	3.58672e-16	OK	5187.54	3927.88
Nptxr	Nptxr	5792.29	0.510994	0.0567016	-9.01199	2.02353e-19	3.93645e-16	OK	6807.5	4777.09
Celf4	Celf4	2408.11	0.539015	0.0621961	-8.66638	4.46095e-18	7.81022e-15	OK	2852.8	1963.42
Nptx1	Nptx1	6258.12	0.40868	0.0477661	-8.55586	1.16992e-17	1.86209e-14	OK	7138.63	5377.61
Egr1	Egr1	898.782	-0.982656	0.116537	8.43215	3.39382e-17	4.95158e-14	OK	604	1193.56
Pdzd2	Pdzd2	1296.09	0.624592	0.0754607	-8.27705	1.26263e-16	1.70047e-13	OK	1572.35	1019.83
Chgb	Chgb	3450.33	0.556217	0.0682521	-8.14946	3.65558e-16	4.26679e-13	OK	4107.33	2793.33
Mt1	Mt1	577.148	0.90467	0.110958	-8.15328	3.5418e-16	4.26679e-13	OK	752.398	401.897
Gabra2	Gabra2	995.165	-0.679818	0.0844781	8.04727	8.46608e-16	9.264e-13	OK	764.942	1225.39
Rab15	Rab15	875.104	0.650313	0.0812626	-8.00261	1.21809e-15	1.25449e-12	OK	1069.06	681.145
Tshz2	Tshz2	187.215	1.54772	0.194735	-7.94782	1.89824e-15	1.74918e-12	OK	278.998	95.4314
Uchl1	Uchl1	1101.91	0.631795	0.079453	-7.95181	1.83808e-15	1.74918e-12	OK	1339.41	864.416
Ywhah	Ywhah	4897.75	0.329534	0.042762	-7.70624	1.29577e-14	1.13432e-11	OK	5454.69	4340.81
Cplx2	Cplx2	13466.1	0.276471	0.0363288	-7.61024	2.73584e-14	2.28091e-11	OK	14752.5	12179.8
Spock1	Spock1	1175.04	0.669902	0.0909495	-7.36565	1.76283e-13	1.40289e-10	OK	1443.05	907.03
Adam11	Adam11	1066.71	0.603747	0.08331	-7.247	4.26114e-13	3.24365e-10	OK	1286.71	846.71
Tmcc2	Tmcc2	1369.65	0.564799	0.0780332	-7.23794	4.55541e-13	3.32317e-10	OK	1634.38	1104.92
Homer1	Homer1	1052.17	-0.582293	0.0809174	7.19614	6.19404e-13	4.33781e-10	OK	842.675	1261.68
Syn2	Syn2	3939.16	0.330876	0.0463113	-7.1446	9.02571e-13	6.07778e-10	OK	4388.9	3489.41
Mllt6	Mllt6	1572.55	0.430762	0.0608621	-7.07766	1.46607e-12	9.50664e-10	OK	1805.59	1339.51
Cntnap1	Cntnap1	1910.28	0.423307	0.0605025	-6.99651	2.62416e-12	1.64085e-09	OK	2188.54	1632.02
Ywhag	Ywhag	6713.28	0.381555	0.0547449	-6.96969	3.17649e-12	1.91772e-09	OK	7595.89	5830.68
Ncald	Ncald	4497.5	0.352938	0.0511023	-6.9065	4.96764e-12	2.89912e-09	OK	5044.9	3950.1
Satb2	Satb2	103.443	-1.75187	0.254246	6.89045	5.5618e-12	3.14116e-09	OK	47.3644	159.521
Efr3b	Efr3b	951.345	0.50797	0.0750738	-6.76627	1.32149e-11	7.01921e-09	OK	1117.12	785.571
Neto1	Neto1	1276.69	0.540907	0.0799949	-6.76178	1.36311e-11	7.01921e-09	OK	1513.26	1040.12
Uqcrq	Uqcrq	243.995	1.16867	0.172739	-6.76552	1.32836e-11	7.01921e-09	OK	337.748	150.241
Pclo	Pclo	7155.42	0.301308	0.0446652	-6.74593	1.52052e-11	7.6061e-09	OK	7899.92	6410.91
Nrgn	Nrgn	3656.41	0.499637	0.074266	-6.72766	1.72409e-11	8.18277e-09	OK	4283.31	3029.52
Robo1	Robo1	744.863	0.552572	0.0821396	-6.72723	1.72928e-11	8.18277e-09	OK	885.791	603.935
Trps1	Trps1	989.834	0.542736	0.0812433	-6.68037	2.38336e-11	1.0981e-08	OK	1173.85	805.813
Plec	Plec	2386.96	0.466966	0.0706611	-6.60853	3.88156e-11	1.74252e-08	OK	2769.92	2004
Iqsec3	Iqsec3	1692.26	0.413057	0.0629995	-6.55651	5.50801e-11	2.41086e-08	OK	1932.88	1451.65
Pgm2l1	Pgm2l1	3993.25	0.308467	0.0472296	-6.53121	6.52403e-11	2.78592e-08	OK	4418.53	3567.96
Zfp462	Zfp462	659.025	-0.638484	0.0982217	6.50044	8.0086e-11	3.33844e-08	OK	515.529	802.521
Nectin3	Nectin3	306.738	0.823197	0.12674	-6.49516	8.29444e-11	3.37719e-08	OK	391.951	221.526
Nfic	Nfic	475.318	0.67038	0.104332	-6.42543	1.31497e-10	5.13029e-08	OK	583.807	366.83
Sez6	Sez6	789.531	-0.764941	0.119057	6.42501	1.31862e-10	5.13029e-08	OK	584.989	994.072
Mt2	Mt2	344.141	0.790581	0.123618	-6.39536	1.6017e-10	6.07226e-08	OK	436.143	252.139
Prrc2a	Prrc2a	3175.59	0.369782	0.0578447	-6.39267	1.63009e-10	6.07226e-08	OK	3580.35	2770.83
Snord110	Snord110	82.2232	2.11862	0.332223	-6.37712	1.80454e-10	6.58207e-08	OK	133.667	30.7791
Bok	Bok	229.727	0.992785	0.156368	-6.34901	2.16703e-10	7.41649e-08	OK	305.792	153.662
Fibcd1	Fibcd1	706.682	-1.34481	0.211708	6.35219	2.12265e-10	7.41649e-08	OK	399.26	1014.1
Lztfl1	Lztfl1	318.374	-0.77901	0.122746	6.3465	2.20275e-10	7.41649e-08	OK	234.448	402.301
Slc25a22	Slc25a22	1033.82	0.491559	0.0774107	-6.35001	2.153e-10	7.41649e-08	OK	1208.26	859.383
Crtc1	Crtc1	2308.18	0.337894	0.053653	-6.29776	3.01977e-10	9.79075e-08	OK	2577.25	2039.11
Neurl1a	Neurl1a	1099.78	0.440789	0.0699848	-6.29835	3.00832e-10	9.79075e-08	OK	1266.49	933.066
Bhlhe40	Bhlhe40	705.981	-0.589594	0.0937425	6.2895	3.18481e-10	1.01381e-07	OK	563.697	848.265
Rnu11	Rnu11	105.338	1.66538	0.265384	-6.27536	3.48831e-10	1.09059e-07	OK	160.179	50.498
Snora78	Snora78	83.971	1.86119	0.302693	-6.14877	7.80848e-10	2.39844e-07	OK	131.693	36.2485
Slc7a11	Slc7a11	483.367	-0.621291	0.101325	6.13166	8.6968e-10	2.62523e-07	OK	380.866	585.868
Dux	Dux	23.1892	-4.73643	0.773512	6.12327	9.16732e-10	2.72036e-07	OK	1.67693	44.7014
Gpc1	Gpc1	822.448	0.532732	0.0870694	-6.11847	9.44756e-10	2.7568e-07	OK	972.596	672.301
Panx2	Panx2	546.355	0.735685	0.12052	-6.10428	1.03264e-09	2.96386e-07	OK	682.717	409.994
Bcl6	Bcl6	623.838	-0.576262	0.0945783	6.09296	1.10841e-09	3.13e-07	OK	500.877	746.799
Cacna1c	Cacna1c	2058.98	0.357654	0.0588361	-6.07882	1.21072e-09	3.36466e-07	OK	2312.89	1805.06
Dnm1	Dnm1	5702.6	0.310749	0.0512007	-6.06924	1.28516e-09	3.51572e-07	OK	6314.39	5090.81
Dynll2	Dynll2	2170.86	0.416353	0.0691069	-6.02477	1.69349e-09	4.49238e-07	OK	2481.95	1859.77
Islr2	Islr2	771.071	0.529972	0.0879536	-6.02559	1.68491e-09	4.49238e-07	OK	911.126	631.016
Kmt2d	Kmt2d	3571.13	0.318321	0.0532884	-5.97355	2.32151e-09	6.06642e-07	OK	3963.51	3178.74
Homer2	Homer2	1414.24	-0.565073	0.0947069	5.96655	2.4233e-09	6.14886e-07	OK	1140.76	1687.71
Homer3	Homer3	273.27	0.842901	0.141235	-5.96805	2.401e-09	6.14886e-07	OK	350.904	195.636
Nrip3	Nrip3	867.845	0.472356	0.0792256	-5.96216	2.48922e-09	6.2259e-07	OK	1008.66	727.029
Nrxn2	Nrxn2	1445.57	0.50801	0.0853429	-5.95257	2.63964e-09	6.50913e-07	OK	1697.48	1193.65
Car10	Car10	249.494	0.905292	0.15275	-5.92664	3.09191e-09	7.5185e-07	OK	325.302	173.686
Arhgap12	Arhgap12	919.552	-0.523957	0.088954	5.8902	3.85721e-09	9.25095e-07	OK	754.382	1084.72
Trhde	Trhde	450.488	0.664065	0.113016	-5.87582	4.20744e-09	9.95458e-07	OK	552.374	348.602
Atp6v0a1	Atp6v0a1	2927.35	0.310116	0.0528628	-5.86644	4.45262e-09	1.03942e-06	OK	3240.77	2613.93
Ppfia4	Ppfia4	865.23	0.461514	0.0798398	-5.7805	7.44783e-09	1.71574e-06	OK	1002.45	728.006
Gabbr2	Gabbr2	2388.08	0.306775	0.0531024	-5.77704	7.60269e-09	1.72867e-06	OK	2641.03	2135.13
Cic	Cic	1345.63	0.419267	0.0728613	-5.75432	8.69925e-09	1.93808e-06	OK	1539.79	1151.46
Slc6a17	Slc6a17	2859.08	0.314508	0.0546645	-5.75343	8.74504e-09	1.93808e-06	OK	3169.49	2548.66
Gm6644	Gm6644	23.3625	22.4677	3.90956	-5.74687	9.09081e-09	1.98952e-06	OK	46.725	8.05542e-06
Gpr161	Gpr161	504.161	-0.83775	0.146968	5.70022	1.19656e-08	2.58634e-06	OK	361.761	646.561
Hs3st4	Hs3st4	484.24	0.625651	0.109921	-5.69181	1.25697e-08	2.68378e-06	OK	587.624	380.856
Ncdn	Ncdn	14535.3	0.311698	0.0554253	-5.62375	1.86858e-08	3.94159e-06	OK	16099.4	12971.2
Eif2s3x	Eif2s3x	1024.21	0.406686	0.0724809	-5.61094	2.01229e-08	4.19418e-06	OK	1167.62	880.802
Hist1h4h	Hist1h4h	107.714	1.2548	0.224001	-5.60176	2.12182e-08	4.37045e-06	OK	151.811	63.6167
Tmsb4x	Tmsb4x	3300.36	-0.358402	0.0644225	5.56331	2.64702e-08	5.38883e-06	OK	2892.51	3708.21
Camk1d	Camk1d	2115.84	0.353716	0.0636815	-5.55445	2.78495e-08	5.60446e-06	OK	2373.93	1857.76
Plk2	Plk2	1372.38	-0.456102	0.0824025	5.53505	3.11139e-08	6.19025e-06	OK	1157.23	1587.53
Cplx1	Cplx1	1822.6	0.375716	0.0679066	-5.53283	3.15103e-08	6.19867e-06	OK	2058.6	1586.61
Kcnh7	Kcnh7	330.73	-0.843498	0.152816	5.51969	3.39598e-08	6.6063e-06	OK	236.709	424.75
Matn2	Matn2	388.366	-0.6882	0.124861	5.51172	3.55346e-08	6.83669e-06	OK	297.454	479.279
Zmiz2	Zmiz2	1088.58	0.479555	0.087051	-5.5089	3.61077e-08	6.87145e-06	OK	1267.85	909.301
Prrc2b	Prrc2b	6787.16	0.2605	0.0473352	-5.50332	3.72709e-08	7.01654e-06	OK	7398.27	6176.06
Nuak1	Nuak1	556.751	-0.556939	0.101381	5.49353	3.93984e-08	7.33816e-06	OK	450.601	662.9
Hap1	Hap1	665.712	0.485836	0.0892169	-5.44556	5.16421e-08	9.51737e-06	OK	776.756	554.668
Stac2	Stac2	286.618	0.702728	0.129288	-5.43537	5.46814e-08	9.97252e-06	OK	355.075	218.162
Ogfrl1	Ogfrl1	1417.21	0.410079	0.0759826	-5.39702	6.77567e-08	1.22297e-05	OK	1617.28	1217.14
Hist1h4m	Hist1h4m	79.0452	1.63651	0.303373	-5.39439	6.87561e-08	1.22835e-05	OK	119.617	38.473
Snora65	Snora65	34.3141	2.42777	0.45226	-5.36808	7.95811e-08	1.40738e-05	OK	57.8725	10.7558
Nsmf	Nsmf	4179.91	0.261472	0.048729	-5.36584	8.05718e-08	1.41065e-05	OK	4557.65	3802.16
Klc1	Klc1	2120.88	0.336741	0.0633057	-5.31928	1.04179e-07	1.7882e-05	OK	2367.28	1874.48
Rims1	Rims1	1666.36	0.35316	0.0663794	-5.32032	1.03586e-07	1.7882e-05	OK	1869.3	1463.42
Ccdc85a	Ccdc85a	1169.35	0.38608	0.0726452	-5.3146	1.06894e-07	1.81446e-05	OK	1324.89	1013.81
Chst2	Chst2	1309.39	0.415022	0.0781131	-5.31309	1.07782e-07	1.81446e-05	OK	1496.44	1122.34
Gm16513	Gm16513	13.4539	-6.89103	1.29856	5.30667	1.11644e-07	1.86158e-05	OK	0.224816	26.683
Ttyh3	Ttyh3	1108.8	0.385281	0.0727364	-5.29695	1.1775e-07	1.94487e-05	OK	1255.99	961.621
Gm2115	Gm2115	280.256	-0.908965	0.172042	5.2834	1.26811e-07	2.04599e-05	OK	194.778	365.734
Snord99	Snord99	42.5972	2.58344	0.489022	-5.28286	1.2718e-07	2.04599e-05	OK	73.0127	12.1817
Sulf2	Sulf2	442.216	0.592788	0.112216	-5.28258	1.27378e-07	2.04599e-05	OK	531.809	352.622
Arhgef17	Arhgef17	2436.13	0.424558	0.0804949	-5.27435	1.33228e-07	2.1171e-05	OK	2792.02	2080.24
Ttbk1	Ttbk1	808.873	0.461237	0.0874717	-5.27298	1.34223e-07	2.1171e-05	OK	937.083	680.663
Hist4h4	Hist4h4	58.3392	1.51905	0.289949	-5.23903	1.61426e-07	2.52344e-05	OK	86.4979	30.1805
A530032D15Rik	A530032D15Rik	12.74	-6.78419	1.30022	5.2177	1.81155e-07	2.80679e-05	OK	0.229105	25.2509
Sh3gl2	Sh3gl2	1502.16	0.334812	0.064558	-5.18621	2.14614e-07	3.29602e-05	OK	1675.69	1328.63
Ddx3x	Ddx3x	1902.11	0.301149	0.0582588	-5.16916	2.35154e-07	3.58006e-05	OK	2099.92	1704.31
Ids	Ids	3275.77	0.280432	0.0543625	-5.15855	2.4887e-07	3.75622e-05	OK	3593.14	2958.39
Egr2	Egr2	55.5331	-1.76505	0.342382	5.15521	2.5335e-07	3.79116e-05	OK	25.2489	85.8174
Dctn1	Dctn1	2166.02	0.387552	0.0753298	-5.14473	2.67901e-07	3.97493e-05	OK	2455.21	1876.83
Hist1h4c	Hist1h4c	105.119	1.43911	0.282223	-5.09921	3.41076e-07	5.01811e-05	OK	153.593	56.6441
Atp6v1g2	Atp6v1g2	1735.14	0.30895	0.0607136	-5.08865	3.6063e-07	5.26159e-05	OK	1920.22	1550.06
Hist1h4d	Hist1h4d	132.372	1.19597	0.2353	-5.08276	3.7199e-07	5.38249e-05	OK	184.299	80.445
Elavl2	Elavl2	445.511	0.560018	0.110569	-5.06488	4.08656e-07	5.86455e-05	OK	530.91	360.113
Ide	Ide	686.903	-0.488734	0.0965311	5.06296	4.12786e-07	5.87566e-05	OK	571.654	802.152
Cdk14	Cdk14	2498.51	0.27144	0.0536624	-5.05829	4.23039e-07	5.97304e-05	OK	2732.87	2264.16
Hunk	Hunk	308.783	-0.739798	0.146376	5.0541	4.32426e-07	6.05162e-05	OK	231.303	386.263
Slc17a7	Slc17a7	6892.48	0.281288	0.0556704	-5.05274	4.35518e-07	6.05162e-05	OK	7562.28	6222.67
Clstn2	Clstn2	1637.61	0.328322	0.0651906	-5.03633	4.74534e-07	6.54185e-05	OK	1823.15	1452.07
Maml2	Maml2	633.427	0.473009	0.0940125	-5.03135	4.87046e-07	6.61023e-05	OK	736.346	530.508
Rps29	Rps29	854.78	0.591769	0.1176	-5.03204	4.85287e-07	6.61023e-05	OK	1027.67	681.889
Cbx6	Cbx6	3129.34	0.25814	0.0514328	-5.01898	5.19472e-07	6.99609e-05	OK	3408.56	2850.12
Sprr2a1	Sprr2a1	17.0817	-6.25049	1.24787	5.00893	5.47322e-07	7.3149e-05	OK	0.442905	33.7205
Adgrl2	Adgrl2	282.071	-0.777986	0.155455	5.00457	5.5988e-07	7.37021e-05	OK	207.807	356.335
Map3k10	Map3k10	606.987	0.537337	0.107367	-5.0047	5.59487e-07	7.37021e-05	OK	718.735	495.238
Mroh2a	Mroh2a	15.8013	-4.83293	0.966833	4.99872	5.77112e-07	7.54035e-05	OK	1.07124	30.5313
Aqp4	Aqp4	1233.29	-0.356178	0.071562	4.9772	6.45114e-07	8.36641e-05	OK	1081.82	1384.76
Ncor2	Ncor2	1675.57	0.400277	0.0807632	-4.95619	7.18907e-07	9.25487e-05	OK	1906.54	1444.61
Eno1	Eno1	3439.52	0.286942	0.0579312	-4.95314	7.30244e-07	9.3322e-05	OK	3780.45	3098.6
Vxn	Vxn	824.655	-0.580016	0.117256	4.94658	7.5528e-07	9.58221e-05	OK	661.081	988.228
Grm2	Grm2	649.821	0.465163	0.09414	-4.94118	7.76501e-07	9.78056e-05	OK	753.682	545.959
Rab6b	Rab6b	5027.03	0.225806	0.0458557	-4.92427	8.46758e-07	0.000105142	OK	5419.64	4634.42
Rap1gap2	Rap1gap2	1331.5	0.357223	0.0725292	-4.92523	8.42631e-07	0.000105142	OK	1495.5	1167.49
Tln2	Tln2	1361.98	0.335106	0.0681093	-4.92012	8.64892e-07	0.000106637	OK	1519.45	1204.51
Ccbe1	Ccbe1	296.152	0.640458	0.130245	-4.91734	8.77294e-07	0.00010741	OK	360.829	231.475
Tnrc18	Tnrc18	1037.59	0.427332	0.0869848	-4.91272	8.98192e-07	0.000109205	OK	1190.15	885.036
Crocc	Crocc	280.29	0.666795	0.136995	-4.86729	1.1314e-06	0.000136611	OK	343.934	216.646
Ak5	Ak5	1786.31	0.365326	0.0751544	-4.861	1.16793e-06	0.000140055	OK	2011.28	1561.34
Cmya5	Cmya5	94.7069	-1.11745	0.230973	4.83802	1.31139e-06	0.00015619	OK	59.7588	129.655
Rplp2	Rplp2	286.208	0.785229	0.162404	-4.83504	1.33117e-06	0.000157474	OK	362.229	210.187
Snora3	Snora3	43.5733	1.70916	0.353836	-4.83036	1.36284e-06	0.000160138	OK	66.736	20.4105
Arhgef3	Arhgef3	683.841	-0.416194	0.0865097	4.81095	1.50217e-06	0.000174172	OK	585.881	781.801
Rpph1	Rpph1	8819.85	1.6688	0.346787	-4.81217	1.49301e-06	0.000174172	OK	13419.2	4220.54
Cep170b	Cep170b	1431.17	0.39553	0.0824517	-4.79711	1.6097e-06	0.000185412	OK	1626.14	1236.21
Lingo1	Lingo1	925.214	0.5068	0.10589	-4.78612	1.70036e-06	0.000194574	OK	1086.07	764.357
Rplp1	Rplp1	865.382	0.505914	0.105775	-4.78293	1.72755e-06	0.000196403	OK	1015.58	715.185
Serpina3n	Serpina3n	588.204	1.17023	0.244738	-4.78156	1.73942e-06	0.000196475	OK	814.49	361.919
Erc2	Erc2	2419.12	0.308409	0.0646026	-4.77394	1.80659e-06	0.000202755	OK	2676.71	2161.53
Ntng2	Ntng2	267.58	0.667467	0.14023	-4.75981	1.93774e-06	0.000216089	OK	328.397	206.762
Nrp2	Nrp2	803.165	0.392566	0.0825707	-4.75431	1.99129e-06	0.000220356	OK	911.769	694.562
Ptpru	Ptpru	201.064	-0.878363	0.18479	4.75331	2.00118e-06	0.000220356	OK	141.68	260.448
Pacsin1	Pacsin1	1953.01	0.285916	0.0602039	-4.74912	2.043e-06	0.000223555	OK	2145.9	1760.12
Agap3	Agap3	964.659	0.469607	0.098947	-4.74605	2.07431e-06	0.000225572	OK	1120.29	809.029
Tenm3	Tenm3	1076.61	-0.44561	0.0940428	4.73837	2.15442e-06	0.000231409	OK	911.653	1241.57
Unc5c	Unc5c	728.008	0.419362	0.0884816	-4.73955	2.14199e-06	0.000231409	OK	833.078	622.938
Ly6e	Ly6e	646.455	0.411203	0.0868816	-4.73291	2.21326e-06	0.000236279	OK	737.964	554.946
Snora30	Snora30	31.7313	2.12157	0.449421	-4.72068	2.35058e-06	0.000249418	OK	51.6041	11.8584
Ctif	Ctif	742.729	0.408839	0.0868096	-4.70961	2.48197e-06	0.000260205	OK	847.269	638.188
Itpr1	Itpr1	4930.74	-0.309675	0.0657534	4.70965	2.48143e-06	0.000260205	OK	4403.57	5457.91
Cpne4	Cpne4	950.969	0.366423	0.077945	-4.70104	2.58834e-06	0.000269742	OK	1071.09	830.848
Pfkl	Pfkl	1306.48	0.381451	0.0813029	-4.69173	2.70904e-06	0.00028065	OK	1478.19	1134.76
Prr12	Prr12	707.935	0.405324	0.0867714	-4.67116	2.99497e-06	0.000308446	OK	806.733	609.137
Celsr2	Celsr2	3198.91	0.296012	0.0634782	-4.6632	3.11327e-06	0.000318755	OK	3525.94	2871.88
Mpped1	Mpped1	759.562	-1.03754	0.222805	4.65673	3.21272e-06	0.000327025	OK	497.628	1021.5
Slc25a4	Slc25a4	2205.02	0.258011	0.0555718	-4.64284	3.43648e-06	0.00034778	OK	2401.67	2008.37
Atp6v0c	Atp6v0c	2016.58	1.24488	0.268295	-4.63996	3.48479e-06	0.000348173	OK	2836.37	1196.79
Psd3	Psd3	5559.22	0.215978	0.0465543	-4.63927	3.49644e-06	0.000348173	OK	5974.57	5143.88
Traf3	Traf3	701.658	0.436432	0.0940778	-4.63906	3.50002e-06	0.000348173	OK	806.986	596.33
Ugt1a1	Ugt1a1	12.7412	-5.8326	1.26101	4.62534	3.73978e-06	0.000369921	OK	0.439441	25.043
Cul9	Cul9	782.396	0.39043	0.0851309	-4.58624	4.51308e-06	0.000443904	OK	887.623	677.169
Snord67	Snord67	61.1628	1.66612	0.363687	-4.58119	4.62347e-06	0.000452221	OK	93.0161	29.3094
Ap2a2	Ap2a2	2214.34	0.27635	0.0604349	-4.57269	4.81494e-06	0.000463187	OK	2425.77	2002.9
Npy2r	Npy2r	383.388	0.509447	0.11138	-4.57395	4.78622e-06	0.000463187	OK	450.384	316.391
Snord87	Snord87	21.2439	2.5624	0.560307	-4.57321	4.80315e-06	0.000463187	OK	36.3363	6.15151
Igfbp4	Igfbp4	250	-0.763769	0.167177	4.56862	4.90934e-06	0.000467372	OK	185.328	314.672
Slco2a1	Slco2a1	39.7154	1.58935	0.347891	-4.56852	4.91184e-06	0.000467372	OK	59.6183	19.8125
Stmn2	Stmn2	1000.25	0.361157	0.0792552	-4.55688	5.19188e-06	0.000491349	OK	1124.8	875.705
Muc5b	Muc5b	8.17753	-6.17478	1.35747	4.54875	5.39666e-06	0.000507982	OK	0.223299	16.1318
Glis3	Glis3	513.603	0.441385	0.0973959	-4.53186	5.84662e-06	0.000547394	OK	591.563	435.643
Rasl10b	Rasl10b	1546.37	0.326209	0.0720281	-4.52892	5.92873e-06	0.000552129	OK	1720.46	1372.29
Cpne8	Cpne8	103.072	-1.12432	0.248437	4.52556	6.02364e-06	0.000555062	OK	64.8255	141.319
Neo1	Neo1	974.353	-0.343187	0.0758195	4.52637	6.00046e-06	0.000555062	OK	859.007	1089.7
Cox17	Cox17	101.354	1.03643	0.229247	-4.52101	6.15444e-06	0.000564146	OK	136.272	66.4368
Zfhx4	Zfhx4	618.591	-0.420005	0.0932719	4.50302	6.69958e-06	0.000610918	OK	529.178	708.004
Cacna1h	Cacna1h	1450.39	0.301051	0.0669096	-4.49937	6.81559e-06	0.000618277	OK	1601.17	1299.61
Vps13c	Vps13c	3352.87	0.238963	0.0531993	-4.49184	7.06094e-06	0.000637232	OK	3629.92	3075.83
Cpne6	Cpne6	2348.62	0.290896	0.0648626	-4.4848	7.29835e-06	0.000645351	OK	2584.6	2112.64
Pip5k1c	Pip5k1c	2084.04	0.287123	0.0640145	-4.48529	7.28145e-06	0.000645351	OK	2290.74	1877.34
Rpl13a	Rpl13a	1448.48	0.291509	0.0649607	-4.48747	7.20753e-06	0.000645351	OK	1594.32	1302.64
Slit2	Slit2	353.148	0.568296	0.12666	-4.48679	7.23044e-06	0.000645351	OK	421.817	284.479
Fam49a	Fam49a	2012.46	-0.271302	0.060654	4.47295	7.71489e-06	0.000675362	OK	1823.79	2201.12
Pcsk2	Pcsk2	2249.36	0.248697	0.0555994	-4.47302	7.7123e-06	0.000675362	OK	2442.76	2055.96
Asap2	Asap2	349.066	-0.557572	0.125121	4.45626	8.34003e-06	0.000722858	OK	282.44	415.692
Rasl11b	Rasl11b	179.672	-0.909827	0.204155	4.45656	8.32867e-06	0.000722858	OK	124.823	234.52
Xirp2	Xirp2	7.6278	-6.06237	1.36192	4.45135	8.53325e-06	0.000735962	OK	0.224918	15.0307
Tsix	Tsix	23.0151	2.1703	0.48785	-4.44871	8.63877e-06	0.00074141	OK	37.6628	8.36732
Snca	Snca	1332.84	0.324428	0.0732817	-4.42713	9.54932e-06	0.000815558	OK	1482.07	1183.61
Gm10825	Gm10825	7.51156	-6.03946	1.36659	4.41935	9.89972e-06	0.00084138	OK	0.224982	14.7981
Ccdc88c	Ccdc88c	260.268	-0.815839	0.184888	4.41261	1.02133e-05	0.000863835	OK	188.578	331.959
Klhl2	Klhl2	2173.98	0.243152	0.0553291	-4.39465	1.10949e-05	0.000933894	OK	2356.75	1991.21
Paqr8	Paqr8	1573.37	0.290949	0.0663427	-4.38555	1.15694e-05	0.000969175	OK	1731.48	1415.25
Rps14	Rps14	894.634	-0.39861	0.091101	4.37547	1.21171e-05	0.00101022	OK	771.823	1017.45
Mmp17	Mmp17	1537.49	0.303281	0.0694712	-4.36556	1.26797e-05	0.00105211	OK	1698.5	1376.48
BC002163	BC002163	135.58	-0.993133	0.227609	4.36334	1.28093e-05	0.00105289	OK	90.6739	180.487
Rpl27a	Rpl27a	697.482	0.390556	0.0895065	-4.36344	1.28035e-05	0.00105289	OK	791.319	603.646
C130026I21Rik	C130026I21Rik	7.30918	-6.0132	1.38075	4.35504	1.33044e-05	0.00108119	OK	0.22288	14.3955
Grik4	Grik4	306.207	0.541701	0.124388	-4.35494	1.331e-05	0.00108119	OK	363.028	249.386
Rp1l1	Rp1l1	7.23843	-6.00868	1.37989	4.35447	1.33389e-05	0.00108119	OK	0.221405	14.2555
Matk	Matk	555.551	0.449253	0.103293	-4.34931	1.36566e-05	0.00110184	OK	641.358	469.745
Kcnab1	Kcnab1	1224.87	-0.40285	0.0926547	4.34786	1.3747e-05	0.00110405	OK	1054.96	1394.78
Nfix	Nfix	2671.43	0.276919	0.0637999	-4.34044	1.42199e-05	0.00113681	OK	2927.03	2415.83
Grik5	Grik5	1458.89	0.324967	0.0749268	-4.33713	1.44356e-05	0.00114881	OK	1622.51	1295.28
Hpcal4	Hpcal4	5866.19	0.195989	0.0452358	-4.33262	1.47346e-05	0.0011673	OK	6264.03	5468.34
Rps27rt	Rps27rt	728.248	-0.401954	0.0930779	4.31847	1.57114e-05	0.00123908	OK	627.449	829.046
Adora1	Adora1	1744.2	0.284878	0.0661746	-4.30494	1.67031e-05	0.00131138	OK	1915.85	1572.55
Nrn1	Nrn1	1740.17	0.29422	0.0683607	-4.30394	1.67791e-05	0.00131146	OK	1917	1563.34
Uqcr11	Uqcr11	248.795	0.637676	0.148296	-4.30001	1.70787e-05	0.00132895	OK	302.902	194.689
Galnt18	Galnt18	321.786	0.584392	0.136237	-4.28953	1.79054e-05	0.00138712	OK	386.082	257.49
Selenow	Selenow	2386.81	0.249948	0.0583411	-4.28426	1.8335e-05	0.00141414	OK	2593.06	2180.57
Mal2	Mal2	968.986	-0.406691	0.09505	4.27871	1.87979e-05	0.00144348	OK	833.306	1104.67
Syp	Syp	5562.47	0.201697	0.047323	-4.26213	2.0249e-05	0.00154812	OK	5950.67	5174.27
Camk2a	Camk2a	39357.9	0.179633	0.0421678	-4.25995	2.0447e-05	0.00155646	OK	41805	36910.8
Rpl36	Rpl36	220.36	0.817749	0.192058	-4.25783	2.06424e-05	0.00156453	OK	281.192	159.528
Dgkb	Dgkb	1901.68	0.258855	0.0609532	-4.24678	2.16867e-05	0.00162861	OK	2071.83	1731.54
Grm1	Grm1	1152.6	0.331141	0.0779898	-4.24595	2.17669e-05	0.00162861	OK	1284.3	1020.9
Slc24a3	Slc24a3	1040.68	-0.365585	0.0860666	4.2477	2.15972e-05	0.00162861	OK	909.528	1171.84
Rims2	Rims2	680.3	0.363173	0.085879	-4.22889	2.34848e-05	0.00174967	OK	765.477	595.123
Slc6a7	Slc6a7	204.986	0.664013	0.157129	-4.22592	2.37969e-05	0.00176541	OK	251.344	158.628
Hectd4	Hectd4	5606.01	0.194934	0.0461912	-4.22015	2.44136e-05	0.00180352	OK	5984.17	5227.85
Cadps2	Cadps2	597.413	-0.4481	0.106239	4.21783	2.46662e-05	0.00181452	OK	505.374	689.452
Scn3b	Scn3b	2522.71	-0.226713	0.0539014	4.20607	2.59847e-05	0.00190351	OK	2324.9	2720.52
Actr2	Actr2	3734.61	-0.211262	0.0504002	4.19169	2.76887e-05	0.00201989	OK	3461.66	4007.56
Cdh24	Cdh24	63.8339	1.11156	0.265369	-4.18872	2.80528e-05	0.00203346	OK	87.2766	40.3911
Nt5dc3	Nt5dc3	2033.25	0.234359	0.0559559	-4.18829	2.8107e-05	0.00203346	OK	2198.04	1868.47
Spock2	Spock2	3039.04	0.224472	0.0536877	-4.18107	2.90142e-05	0.00209046	OK	3274.99	2803.09
Brsk1	Brsk1	1399.6	0.340206	0.0814906	-4.17479	2.9826e-05	0.00214014	OK	1563.86	1235.34
Psap	Psap	7302.08	0.222584	0.0533483	-4.17227	3.01578e-05	0.00214635	OK	7864.26	6739.9
Snora47	Snora47	33.4466	1.88186	0.450964	-4.17297	3.00649e-05	0.00214635	OK	52.6165	14.2766
Ptprs	Ptprs	3921.64	0.292772	0.0702079	-4.17007	3.04509e-05	0.00215844	OK	4318.2	3525.08
Atp13a2	Atp13a2	508.627	0.502868	0.120695	-4.16643	3.09403e-05	0.00218429	OK	596.384	420.87
Gabra1	Gabra1	2033.23	-0.287271	0.069036	4.16118	3.16613e-05	0.0022199	OK	1831.46	2234.99
Lrrc4b	Lrrc4b	656.745	0.510716	0.122741	-4.16091	3.16984e-05	0.0022199	OK	771.79	541.7
Rph3a	Rph3a	3357.14	0.231835	0.0558096	-4.15403	3.26671e-05	0.00227863	OK	3626.3	3087.98
Hist2h4	Hist2h4	49.9241	1.42162	0.34249	-4.15083	3.31278e-05	0.00230159	OK	72.7071	27.1411
Fkbp1a	Fkbp1a	2340.55	-0.253103	0.0610089	4.14861	3.34494e-05	0.00231475	OK	2135.77	2545.34
Lsm11	Lsm11	259.016	0.598222	0.144508	-4.13972	3.47728e-05	0.00239686	OK	311.96	206.071
Madd	Madd	2005.44	0.243472	0.0589227	-4.13207	3.59517e-05	0.0024684	OK	2174.26	1836.62
Muc4	Muc4	10.1628	-4.73838	1.14711	4.13072	3.61633e-05	0.00247323	OK	0.733963	19.5916
Faim2	Faim2	2444.37	0.249494	0.060427	-4.12886	3.64574e-05	0.00248364	OK	2655.2	2233.53
Lefty1	Lefty1	39.364	-1.49302	0.362026	4.12406	3.72256e-05	0.00252615	OK	20.6377	58.0902
Kndc1	Kndc1	787.004	0.417195	0.101316	-4.11774	3.82605e-05	0.00258635	OK	900.01	673.999
Enc1	Enc1	9175.12	0.175081	0.0425395	-4.11573	3.85964e-05	0.00259902	OK	9731.17	8619.07
Pcdhga9	Pcdhga9	203.686	0.617195	0.150104	-4.11179	3.92596e-05	0.00263355	OK	246.602	160.769
Rreb1	Rreb1	1233.49	0.3672	0.0895016	-4.10272	4.08314e-05	0.00272854	OK	1389.63	1077.36
Wbp11	Wbp11	648.306	0.357537	0.0871707	-4.10157	4.10358e-05	0.00273176	OK	728.231	568.381
Dlgap3	Dlgap3	1053.31	0.370949	0.0905643	-4.09598	4.20388e-05	0.00278793	OK	1187.99	918.64
Cntn1	Cntn1	4407.85	0.183923	0.0449713	-4.08979	4.31773e-05	0.00285264	OK	4688.44	4127.26
Cdh6	Cdh6	85.1999	-1.07168	0.262507	4.08249	4.45558e-05	0.00293264	OK	54.9343	115.466
2900052N01Rik	2900052N01Rik	223.441	0.724573	0.177574	-4.08039	4.49595e-05	0.00293713	OK	278.401	168.482
Adarb1	Adarb1	1518.41	0.249994	0.0612601	-4.08086	4.4869e-05	0.00293713	OK	1649.64	1387.18
1190002N15Rik	1190002N15Rik	216.69	-0.653553	0.160272	4.07779	4.54667e-05	0.00295923	OK	168.431	264.949
Gfra1	Gfra1	444.438	0.421176	0.103344	-4.07547	4.5922e-05	0.00297778	OK	508.855	380.021
Rpl29	Rpl29	530.133	-0.408134	0.100257	4.0709	4.68327e-05	0.00302564	OK	455.642	604.623
Anxa11	Anxa11	590.434	0.376293	0.0925184	-4.06722	4.75769e-05	0.00306241	OK	667.001	513.867
4930407I10Rik	4930407I10Rik	8.89237	-5.29942	1.30384	4.06448	4.81391e-05	0.00308725	OK	0.440427	17.3443
Snord12	Snord12	109.034	2.50636	0.617803	-4.0569	4.97289e-05	0.00317498	OK	185.433	32.636
Trf	Trf	847.206	-0.461891	0.113872	4.05624	4.98697e-05	0.00317498	OK	712.733	981.68
A430089I19Rik	A430089I19Rik	9.50175	-4.61283	1.13806	4.05325	5.05101e-05	0.00319253	OK	0.746167	18.2573
Snord35a	Snord35a	39.9229	1.77354	0.437528	-4.05355	5.04472e-05	0.00319253	OK	61.7767	18.0691
Nisch	Nisch	3431.49	0.239189	0.0591177	-4.04598	5.21053e-05	0.00328151	OK	3715.3	3147.68
Csnk1g2	Csnk1g2	617.556	0.43632	0.107872	-4.04479	5.23702e-05	0.00328637	OK	710.236	524.877
Mgat4c	Mgat4c	94.2998	1.0075	0.249714	-4.03461	5.46942e-05	0.00341995	OK	125.951	62.6489
Skil	Skil	1316.96	-0.272758	0.0676255	4.03336	5.49846e-05	0.00342588	OK	1192.84	1441.09
Atn1	Atn1	959.354	0.31636	0.078637	-4.02304	5.74517e-05	0.00354322	OK	1064.12	854.588
Megf8	Megf8	1128.31	0.37199	0.0924302	-4.02456	5.7083e-05	0.00354322	OK	1272.97	983.644
Ptgs2	Ptgs2	265.202	0.57953	0.144056	-4.02294	5.74751e-05	0.00354322	OK	317.763	212.641
Trpc4	Trpc4	440.732	-0.425388	0.10579	4.02106	5.79378e-05	0.00355921	OK	376.222	505.241
E130018O15Rik	E130018O15Rik	5.95027	-5.68094	1.41407	4.01745	5.88311e-05	0.00358208	OK	0.227535	11.673
Ppp1r16b	Ppp1r16b	2824.73	0.243361	0.0605816	-4.01708	5.89238e-05	0.00358208	OK	3062.41	2587.05
Snap91	Snap91	2292.98	0.23604	0.0587481	-4.01783	5.87356e-05	0.00358208	OK	2480.14	2105.82
Tuba1b	Tuba1b	2141.04	0.2426	0.0604517	-4.01313	5.99182e-05	0.00362992	OK	2320.63	1961.45
Kcnc3	Kcnc3	1633.72	0.254907	0.0635468	-4.01133	6.03783e-05	0.00363266	OK	1777.68	1489.77
Nr3c2	Nr3c2	2521.09	-0.24859	0.0619599	4.01211	6.01786e-05	0.00363266	OK	2304.42	2737.75
H2afz	H2afz	441.079	0.425406	0.106337	-4.00056	6.31924e-05	0.00378895	OK	505.642	376.516
Kcnmb4	Kcnmb4	147.859	0.707445	0.177013	-3.99658	6.42635e-05	0.00384002	OK	183.402	112.316
Il34	Il34	152.974	0.711223	0.178012	-3.99537	6.45936e-05	0.00384662	OK	189.936	116.013
Meis2	Meis2	115.993	-0.905234	0.227041	3.98709	6.68898e-05	0.00396985	OK	80.7511	151.235
C920009B18Rik	C920009B18Rik	8.95117	-4.54835	1.14272	3.98028	6.88353e-05	0.00407152	OK	0.733746	17.1686
Fbxo31	Fbxo31	831.487	0.349586	0.0880416	-3.97069	7.16656e-05	0.00422465	OK	931.738	731.237
2900097C17Rik	2900097C17Rik	12008.5	0.156038	0.039321	-3.96831	7.23853e-05	0.00422526	OK	12657.3	11359.8
Ndst3	Ndst3	228.837	-0.632146	0.159333	3.96746	7.26413e-05	0.00422526	OK	179.49	278.185
Ppp3ca	Ppp3ca	16939.6	-0.16872	0.0425085	3.9691	7.21457e-05	0.00422526	OK	15950.2	17929
Zfp981	Zfp981	5.76817	-5.65305	1.42473	3.96781	7.25363e-05	0.00422526	OK	0.224793	11.3115
Pcdha12	Pcdha12	192.454	0.6277	0.158382	-3.96321	7.39496e-05	0.00428712	OK	233.673	151.235
Lmo3	Lmo3	1360.35	-0.261596	0.0660375	3.96132	7.45361e-05	0.00430686	OK	1237.35	1483.34
Mpp3	Mpp3	282.937	0.522126	0.132025	-3.95476	7.66106e-05	0.00441217	OK	333.585	232.29
Nefl	Nefl	2774.17	0.205404	0.0519647	-3.95275	7.72576e-05	0.00443484	OK	2971.32	2577.02
Snord82	Snord82	25.7903	2.15884	0.546553	-3.94993	7.81756e-05	0.00447287	OK	42.1432	9.43737
Map1a	Map1a	18007.7	0.170277	0.0431483	-3.94632	7.93608e-05	0.00452589	OK	19069.2	16946.2
Agap2	Agap2	7612.18	0.241923	0.0614235	-3.9386	8.19585e-05	0.00465886	OK	8248.92	6975.43
Gm4981	Gm4981	5.68911	-5.67646	1.44426	3.93035	8.48207e-05	0.00480596	OK	0.218213	11.16
Sept8	Sept8	1505.09	0.290995	0.0740864	-3.92777	8.57359e-05	0.00484214	OK	1656.36	1353.81
Pou3f1	Pou3f1	192.141	-0.8568	0.218257	3.92565	8.64955e-05	0.00486934	OK	136.706	247.576
Man1a	Man1a	334.868	-0.602352	0.153545	3.92296	8.74672e-05	0.00490826	OK	265.959	403.777
Pex5l	Pex5l	1594.06	-0.64038	0.163484	3.91708	8.96278e-05	0.00501343	OK	1245.97	1942.15
Eif4h	Eif4h	1492.95	0.299236	0.0764482	-3.91423	9.06935e-05	0.00505689	OK	1647.23	1338.67
6820431F20Rik	6820431F20Rik	889.113	0.316037	0.0808862	-3.90718	9.33782e-05	0.00517875	OK	986.11	792.115
Zbtb20	Zbtb20	1225.51	0.295646	0.075672	-3.90694	9.34708e-05	0.00517875	OK	1350.64	1100.38
Nrip1	Nrip1	734.273	-0.3541	0.090937	3.8939	9.86438e-05	0.00544812	OK	644.611	823.934
Rtn4r	Rtn4r	365.712	0.500613	0.128649	-3.8913	9.97099e-05	0.00548969	OK	428.534	302.89
Gmfb	Gmfb	1423.57	0.259101	0.0667171	-3.88359	0.000102927	0.00564905	OK	1551.06	1296.08
Ypel3	Ypel3	405.103	0.460616	0.118757	-3.87863	0.000105045	0.0057473	OK	469.229	340.977
Dnajc6	Dnajc6	2387.89	0.231398	0.0597041	-3.87575	0.000106297	0.00578433	OK	2578.99	2196.8
Susd4	Susd4	1122.89	0.284752	0.073474	-3.87555	0.000106383	0.00578433	OK	1233.35	1012.43
Eppk1	Eppk1	19.2628	-2.36994	0.6123	3.87055	0.00010859	0.00584983	OK	6.24483	32.2807
Tspan13	Tspan13	1008.53	-0.301979	0.078019	3.87058	0.000108577	0.00584983	OK	903.365	1113.7
Wbscr17	Wbscr17	1535.94	0.255143	0.0659103	-3.87106	0.000108362	0.00584983	OK	1671.41	1400.48
Insyn1	Insyn1	627.903	0.360202	0.0932506	-3.86273	0.000112127	0.00600932	OK	705.883	549.922
Map1b	Map1b	22323.8	0.154044	0.0398821	-3.86249	0.000112237	0.00600932	OK	23514.5	21133.1
Aldoa	Aldoa	7181.91	0.157607	0.0408977	-3.85369	0.00011635	0.00621056	OK	7573.82	6790.01
Clip3	Clip3	2482.7	0.206683	0.0536748	-3.85064	0.000117807	0.00626921	OK	2660.23	2305.17
Epn1	Epn1	1445.62	0.251682	0.0653843	-3.84928	0.000118467	0.0062768	OK	1571.39	1319.84
Gm7609	Gm7609	8.75166	-4.47098	1.16164	3.84886	0.000118667	0.0062768	OK	0.755209	16.7481
Rex2	Rex2	5.40939	-5.53275	1.44147	3.83826	0.000123909	0.00653436	OK	0.228756	10.59
Begain	Begain	309.292	0.497465	0.129673	-3.83631	0.000124897	0.00656666	OK	362.094	256.489
Kcnj15	Kcnj15	5.35264	-5.52814	1.44447	3.82711	0.000129657	0.00675607	OK	0.227065	10.4782
Rnf24	Rnf24	326.988	-0.488538	0.127639	3.82751	0.000129448	0.00675607	OK	272.147	381.829
Tyro3	Tyro3	367.899	-0.518922	0.135556	3.82811	0.000129131	0.00675607	OK	302.439	433.36
Ar	Ar	297.934	-0.620071	0.162269	3.82126	0.000132773	0.0068979	OK	234.876	360.992
Aak1	Aak1	5741.66	0.172301	0.0451384	-3.81716	0.000134996	0.00699265	OK	6084.12	5399.21
Nlrp5-ps	Nlrp5-ps	52.1979	1.10621	0.290693	-3.80542	0.000141564	0.00731121	OK	71.2836	33.1121
Ppp1r9b	Ppp1r9b	7380.05	0.191077	0.050224	-3.8045	0.000142091	0.00731683	OK	7868.06	6892.04
Sbf1	Sbf1	2375.2	0.24738	0.0650672	-3.80192	0.00014358	0.00735031	OK	2578.34	2172.06
Tanc1	Tanc1	2474.87	0.210129	0.0552683	-3.80198	0.000143544	0.00735031	OK	2654.78	2294.95
Unc80	Unc80	5442.87	0.17684	0.0465751	-3.79688	0.00014653	0.00747942	OK	5776.03	5109.7
Gm6902	Gm6902	5.2472	-5.51026	1.45239	3.79393	0.000148281	0.00754682	OK	0.225309	10.2691
5031410I06Rik	5031410I06Rik	10.1633	-3.40755	0.898965	3.79052	0.00015033	0.00760689	OK	1.75057	18.5761
Dcn	Dcn	52.1165	-1.2082	0.318721	3.79078	0.000150178	0.00760689	OK	31.4856	72.7473
Sept5	Sept5	2871.09	0.194721	0.0513871	-3.7893	0.000151074	0.00762251	OK	3064.55	2677.63
Hist1h2ai	Hist1h2ai	4.24358	5.76921	1.52418	-3.78513	0.000153628	0.00772905	OK	8.33435	0.152815
Gpr158	Gpr158	1144.45	0.274949	0.0727286	-3.78049	0.000156523	0.007851	OK	1253.17	1035.72
Scand1	Scand1	12.1444	2.92805	0.774654	-3.77981	0.000156948	0.007851	OK	21.468	2.82073
Dnajb5	Dnajb5	1161.76	-0.289215	0.0765476	3.77824	0.000157939	0.00787806	OK	1045.7	1277.82
Bahcc1	Bahcc1	228.865	0.537038	0.142203	-3.77656	0.000159009	0.00790888	OK	270.977	186.753
Mki67	Mki67	25.3632	-1.80169	0.477405	3.77392	0.000160704	0.00797054	OK	11.307	39.4194
Kdm5d	Kdm5d	153.247	-3.11494	0.827949	3.76224	0.0001684	0.00832864	OK	31.717	274.778
Ndrg4	Ndrg4	7249.48	0.147017	0.0390958	-3.76043	0.000169625	0.0083656	OK	7618.53	6880.42
Plekhg1	Plekhg1	222.502	-0.633973	0.168741	3.75708	0.000171909	0.00843076	OK	174.386	270.618
Sema6b	Sema6b	554.207	0.431009	0.114714	-3.75726	0.000171785	0.00843076	OK	636.382	472.032
Atp5f1	Atp5f1	881.745	0.311733	0.0833893	-3.73829	0.000185278	0.00906103	OK	976.638	786.851
Ntm	Ntm	645.913	-0.389281	0.104177	3.73674	0.000186425	0.00909173	OK	559.295	732.531
Fat3	Fat3	2700.99	-0.211802	0.0567197	3.73418	0.000188326	0.00915893	OK	2503.08	2898.9
Avpr1b	Avpr1b	4.89007	-5.45201	1.46063	3.73265	0.000189479	0.00918945	OK	0.218433	9.5617
Cacna1a	Cacna1a	1650.89	0.230356	0.0617444	-3.7308	0.00019087	0.00923137	OK	1782.41	1519.37
Adgrl1	Adgrl1	4952.05	0.17331	0.0464851	-3.72829	0.000192781	0.00923893	OK	5249.14	4654.96
Col11a1	Col11a1	69.5167	-1.0619	0.284856	3.72783	0.000193137	0.00923893	OK	45.0285	94.0048
Dhcr24	Dhcr24	528.327	0.368862	0.0989192	-3.72893	0.000192298	0.00923893	OK	595.502	461.152
Hist1h4f	Hist1h4f	37.6269	1.75394	0.470335	-3.72913	0.000192144	0.00923893	OK	58.0442	17.2096
Reep5	Reep5	1778.92	0.234376	0.0629131	-3.72539	0.00019501	0.00930311	OK	1923.1	1634.73
Btaf1	Btaf1	860.826	-0.304878	0.0818969	3.72271	0.000197097	0.0093771	OK	770.206	951.446
2900060B14Rik	2900060B14Rik	816.795	2.32384	0.624703	-3.71991	0.000199291	0.00944598	OK	1361.63	271.964
4933438K21Rik	4933438K21Rik	4.84105	-5.39948	1.45167	3.71949	0.000199624	0.00944598	OK	0.224076	9.45803
Veph1	Veph1	4.99906	-5.41869	1.4586	3.715	0.000203206	0.00957987	OK	0.228399	9.76972
Vmn1r-ps79	Vmn1r-ps79	4.78121	-5.40001	1.45374	3.71457	0.000203548	0.00957987	OK	0.221226	9.34119
D430041D05Rik	D430041D05Rik	1342.58	0.286523	0.0773593	-3.7038	0.000212398	0.0099696	OK	1475.47	1209.7
Neat1	Neat1	859.948	0.319797	0.0864349	-3.69987	0.000215714	0.0100982	OK	954.871	765.026
Lrp3	Lrp3	354.59	0.507546	0.137236	-3.69834	0.000217017	0.0101321	OK	416.328	292.853
Snora23	Snora23	184.345	0.648404	0.175535	-3.69388	0.000220857	0.010284	OK	225.088	143.603
Prkce	Prkce	7019.77	0.159711	0.0432525	-3.69253	0.000222031	0.0103112	OK	7407.93	6631.61
Synpr	Synpr	1357.85	0.333332	0.0902969	-3.69152	0.000222921	0.0103251	OK	1514.02	1201.68
Maz	Maz	607.993	0.343807	0.0931775	-3.68981	0.000224422	0.0103672	OK	680.097	535.889
Gcnt3	Gcnt3	4.85903	-5.41194	1.46764	3.68752	0.000226447	0.0104332	OK	0.223018	9.49504
Igsf9b	Igsf9b	588.431	-0.501941	0.13633	3.68181	0.000231585	0.010642	OK	487.088	689.774
1700022I11Rik	1700022I11Rik	4.88952	-5.41249	1.47333	3.67366	0.000239102	0.0108502	OK	0.224334	9.5547
Aldh2	Aldh2	321.505	0.469004	0.127694	-3.67288	0.000239835	0.0108502	OK	373.308	269.702
Ddx3y	Ddx3y	247.127	-3.11169	0.846817	3.67457	0.000238246	0.0108502	OK	51.25	443.004
Gm9573	Gm9573	4.66879	-5.37364	1.46295	3.67315	0.000239582	0.0108502	OK	0.219916	9.11766
Slit1	Slit1	2170.11	0.215096	0.0585236	-3.67537	0.000237503	0.0108502	OK	2331.58	2008.63
Vwf	Vwf	141.825	0.679005	0.184766	-3.67494	0.000237908	0.0108502	OK	174.597	109.053
Htr1a	Htr1a	214.262	-0.694345	0.189149	3.6709	0.000241702	0.0109065	OK	163.675	264.85
5730408K05Rik	5730408K05Rik	82.0159	1.06425	0.290644	-3.66169	0.000250559	0.0112771	OK	110.966	53.0662
Sstr4	Sstr4	141.662	-0.769691	0.210336	3.65933	0.000252871	0.011352	OK	104.745	178.579
Kcnc2	Kcnc2	700.206	0.353203	0.0965894	-3.65675	0.000255437	0.0114378	OK	785.493	614.919
Rp1	Rp1	7.62368	-5.00868	1.37134	3.65239	0.00025981	0.011604	OK	0.459354	14.788
Zfp980	Zfp980	7.03542	-4.9211	1.34838	3.64963	0.000262618	0.0116995	OK	0.449592	13.6213
Hivep2	Hivep2	3873.84	-0.225938	0.0619452	3.64739	0.000264921	0.0117722	OK	3571.12	4176.56
Atp2b4	Atp2b4	564.491	0.427278	0.117413	-3.63911	0.000273583	0.0121263	OK	647.477	481.505
Wscd1	Wscd1	573.417	0.342934	0.0943832	-3.63343	0.000279683	0.0123654	OK	641.25	505.584
Apob	Apob	6.77197	-4.91644	1.3537	3.63186	0.000281384	0.0123736	OK	0.434112	13.1098
Igf2bp1	Igf2bp1	7.1395	-4.93859	1.36015	3.63091	0.000282426	0.0123736	OK	0.45092	13.8281
Kcnq5	Kcnq5	438.044	0.502616	0.138402	-3.63158	0.000281692	0.0123736	OK	513.586	362.502
Vaultrc5	Vaultrc5	443.14	1.50822	0.415411	-3.63066	0.000282696	0.0123736	OK	655.752	230.527
Xlr3b	Xlr3b	18.7327	1.95672	0.539054	-3.62991	0.000283515	0.0123785	OK	29.7909	7.67454
Kdm5c	Kdm5c	910.184	0.284236	0.0783867	-3.62608	0.000287759	0.0125015	OK	999.556	820.812
Pcsk1n	Pcsk1n	267.512	1.44119	0.397401	-3.62654	0.000287247	0.0125015	OK	391.023	144
Sertm1	Sertm1	526.613	-0.353689	0.0975877	3.62432	0.000289727	0.0125558	OK	462.383	590.843
Map4	Map4	4167.55	-0.252586	0.0697073	3.62352	0.000290616	0.0125632	OK	3803.66	4531.45
Syt1	Syt1	7979.69	0.184283	0.0509244	-3.61876	0.000296012	0.012765	OK	8488.65	7470.74
Synj2	Synj2	462.79	-0.40762	0.112723	3.61612	0.000299048	0.0128642	OK	397.843	527.738
Fbxo40	Fbxo40	4.5498	-5.33023	1.47472	3.61441	0.00030103	0.0129177	OK	0.220699	8.8789
Plcxd2	Plcxd2	247.136	0.516425	0.142942	-3.61283	0.000302875	0.0129651	OK	290.902	203.37
Chl1	Chl1	2054.54	-0.234898	0.0650452	3.6113	0.000304671	0.0130102	OK	1887.65	2221.43
Snora24	Snora24	29.1181	1.81283	0.502153	-3.61012	0.00030605	0.0130373	OK	45.333	12.9032
Doc2b	Doc2b	1223.83	-0.274281	0.0760074	3.6086	0.00030785	0.0130821	OK	1107.85	1339.82
Arrdc4	Arrdc4	88.4243	-0.830267	0.230656	3.59959	0.000318715	0.0134975	OK	63.6601	113.188
Efr3a	Efr3a	989.043	0.27093	0.0752863	-3.59866	0.000319856	0.0134975	OK	1081.64	896.446
Nmnat2	Nmnat2	1377.36	0.240609	0.0668618	-3.5986	0.000319938	0.0134975	OK	1491.95	1262.77
9330182L06Rik	9330182L06Rik	157.48	-0.617423	0.171696	3.59603	0.000323107	0.0135984	OK	124.287	190.673
Ugt8a	Ugt8a	217.344	-0.594367	0.165459	3.59223	0.000327854	0.0137652	OK	173.196	261.493
Rnf187	Rnf187	1321.3	0.249638	0.0695512	-3.58927	0.000331605	0.0138893	OK	1435.34	1207.27
Apc2	Apc2	918.161	0.33096	0.0923257	-3.5847	0.000337471	0.0141013	OK	1023.02	813.306
Igfbpl1	Igfbpl1	15.77	-2.13045	0.595249	3.57909	0.000344796	0.0143731	OK	5.86405	25.676
Htr1b	Htr1b	23.8562	-1.65409	0.46238	3.57733	0.000347126	0.0144358	OK	11.5047	36.2078
Hist1h2be	Hist1h2be	83.1816	1.13855	0.318706	-3.57242	0.000353696	0.0146742	OK	114.401	51.9625
AY702103	AY702103	4.47256	-5.2818	1.47901	3.57116	0.0003554	0.01471	OK	0.224174	8.72096
Peak1	Peak1	922.043	0.313555	0.0879349	-3.56576	0.000362802	0.014981	OK	1021.85	822.238
Srcin1	Srcin1	1550.84	0.234815	0.0659478	-3.56062	0.000369975	0.0152058	OK	1676.77	1424.91
Syngr1	Syngr1	2051.78	0.233985	0.0657146	-3.56062	0.000369984	0.0152058	OK	2217.8	1885.76
Rbfox1	Rbfox1	4418.84	0.170454	0.0478976	-3.55871	0.000372679	0.0152807	OK	4679.58	4158.1
Tmbim6	Tmbim6	1424.47	0.31162	0.0876885	-3.55372	0.000379828	0.0155375	OK	1577.71	1271.22
Gm10845	Gm10845	4.44158	-5.25514	1.48197	3.54605	0.000391055	0.0159223	OK	0.226666	8.65649
Rbfox3	Rbfox3	1460.71	0.268281	0.075646	-3.54653	0.000390346	0.0159223	OK	1596.14	1325.29
Epb41l1	Epb41l1	4809.26	0.170057	0.0480436	-3.53963	0.000400685	0.0162766	OK	5092.38	4526.15
Tubb4b	Tubb4b	831.852	0.305688	0.0864105	-3.53763	0.000403736	0.0163625	OK	919.653	744.051
Auts2	Auts2	1747.56	0.215141	0.0608627	-3.53486	0.000407992	0.0164968	OK	1877.62	1617.5
Hist3h2a	Hist3h2a	121.366	0.746595	0.211434	-3.5311	0.000413838	0.0166947	OK	152.088	90.6454
Cox6a1	Cox6a1	658.829	0.333649	0.0945882	-3.52738	0.000419691	0.0168918	OK	734.675	582.984
Fat2	Fat2	10.9877	-2.7795	0.788818	3.52362	0.000425693	0.0170925	OK	2.79367	19.1817
Prrt3	Prrt3	227.715	0.512467	0.145462	-3.52304	0.00042663	0.0170925	OK	267.739	187.691
Fn1	Fn1	280.794	0.550988	0.156526	-3.52011	0.000431376	0.0172432	OK	333.772	227.817
Ankrd63	Ankrd63	80.0594	-0.959757	0.272704	3.51941	0.000432514	0.0172455	OK	54.37	105.749
Sox11	Sox11	437.493	-0.40813	0.115983	3.51886	0.000433403	0.0172455	OK	376.021	498.966
Ap2a1	Ap2a1	1229.07	0.291642	0.0829479	-3.51597	0.000438155	0.0173951	OK	1352.87	1105.26
Sdk2	Sdk2	109.207	0.737728	0.210019	-3.51267	0.000443632	0.0175726	OK	136.535	81.8779
Muc20	Muc20	4.30672	-5.22261	1.48879	3.50795	0.000451578	0.017847	OK	0.224666	8.38877
Kmt2a	Kmt2a	3230.74	-0.187546	0.0534813	3.50676	0.0004536	0.0178865	OK	3021.04	3440.44
Acnat1	Acnat1	6.41605	-4.75683	1.3598	3.49819	0.000468423	0.0183882	OK	0.457694	12.3744
Ccnd2	Ccnd2	935.354	0.284687	0.0813721	-3.49858	0.000467736	0.0183882	OK	1027.34	843.365
Gm6588	Gm6588	4.30992	-5.27081	1.50738	3.49667	0.000471113	0.0184524	OK	0.217631	8.4022
Tmem200a	Tmem200a	165.93	-0.671046	0.191968	3.4956	0.000472993	0.0184847	OK	128.021	203.838
G530011O06Rik	G530011O06Rik	33.7783	-1.44395	0.414096	3.48698	0.000488511	0.0190487	OK	18.1572	49.3993
Hspb7	Hspb7	4.40999	-5.25004	1.50764	3.48229	0.000497149	0.0193424	OK	0.225831	8.59415
Gm14151	Gm14151	4.42846	-5.28487	1.51862	3.48005	0.000501323	0.0194605	OK	0.221503	8.63541
Rmrp	Rmrp	8003.04	0.682316	0.196098	-3.47947	0.000502407	0.0194605	OK	9861.04	6145.04
Apol10a	Apol10a	4.23915	-5.23705	1.50659	3.4761	0.000508755	0.0196285	OK	0.218995	8.2593
Pisd-ps1	Pisd-ps1	954.406	0.320654	0.0922484	-3.47598	0.000508988	0.0196285	OK	1060.03	848.777
Dlgap4	Dlgap4	1284.6	0.295418	0.0850254	-3.47447	0.000511869	0.0196963	OK	1415.67	1153.54
Tnk2	Tnk2	1069.3	0.261135	0.075197	-3.47268	0.000515295	0.0197846	OK	1165.82	972.793
Smok2a	Smok2a	4.14389	-5.19989	1.49918	3.46848	0.000523411	0.0200522	OK	0.219512	8.06827
Nwd2	Nwd2	369.215	0.414258	0.119557	-3.46494	0.000530357	0.0202298	OK	421.863	316.568
Smok2b	Smok2b	4.2973	-5.23747	1.51135	3.46543	0.00052938	0.0202298	OK	0.221936	8.37266
Smok3a	Smok3a	4.12347	-5.17959	1.49555	3.46333	0.000533542	0.0203071	OK	0.221442	8.02549
Tagln3	Tagln3	834.283	0.316564	0.0915225	-3.45887	0.000542456	0.0206016	OK	925.449	743.117
Ebf2	Ebf2	4.3282	-5.24435	1.51691	3.45726	0.000545699	0.0206799	OK	0.222496	8.43391
Kcnk10	Kcnk10	235.682	0.600945	0.174296	-3.44783	0.000565103	0.0213689	OK	284.07	187.294
Coch	Coch	22.4965	-1.62874	0.472488	3.44717	0.000566501	0.0213756	OK	10.9942	33.9988
Cryab	Cryab	181.059	-0.572709	0.166209	3.44572	0.00056955	0.0214445	OK	145.586	216.532
Tkt	Tkt	597.876	0.370723	0.107619	-3.44478	0.000571533	0.021473	OK	674.273	521.479
Foxp1	Foxp1	579.815	-0.383042	0.1113	3.44153	0.000578431	0.0216856	OK	503.292	656.338
Polr2l	Polr2l	121.169	0.720019	0.209327	-3.43969	0.000582377	0.0217869	OK	150.793	91.5447
Dbn1	Dbn1	1487.03	0.253207	0.0736325	-3.43879	0.000584325	0.0218131	OK	1617.19	1356.87
4930470G03Rik	4930470G03Rik	8.9365	-3.73772	1.08781	3.43599	0.000590383	0.0219457	OK	1.24635	16.6267
Mroh1	Mroh1	320.762	0.500261	0.14559	-3.4361	0.000590154	0.0219457	OK	375.825	265.7
Arhgef4	Arhgef4	1354.69	0.235946	0.0687691	-3.43099	0.000601388	0.0223074	OK	1465.22	1244.16
Bmp5	Bmp5	7.45266	-3.77608	1.1016	3.42782	0.000608441	0.0225213	OK	1.01398	13.8913
Gm3139	Gm3139	4.04901	-5.13775	1.49923	3.42692	0.000610468	0.0225487	OK	0.223665	7.87435
Sgsm1	Sgsm1	526.872	0.335594	0.0982483	-3.41577	0.000636009	0.0233443	OK	587.877	465.868
Slc2a1	Slc2a1	342.476	0.443731	0.129902	-3.41588	0.000635762	0.0233443	OK	394.733	290.22
Synb	Synb	6.0018	-4.72051	1.3818	3.4162	0.000635023	0.0233443	OK	0.438662	11.5649
Ociad1	Ociad1	1665.74	0.22685	0.0664429	-3.4142	0.000639685	0.0234301	OK	1796.43	1535.05
Kif1a	Kif1a	9255.94	0.156012	0.0457128	-3.41287	0.000642824	0.023496	OK	9755.91	8755.96
Scrt1	Scrt1	376.323	0.43012	0.126162	-3.40926	0.000651398	0.0237597	OK	432.009	320.637
Ehf	Ehf	3.96079	-5.12756	1.50466	3.40779	0.000654925	0.0238387	OK	0.2203	7.70128
Rere	Rere	1727.43	0.205258	0.0602611	-3.40615	0.000658868	0.0239325	OK	1850.11	1604.75
Stum	Stum	3865.81	-0.199572	0.0586471	3.40292	0.000666692	0.0241665	OK	3598.85	4132.77
Icam5	Icam5	1366.65	0.290417	0.085386	-3.40123	0.000670838	0.0242666	OK	1503.74	1229.56
Tgfb2	Tgfb2	386.178	0.379639	0.111697	-3.39882	0.000676772	0.0244308	OK	436.697	335.659
Tnfsf15	Tnfsf15	3.95501	-5.11533	1.50617	3.39624	0.000683185	0.0246115	OK	0.221798	7.68823
Gm7104	Gm7104	4.18556	-5.23764	1.54392	3.39244	0.000692731	0.0249042	OK	0.21614	8.15498
Wnt9a	Wnt9a	72.9904	0.859366	0.253431	-3.39093	0.000696555	0.0249903	OK	94.1086	51.8722
Lrtm2	Lrtm2	485.513	0.379805	0.112156	-3.38639	0.000708181	0.0253555	OK	549.055	421.971
Kif4-ps	Kif4-ps	4.14364	-5.13954	1.518	3.38573	0.000709899	0.0253651	OK	0.228617	8.05866
Nefm	Nefm	883.155	0.275315	0.0814236	-3.38127	0.000721517	0.0257277	OK	967.168	799.142
Ccnb1	Ccnb1	5.92166	-4.65685	1.37793	3.3796	0.000725912	0.0258318	OK	0.451584	11.3917
Diras1	Diras1	367.233	0.415335	0.122958	-3.37788	0.000730481	0.025918	OK	419.732	314.734
Rnasek	Rnasek	378.906	0.381575	0.112992	-3.37701	0.000732773	0.025918	OK	428.724	329.088
Ush2a	Ush2a	8.03116	-3.55448	1.05253	3.37708	0.000732591	0.025918	OK	1.25988	14.8025
Syt7	Syt7	4252.05	0.164535	0.0487998	-3.37164	0.000747223	0.0263758	OK	4494.25	4009.84
Lmo4	Lmo4	727.798	0.297606	0.0883383	-3.36894	0.000754582	0.0265819	OK	802.6	652.996
Stxbp1	Stxbp1	3828.86	0.16256	0.0482657	-3.36803	0.000757077	0.0266163	OK	4044.35	3613.37
Chchd10	Chchd10	190.077	0.538297	0.159971	-3.36497	0.000765521	0.0268592	OK	225.131	155.022
Fam205a2	Fam205a2	26.0896	4.7502	1.4134	-3.36083	0.000777077	0.0272101	OK	50.3097	1.86939
Snord57	Snord57	103.457	2.42685	0.722299	-3.35989	0.000779738	0.0272488	OK	174.468	32.446
Snora62	Snora62	11.9927	2.4516	0.730036	-3.35819	0.000784549	0.0273623	OK	20.2783	3.70704
Fos	Fos	96.4323	-0.741385	0.220908	3.35608	0.000790553	0.0275169	OK	72.1858	120.679
Stmn3	Stmn3	867.699	0.357667	0.106595	-3.35537	0.000792578	0.0275326	OK	974.71	760.688
Tle3	Tle3	185.698	-0.598431	0.178403	3.35437	0.000795446	0.0275776	OK	147.727	223.669
Gm5591	Gm5591	6.55318	-4.10215	1.22443	3.35026	0.000807366	0.0279355	OK	0.721162	12.3852
Vamp1	Vamp1	554.446	0.329438	0.0983692	-3.34899	0.000811064	0.0280081	OK	617.476	491.416
Sdf4	Sdf4	1522.85	0.286886	0.085783	-3.34432	0.000824835	0.0284276	OK	1673.76	1371.93
Ctcflos	Ctcflos	3.83364	-5.06904	1.51758	3.34022	0.000837107	0.0287574	OK	0.221799	7.44549
Nov	Nov	219.675	-0.61072	0.182849	3.34003	0.000837689	0.0287574	OK	173.861	265.49
Ano3	Ano3	1907.37	0.253285	0.0759001	-3.33708	0.000846626	0.028838	OK	2074.37	1740.36
Atp1a3	Atp1a3	14505.3	0.169524	0.0507859	-3.33801	0.000843812	0.028838	OK	15356.5	13654
Hbb-b1	Hbb-b1	259.407	0.441592	0.132294	-3.33795	0.000843977	0.028838	OK	298.801	220.014
Tsc22d1	Tsc22d1	2044.8	0.216744	0.0649462	-3.33728	0.000846021	0.028838	OK	2198.12	1891.49
Pitpnm1	Pitpnm1	665.693	0.399478	0.119737	-3.3363	0.000849	0.0288627	OK	757.273	574.113
Ahdc1	Ahdc1	532.796	0.361193	0.108384	-3.33254	0.000860585	0.0291999	OK	599.145	466.446
Spns1	Spns1	191.2	0.549218	0.164853	-3.33157	0.00086357	0.0292445	OK	227.161	155.239
Hnf4a	Hnf4a	3.95848	-5.09636	1.53026	3.33039	0.000867237	0.0292795	OK	0.224848	7.69211
Vps37b	Vps37b	177.535	0.536953	0.161239	-3.33016	0.000867949	0.0292795	OK	210.197	144.873
Unc5a	Unc5a	776.286	0.313839	0.0942786	-3.32885	0.000872053	0.0293613	OK	860.389	692.182
Gm10662	Gm10662	4.09931	-5.14519	1.54823	3.32328	0.000889666	0.0298228	OK	0.225311	7.97332
Myh11	Myh11	42.7573	1.11768	0.336357	-3.3229	0.000890868	0.0298228	OK	58.5381	26.9764
Snora74a	Snora74a	602.587	0.43525	0.130944	-3.32395	0.000887533	0.0298228	OK	692.801	512.372
Snord49b	Snord49b	122.917	2.42188	0.729091	-3.32179	0.000894423	0.0298846	OK	207.173	38.661
Atp2b1	Atp2b1	11372.5	-0.185303	0.0558218	3.31955	0.000901631	0.0300681	OK	10643.2	12101.9
Mapre3	Mapre3	753.791	0.297793	0.0898163	-3.31557	0.000914551	0.030441	OK	831.313	676.27
Gm12191	Gm12191	726.476	-0.298289	0.0901013	3.3106	0.000930973	0.0309288	OK	651.64	801.312
Tmem30a	Tmem30a	2420.54	0.181511	0.0548415	-3.30974	0.00093384	0.0309653	OK	2572.61	2268.47
Rptn	Rptn	4.03825	-5.10606	1.54344	3.30824	0.000938832	0.0310134	OK	0.227885	7.84862
Snord45c	Snord45c	49.5705	2.82641	0.854301	-3.30845	0.000938146	0.0310134	OK	86.8909	12.2501
Galntl6	Galntl6	155.365	-0.639137	0.193595	3.30142	0.000961963	0.0315986	OK	121.503	189.228
Six3os1	Six3os1	5.4988	-4.56812	1.38329	3.30235	0.000958778	0.0315986	OK	0.44486	10.5527
Tspan7	Tspan7	5408.25	0.141469	0.0428469	-3.30172	0.000960939	0.0315986	OK	5673.2	5143.3
Enam	Enam	3.77792	-5.06428	1.53762	3.29359	0.000989167	0.0324314	OK	0.219277	7.33657
Snord1b	Snord1b	22.7428	1.71553	0.521424	-3.29008	0.00100157	0.0327767	OK	34.8685	10.6171
Ackr2	Ackr2	8.36653	-3.26124	0.992266	3.28666	0.00101383	0.0330756	OK	1.58037	15.1527
Fam107a	Fam107a	2159.44	0.217447	0.0661643	-3.28648	0.00101449	0.0330756	OK	2321.87	1997.01
Vasn	Vasn	47.5691	1.00725	0.306624	-3.28498	0.0010199	0.0331904	OK	63.5317	31.6065
Ppp1r3a	Ppp1r3a	3.67283	-5.02443	1.53041	3.28306	0.00102686	0.0333547	OK	0.218969	7.1267
Sptbn4	Sptbn4	1036.07	0.268703	0.0820752	-3.27386	0.00106088	0.0343959	OK	1132.28	939.865
Tbc1d9b	Tbc1d9b	1034.81	0.246513	0.075411	-3.26892	0.00107958	0.0349377	OK	1123	946.614
Serbp1	Serbp1	1657.83	0.229038	0.070214	-3.262	0.0011063	0.0357364	OK	1789.16	1526.51
Cilp	Cilp	3.84139	-5.05168	1.5493	3.26062	0.00111168	0.0358441	OK	0.224858	7.45791
Tnfaip3	Tnfaip3	40.6167	-1.15288	0.353667	3.2598	0.0011149	0.0358817	OK	25.1997	56.0336
Jund	Jund	178.368	0.526654	0.161634	-3.25832	0.00112075	0.035938	OK	210.568	146.168
Ppm1e	Ppm1e	3158.78	-0.198374	0.0608819	3.25835	0.00112063	0.035938	OK	2941.95	3375.61
Apol6	Apol6	4.06856	-5.12846	1.57586	3.25439	0.00113637	0.0362634	OK	0.226157	7.91097
Klhl31	Klhl31	3.67993	-5.00982	1.53949	3.2542	0.00113712	0.0362634	OK	0.221558	7.13831
Reln	Reln	895.51	-0.255015	0.0783559	3.25458	0.00113561	0.0362634	OK	816.568	974.451
Cbarp	Cbarp	716.513	0.361009	0.111039	-3.25119	0.00114923	0.0365831	OK	805.696	627.331
Ank2	Ank2	10421.8	0.122399	0.0377236	-3.24463	0.00117603	0.0372978	OK	10863.7	9980
Clu	Clu	3894.08	-0.154009	0.0474801	3.24365	0.00118009	0.0372978	OK	3686.43	4101.73
Serpina12	Serpina12	3.59583	-4.98519	1.53692	3.24362	0.0011802	0.0372978	OK	0.22011	6.97156
Ube2v1	Ube2v1	894.622	0.266688	0.0821806	-3.24515	0.00117389	0.0372978	OK	977.075	812.169
Dclk1	Dclk1	5982.44	-0.137973	0.0425705	3.24106	0.00119086	0.0375669	OK	5696.59	6268.29
Pira2	Pira2	3.63394	-5.02835	1.55415	3.23544	0.00121457	0.0382457	OK	0.216081	7.05181
9530053A07Rik	9530053A07Rik	3.70383	-5.06571	1.56612	3.23457	0.00121828	0.0382937	OK	0.21477	7.19289
Rag1	Rag1	5.65312	-4.57271	1.41419	3.23346	0.00122302	0.038374	OK	0.455951	10.8503
AF366264	AF366264	3.5803	-4.96282	1.53745	3.22794	0.00124683	0.039051	OK	0.222477	6.93812
9130221F21Rik	9130221F21Rik	3.57649	-4.96176	1.53751	3.22714	0.00125036	0.0390915	OK	0.222399	6.93058
Szt2	Szt2	550.151	0.316122	0.0980254	-3.2249	0.00126018	0.0392953	OK	610.186	490.117
Tcp10c	Tcp10c	3.79591	-5.05073	1.5663	3.22463	0.00126136	0.0392953	OK	0.222339	7.36948
Igf1r	Igf1r	1093.31	0.230041	0.0714096	-3.22142	0.00127556	0.0396669	OK	1180.29	1006.33
Ankrd29	Ankrd29	102.868	0.678559	0.210714	-3.22029	0.00128061	0.039683	OK	126.624	79.1131
Mta1	Mta1	347.293	0.393323	0.122132	-3.22048	0.00127974	0.039683	OK	394.344	300.243
Rsph3b	Rsph3b	66.1322	0.856582	0.266228	-3.21748	0.00129324	0.0400036	OK	85.2077	47.0567
Gm19782	Gm19782	3.56286	-4.9513	1.53928	3.21664	0.00129702	0.0400497	OK	0.223112	6.90262
Gm11532	Gm11532	5.99482	-3.92419	1.22093	3.2141	0.00130853	0.0403341	OK	0.740973	11.2487
Rai1	Rai1	750.829	0.307305	0.0956842	-3.21166	0.00131971	0.0406072	OK	830.494	671.163
Ppfia3	Ppfia3	819.106	0.279938	0.0873086	-3.2063	0.00134453	0.0412985	OK	898.326	739.885
Fam124b	Fam124b	5.46391	-4.45999	1.39158	3.20499	0.00135066	0.0414141	OK	0.474946	10.4529
Cep131	Cep131	105.98	0.69128	0.215917	-3.2016	0.00136664	0.0417577	OK	130.896	81.0643
Il1rl1	Il1rl1	7.57902	-2.98694	0.932856	3.20193	0.00136511	0.0417577	OK	1.69783	13.4602
Bcr	Bcr	1312.18	-0.247196	0.0772469	3.20008	0.0013739	0.0419064	OK	1200.03	1424.32
Aplp2	Aplp2	2924.73	0.163569	0.0511578	-3.19733	0.00138705	0.0422338	OK	3090.36	2759.11
Olfr613	Olfr613	3.56165	-4.98717	1.56032	3.19626	0.00139223	0.042318	OK	0.217727	6.90558
Kcnf1	Kcnf1	338.4	0.429486	0.134443	-3.19456	0.00140043	0.0424933	OK	388.402	288.399
Col12a1	Col12a1	88.5123	0.750901	0.235357	-3.19048	0.00142036	0.0429494	OK	111.041	65.9839
Runx3	Runx3	3.92544	-5.06537	1.58758	3.19062	0.00141966	0.0429494	OK	0.227671	7.6232
Aifm3	Aifm3	235.337	0.464216	0.145583	-3.18867	0.00142929	0.043145	OK	272.876	197.798
Bnc1	Bnc1	3.49296	-4.92468	1.54529	3.18689	0.00143809	0.0433358	OK	0.222679	6.76324
Ccdc73	Ccdc73	3.6551	-4.97514	1.56235	3.1844	0.00145056	0.0436364	OK	0.225252	7.08494
6530402F18Rik	6530402F18Rik	287.302	0.400426	0.125783	-3.18347	0.00145522	0.0437014	OK	326.919	247.685
Pkig	Pkig	262.236	0.447818	0.140845	-3.1795	0.00147528	0.044228	OK	302.612	221.86
Gm21276	Gm21276	3.43259	-4.92513	1.55054	3.17639	0.00149119	0.0445217	OK	0.218764	6.64641
Pdap1	Pdap1	324.665	0.379191	0.119389	-3.1761	0.0014927	0.0445217	OK	367.087	282.242
Zfp523	Zfp523	368.635	0.445239	0.140172	-3.17638	0.00149125	0.0445217	OK	425.071	312.199
Gm8979	Gm8979	3.66337	-5.00831	1.57832	3.1732	0.00150767	0.0448917	OK	0.220785	7.10595
Snord65	Snord65	13.0404	2.32318	0.733159	-3.16872	0.00153112	0.0455125	OK	21.7372	4.34368
Gm8765	Gm8765	3.95718	-5.1074	1.61242	3.16753	0.00153738	0.0455871	OK	0.223108	7.69125
Kif26b	Kif26b	440.119	0.378588	0.119532	-3.16726	0.00153885	0.0455871	OK	497.537	382.7
Ski	Ski	1453.59	0.232441	0.0734002	-3.16677	0.00154144	0.0455871	OK	1570.43	1336.74
Brip1	Brip1	3.66258	-5.05628	1.59741	3.1653	0.00154922	0.0457397	OK	0.213729	7.11142
Jph3	Jph3	1582.14	0.495246	0.156526	-3.16398	0.00155627	0.0458707	OK	1851.06	1313.22
Dab1	Dab1	1091.25	-0.253681	0.0802467	3.16127	0.00157083	0.0461446	OK	995.559	1186.95
Slc24a2	Slc24a2	7019.61	0.158835	0.05024	-3.16153	0.00156945	0.0461446	OK	7405.64	6633.58
Sh3rf2	Sh3rf2	3.44372	-4.90032	1.55046	3.16056	0.00157466	0.0461795	OK	0.223156	6.66428
Cit	Cit	187.594	0.511378	0.161958	-3.15748	0.0015914	0.0465145	OK	220.497	154.69
Parva	Parva	484.036	0.346131	0.109606	-3.15794	0.00158887	0.0465145	OK	541.824	426.249
Cacng2	Cacng2	269.737	0.412396	0.130915	-3.15009	0.00163218	0.04749	OK	308.029	231.445
Ppp5c	Ppp5c	439.606	0.335225	0.106406	-3.15044	0.00163024	0.04749	OK	490.451	388.761
Rfx7	Rfx7	530.725	-0.312667	0.0992606	3.14996	0.00163291	0.04749	OK	473.438	588.011
Cdk19	Cdk19	643.572	-0.293454	0.0932206	3.14795	0.00164417	0.0477383	OK	578.343	708.8
2810047C21Rik1	2810047C21Rik1	8.98059	-2.81669	0.895157	3.14659	0.00165187	0.0478754	OK	2.23247	15.7287
Grap2	Grap2	5.00098	-4.40971	1.40162	3.14615	0.00165436	0.0478754	OK	0.449433	9.55252
Plekhg5	Plekhg5	1223.64	0.241795	0.0769195	-3.14348	0.00166953	0.0482345	OK	1325.94	1121.34
Ptprb	Ptprb	314.953	0.402569	0.128535	-3.13198	0.00173632	0.0500816	OK	358.612	271.294
Kdm6a	Kdm6a	325.264	0.382948	0.122296	-3.13131	0.00174027	0.050113	OK	368.181	282.347
Alpk2	Alpk2	6.96825	-3.37274	1.07753	3.13007	0.00174766	0.0502432	OK	1.22697	12.7095
Tceal3	Tceal3	533.11	0.315252	0.100772	-3.12838	0.00175771	0.0504491	OK	591.125	475.094
Hoxa9	Hoxa9	3.67933	-4.98797	1.59712	3.1231	0.00178957	0.0512794	OK	0.224799	7.13385
Ereg	Ereg	3.46996	-4.88766	1.56672	3.11968	0.00181047	0.051505	OK	0.226774	6.71314
Gdnf	Gdnf	3.45596	-4.91853	1.57677	3.11937	0.00181236	0.051505	OK	0.22123	6.69069
Itm2b	Itm2b	3238.4	-0.164182	0.0526451	3.11867	0.00181672	0.051505	OK	3054.33	3422.47
Myo5b	Myo5b	551.881	0.316605	0.101488	-3.11962	0.00181082	0.051505	OK	612.196	491.567
Scara5	Scara5	6.45449	-3.48829	1.11877	3.11798	0.00182097	0.051505	OK	1.05619	11.8528
Snord34	Snord34	44.1215	1.41564	0.453975	-3.11833	0.00181881	0.051505	OK	64.1841	24.0589
Syt13	Syt13	1431.4	0.198759	0.0637259	-3.11896	0.00181489	0.051505	OK	1529.84	1332.95
Tspan18	Tspan18	232.32	0.481952	0.154443	-3.12059	0.00180491	0.051505	OK	270.768	193.872
Dagla	Dagla	1899.15	0.200916	0.0645021	-3.11487	0.00184027	0.0519669	OK	2031.18	1767.12
Flg2	Flg2	3.41845	-4.94878	1.58953	3.11336	0.00184969	0.0521487	OK	0.214432	6.62248
Wnk2	Wnk2	859.398	0.270195	0.0868276	-3.11186	0.00185912	0.0523303	OK	939.64	779.157
Arid1b	Arid1b	1515.91	0.204083	0.0656473	-3.10879	0.00187857	0.0526302	OK	1622.96	1408.87
Coa3	Coa3	192.551	0.479881	0.154365	-3.10875	0.00187879	0.0526302	OK	224.283	160.819
Sp110	Sp110	13.6224	-2.00833	0.645971	3.10901	0.00187714	0.0526302	OK	5.42381	21.8209
Atp6v1b2	Atp6v1b2	2792.53	0.156748	0.050457	-3.10656	0.00189277	0.0529371	OK	2944.08	2640.98
Gm38666	Gm38666	28.002	-1.55643	0.501311	3.10471	0.00190465	0.0531797	OK	14.2097	41.7942
Sox4	Sox4	158.955	-0.53277	0.171625	3.10427	0.00190752	0.0531797	OK	129.934	187.976
Coro1a	Coro1a	322.376	0.403418	0.130134	-3.10002	0.00193509	0.05385	OK	367.157	277.595
Mif	Mif	278.874	0.415241	0.133976	-3.09937	0.00193929	0.05385	OK	318.732	239.015
Romo1	Romo1	69.2195	0.812863	0.262286	-3.09915	0.00194079	0.05385	OK	88.2198	50.2192
9430018G01Rik	9430018G01Rik	3.29744	-4.88318	1.57745	3.09562	0.00196405	0.0544092	OK	0.216148	6.37874
Snord11	Snord11	11.3242	2.51252	0.811797	-3.09501	0.00196806	0.0544342	OK	19.2711	3.37724
Lmod3	Lmod3	3.26245	-4.84749	1.56678	3.09392	0.0019753	0.0545481	OK	0.21903	6.30586
Asph	Asph	873.48	0.239929	0.0775666	-3.09321	0.00198006	0.0545532	OK	945.945	801.014
Atp2b2	Atp2b2	7030.89	0.147345	0.0476389	-3.09296	0.00198171	0.0545532	OK	7389.62	6672.17
Gas7	Gas7	5318.7	-0.132336	0.042824	3.09023	0.002	0.0549373	OK	5074.93	5562.46
Mfap3	Mfap3	475.523	-0.337562	0.109245	3.08994	0.00200194	0.0549373	OK	420.144	530.902
Egr4	Egr4	48.6885	-0.98285	0.318197	3.08881	0.00200957	0.0550603	OK	32.7167	64.6602
Snord61	Snord61	12.9304	2.38447	0.772107	-3.08826	0.0020133	0.0550763	OK	21.7042	4.15668
Brinp1	Brinp1	1887.76	0.199317	0.064604	-3.08521	0.00203411	0.05534	OK	2017.96	1757.57
Cds1	Cds1	282.502	-0.472726	0.153184	3.086	0.00202869	0.05534	OK	236.628	328.376
Ctbp1	Ctbp1	885.941	0.280572	0.0909475	-3.08499	0.00203558	0.05534	OK	971.819	800.064
Lrat	Lrat	3.29313	-4.8699	1.57833	3.08547	0.00203232	0.05534	OK	0.217795	6.36846
Leng8	Leng8	1503.3	0.208371	0.0675689	-3.08383	0.00204353	0.0553842	OK	1611.68	1394.93
Pcare	Pcare	4.65985	-4.39933	1.42648	3.08404	0.00204208	0.0553842	OK	0.421661	8.89803
Lztr1	Lztr1	848.264	0.262873	0.0854141	-3.07763	0.00208652	0.0564617	OK	925.332	771.196
Fscb	Fscb	3.51124	-4.90112	1.59463	3.07351	0.00211559	0.0571601	OK	0.22741	6.79507
Cldn22	Cldn22	24.8972	1.37747	0.44863	-3.07039	0.00213777	0.0575816	OK	35.9555	13.839
Kcnd3	Kcnd3	941.753	0.26919	0.0876653	-3.07066	0.00213589	0.0575816	OK	1029.36	854.147
4932415M13Rik	4932415M13Rik	3.44661	-4.86358	1.58649	3.06562	0.00217222	0.0584198	OK	0.228913	6.66431
Nxpe2	Nxpe2	4.7065	-4.37998	1.42943	3.06415	0.00218287	0.0586161	OK	0.431371	8.98163
9830107B12Rik	9830107B12Rik	3.39173	-4.85791	1.58602	3.06296	0.00219158	0.0587598	OK	0.226126	6.55734
Gm13305	Gm13305	2.62319	5.14056	1.67885	-3.06194	0.00219905	0.0588699	OK	5.10175	0.14463
Cntn2	Cntn2	674.62	-0.374931	0.122498	3.06071	0.00220814	0.0589331	OK	587.449	761.791
Lincred1	Lincred1	3.58215	-5.01043	1.63698	3.06077	0.00220769	0.0589331	OK	0.215584	6.94873
Map2k1	Map2k1	1817.05	0.220323	0.0720044	-3.05986	0.0022144	0.0590102	OK	1955.53	1678.57
Snord89	Snord89	154.774	1.39775	0.456957	-3.05881	0.00222218	0.0591276	OK	224.387	85.1599
Slain1	Slain1	298.91	-0.404725	0.132447	3.05575	0.00224499	0.0596438	OK	257.255	340.564
Caskin1	Caskin1	793.501	0.317463	0.104018	-3.05199	0.00227329	0.0603041	OK	880.454	706.547
Lct	Lct	1315.49	-0.208713	0.0684031	3.05122	0.0022791	0.0603668	OK	1220.5	1410.48
Cadm1	Cadm1	1311.16	0.207738	0.0681158	-3.04978	0.00229007	0.0605219	OK	1405.39	1216.92
Dohh	Dohh	112.591	0.650654	0.213361	-3.04955	0.00229187	0.0605219	OK	137.558	87.6232
Hdac5	Hdac5	680.375	0.317958	0.104295	-3.04865	0.00229874	0.0606119	OK	755.048	605.703
Kcnk18	Kcnk18	3.20812	-4.83019	1.58513	3.04718	0.00230998	0.0607255	OK	0.217893	6.19835
Sorcs3	Sorcs3	341.214	-0.38603	0.126676	3.04738	0.00230848	0.0607255	OK	295.834	386.594
Fstl5	Fstl5	139.488	0.577873	0.189685	-3.04649	0.00231527	0.0607733	OK	167.056	111.919
Gprin1	Gprin1	1339.68	-0.207306	0.0680795	3.04506	0.00232632	0.0609719	OK	1243.59	1435.77
Cntnap2	Cntnap2	937.307	-0.274659	0.0902546	3.04316	0.0023411	0.0612364	OK	848.354	1026.26
Eef2	Eef2	6442.09	0.204691	0.0672692	-3.04286	0.00234341	0.0612364	OK	6898.33	5985.85
Snord90	Snord90	4.74065	4.10494	1.34948	-3.04188	0.00235109	0.0613457	OK	8.96055	0.520745
Gm1600	Gm1600	4.65398	-4.32451	1.42271	3.03962	0.00236874	0.061714	OK	0.44248	8.86548
1110008P14Rik	1110008P14Rik	102.237	0.656921	0.21624	-3.03792	0.00238216	0.0618797	OK	125.119	79.3542
Snord111	Snord111	19.2727	1.89011	0.622156	-3.03799	0.00238158	0.0618797	OK	30.3557	8.18959
Chrna5	Chrna5	27.0734	-1.37231	0.452336	3.03383	0.00241469	0.0626317	OK	15.0875	39.0593
Zdhhc2	Zdhhc2	295.902	-0.450737	0.148598	3.03326	0.00241923	0.0626567	OK	250.051	341.754
Olfr70	Olfr70	3.21901	-4.80446	1.58524	3.03074	0.00243953	0.0630891	OK	0.222431	6.21558
Gm10408	Gm10408	3.21479	-4.80312	1.58536	3.02968	0.00244815	0.0632187	OK	0.222339	6.20725
Gm6093	Gm6093	3.30322	-4.88643	1.61348	3.0285	0.00245768	0.0633713	OK	0.216056	6.39038
D030025P21Rik	D030025P21Rik	5.33686	-4.40722	1.45643	3.02605	0.00247769	0.0637026	OK	0.480407	10.1933
Pou2af1	Pou2af1	3.3017	-4.80872	1.58912	3.02604	0.00247781	0.0637026	OK	0.227495	6.3759
Crx	Crx	3.38475	-4.83863	1.59934	3.0254	0.00248302	0.0637431	OK	0.228593	6.5409
Nrp1	Nrp1	1393.62	0.222615	0.0736066	-3.02438	0.00249142	0.0637757	OK	1500.93	1286.32
Ppp2r2c	Ppp2r2c	3977.23	0.15059	0.0497923	-3.02436	0.00249158	0.0637757	OK	4184.62	3769.85
A430088P11Rik	A430088P11Rik	3.14165	-4.77873	1.58136	3.02191	0.00251186	0.0641073	OK	0.220854	6.06244
Cdh10	Cdh10	240.38	-0.482712	0.159729	3.02207	0.00251054	0.0641073	OK	200.537	280.224
Gapdh	Gapdh	6680.34	-0.157827	0.0522604	3.02002	0.00252759	0.0643521	OK	6315.3	7045.39
Palm	Palm	890.503	0.258533	0.0856231	-3.01943	0.00253248	0.0643521	OK	970.08	810.926
Pde2a	Pde2a	1723.59	-0.26067	0.0863186	3.01986	0.00252893	0.0643521	OK	1568.3	1878.88
Uty	Uty	133.83	-2.80017	0.928295	3.01647	0.0025574	0.0648912	OK	33.6037	234.057
Npr3	Npr3	98.9459	-0.653841	0.216792	3.01599	0.00256145	0.0649	OK	76.9004	120.991
Cenpf	Cenpf	15.892	-1.78142	0.591571	3.01134	0.00260094	0.0658052	OK	7.16232	24.6216
Scarna2	Scarna2	8.88628	2.42243	0.804661	-3.01049	0.00260826	0.0658953	OK	14.9784	2.79411
Gm20597	Gm20597	7.55027	-2.97615	0.989141	3.00882	0.00262262	0.0661626	OK	1.70265	13.3979
Ccdc47	Ccdc47	929.967	0.238466	0.0793885	-3.00379	0.00266641	0.0667237	OK	1006.65	853.283
Gas2l1	Gas2l1	193.031	0.472454	0.157186	-3.0057	0.00264969	0.0667237	OK	224.359	161.704
Jcad	Jcad	629.708	-0.285798	0.0950991	3.00526	0.0026535	0.0667237	OK	567.539	691.878
Khdc1b	Khdc1b	3.25927	-4.79185	1.59535	3.00364	0.00266773	0.0667237	OK	0.227122	6.29142
Rara	Rara	87.3734	-0.735528	0.244826	3.00429	0.002662	0.0667237	OK	65.5709	109.176
Sh2d2a	Sh2d2a	4.97733	-4.46065	1.48477	3.00426	0.00266226	0.0667237	OK	0.432462	9.5222
Fbn2	Fbn2	68.6844	-0.801716	0.267239	2.99999	0.00269987	0.0674313	OK	50.0766	87.2921
Ankrd33b	Ankrd33b	927.89	-0.227558	0.0758941	2.99837	0.0027143	0.0676951	OK	854.863	1000.92
Sv2b	Sv2b	1949.69	0.268384	0.0895385	-2.99741	0.00272282	0.0677581	OK	2130.51	1768.86
Unc93a	Unc93a	3.07571	-4.77653	1.59365	2.99722	0.00272457	0.0677581	OK	0.216538	5.93489
Snord69	Snord69	52.2884	2.67555	0.893096	-2.99581	0.00273715	0.0679745	OK	90.4234	14.1534
Speg	Speg	1077.08	0.245688	0.0820366	-2.99486	0.00274568	0.0680898	OK	1168.57	985.588
Cmah	Cmah	11.7054	-2.3567	0.787278	2.99348	0.00275811	0.0682529	OK	3.82406	19.5868
Gm20139	Gm20139	3.23467	-4.84966	1.62042	2.99284	0.00276395	0.0682529	OK	0.216851	6.25249
Kcna2	Kcna2	2047.75	0.171299	0.0572362	-2.99284	0.00276395	0.0682529	OK	2169.18	1926.32
B430306N03Rik	B430306N03Rik	3.0561	-4.7496	1.58888	2.98929	0.0027963	0.0689543	OK	0.219065	5.89313
Lrrfip2	Lrrfip2	117.799	-0.608437	0.203744	2.98629	0.00282388	0.0695366	OK	93.321	142.278
Olfm3	Olfm3	108.366	-0.711189	0.238244	2.98512	0.00283463	0.0697032	OK	82.1841	134.548
C130021I20Rik	C130021I20Rik	3.23179	-4.84319	1.62387	2.9825	0.00285906	0.0700036	OK	0.217599	6.24598
Hk1	Hk1	1990.65	0.192306	0.0644606	-2.98331	0.00285146	0.0700036	OK	2123.13	1858.17
Nsf	Nsf	7490.51	0.121956	0.0409019	-2.98167	0.00286684	0.0700036	OK	7806.92	7174.1
Smox	Smox	169.291	0.518181	0.173784	-2.98175	0.00286608	0.0700036	OK	199.371	139.211
Xbp1	Xbp1	350.592	-0.350051	0.117359	2.98275	0.00285673	0.0700036	OK	308.266	392.918
Bhlha15	Bhlha15	4.42838	-4.29771	1.44216	2.98004	0.0028821	0.0700849	OK	0.428544	8.42821
Emc10	Emc10	590.44	0.336057	0.112802	-2.97918	0.00289018	0.0700849	OK	658.898	521.981
Hspa5	Hspa5	1383.98	-0.23874	0.080104	2.98038	0.00287891	0.0700849	OK	1269.73	1498.23
Nos1	Nos1	1018.61	0.220489	0.074003	-2.97946	0.00288761	0.0700849	OK	1096.3	940.926
Shank2	Shank2	1484.56	0.191167	0.0641562	-2.97971	0.00288525	0.0700849	OK	1582.77	1386.34
8030423F21Rik	8030423F21Rik	3.14293	-4.76883	1.60163	2.97748	0.00290632	0.0702817	OK	0.222413	6.06346
Igfn1	Igfn1	10.9497	-2.15964	0.725237	2.97784	0.00290284	0.0702817	OK	4.00499	17.8945
Slc13a4	Slc13a4	31.1	-1.32291	0.444455	2.97649	0.00291571	0.0704114	OK	17.7628	44.4373
Fgf13	Fgf13	1370.58	0.201139	0.0676109	-2.97495	0.00293034	0.0706671	OK	1465.97	1275.19
Cd200	Cd200	332.263	0.37824	0.127175	-2.97417	0.00293784	0.0707507	OK	375.571	288.955
Gm3893	Gm3893	46.3551	1.06124	0.356978	-2.97285	0.00295044	0.0709565	OK	62.6751	30.0351
Shisa3	Shisa3	3.18477	-4.80784	1.61807	2.97134	0.00296504	0.0711123	OK	0.219568	6.14996
Snord71	Snord71	5.40312	3.60829	1.21428	-2.97155	0.002963	0.0711123	OK	9.98732	0.818925
C1qtnf4	C1qtnf4	81.6666	0.804967	0.27102	-2.97014	0.00297662	0.0712923	OK	103.877	59.4565
Trim60	Trim60	3.4504	-4.89586	1.64864	2.96964	0.00298145	0.0713105	OK	0.224259	6.67654
4931406B18Rik	4931406B18Rik	3.07845	-4.73266	1.5944	2.9683	0.00299448	0.0715244	OK	0.223179	5.93371
Msr1	Msr1	5.43122	-3.90304	1.31564	2.96665	0.00301067	0.0716509	OK	0.680606	10.1818
Rab8b	Rab8b	504.259	-0.316166	0.106594	2.96609	0.00301615	0.0716509	OK	449.225	559.293
Snora81	Snora81	517.448	0.937412	0.315998	-2.96651	0.003012	0.0716509	OK	679.883	355.013
Trib1	Trib1	72.7023	-0.785758	0.264885	2.96641	0.00301297	0.0716509	OK	53.3791	92.0255
Gm10471	Gm10471	3.06357	-4.74545	1.60056	2.96486	0.00302821	0.07184	OK	0.220211	5.90692
Galnt9	Galnt9	359.854	-0.377136	0.12739	2.96049	0.00307147	0.0727678	OK	313.085	406.622
Ccdc3	Ccdc3	67.3659	0.765433	0.258602	-2.95989	0.00307751	0.0728017	OK	84.8289	49.9029
Drd5	Drd5	147.286	-0.552577	0.186712	2.95952	0.00308122	0.0728017	OK	119.42	175.153
Aatk	Aatk	1213.01	0.260759	0.088177	-2.95722	0.00310422	0.0732417	OK	1322.34	1103.69
Clip2	Clip2	716.112	0.295125	0.0998114	-2.95683	0.00310821	0.0732417	OK	789.104	643.121
Slc2a13	Slc2a13	1445.88	-0.199176	0.0674291	2.95386	0.00313826	0.0738504	OK	1346.23	1545.53
Mrgprb1	Mrgprb1	2.98769	-4.71959	1.5999	2.94992	0.00317854	0.0746979	OK	0.218499	5.75689
Gm32810	Gm32810	15.429	-1.89346	0.642201	2.9484	0.00319428	0.074967	OK	6.54428	24.3137
Rangap1	Rangap1	877.388	0.2474	0.0839865	-2.94571	0.00322219	0.0755208	OK	952.434	802.343
Safb2	Safb2	353.659	0.361087	0.122673	-2.94349	0.00324533	0.0759614	OK	397.687	309.63
Snord47	Snord47	370.869	2.26518	0.769668	-2.94306	0.0032499	0.075967	OK	614.009	127.729
C330026H20Rik	C330026H20Rik	2.97091	-4.70621	1.59933	2.94261	0.00325455	0.0759741	OK	0.219221	5.7226
Prnp	Prnp	3828.91	-0.141434	0.0480885	2.94113	0.00327016	0.0762369	OK	3641.38	4016.45
Slc16a5	Slc16a5	3.05826	-4.76071	1.61924	2.94009	0.0032812	0.0762913	OK	0.217598	5.89892
Ttn	Ttn	822.066	0.306304	0.104174	-2.9403	0.00327898	0.0762913	OK	909.007	735.124
Edf1	Edf1	227.45	0.44967	0.152974	-2.93952	0.00328718	0.076329	OK	262.612	192.287
Dusp6	Dusp6	374.202	-0.415203	0.141341	2.9376	0.00330763	0.0766191	OK	320.723	427.68
Nkain3	Nkain3	242.726	0.409758	0.13951	-2.93712	0.00331281	0.0766191	OK	276.965	208.486
Pnpla1	Pnpla1	4.79068	-4.23498	1.44171	2.93747	0.00330898	0.0766191	OK	0.483169	9.0982
Catsperg2	Catsperg2	3.4265	-4.84245	1.6497	2.93536	0.00333164	0.076953	OK	0.230822	6.62218
Gm29679	Gm29679	3.24804	-4.79553	1.63425	2.9344	0.00334194	0.0769878	OK	0.225782	6.27031
Nr4a1	Nr4a1	407.913	-0.865406	0.294883	2.93474	0.00333828	0.0769878	OK	289.11	526.716
Gm4565	Gm4565	2.99483	-4.72824	1.61232	2.93257	0.00336168	0.0773408	OK	0.21776	5.7719
Ednrb	Ednrb	320.2	-0.36928	0.125973	2.93143	0.00337408	0.0775241	OK	279.442	360.958
Adcy8	Adcy8	187.138	-0.475146	0.162166	2.92999	0.00338968	0.0777553	OK	156.597	217.679
Snord68	Snord68	8.60927	2.81562	0.961066	-2.92969	0.00339303	0.0777553	OK	15.077	2.14155
Adgra1	Adgra1	196.924	0.532057	0.18164	-2.92919	0.00339848	0.0777611	OK	232.83	161.018
Gm29536	Gm29536	3.13861	-4.73498	1.61667	2.92885	0.00340216	0.0777611	OK	0.227189	6.05004
Gm12108	Gm12108	3.13671	-4.73421	1.61675	2.92824	0.00340892	0.0778141	OK	0.227168	6.04626
Ptpn14	Ptpn14	148.996	0.516566	0.176434	-2.92781	0.00341357	0.0778186	OK	175.389	122.603
Mei4	Mei4	10.6471	-2.09218	0.714705	2.92734	0.00341876	0.0778357	OK	4.0453	17.2489
Gpr63	Gpr63	146.796	-0.581968	0.198877	2.92627	0.00343049	0.0780012	OK	117.583	176.009
Kcng3	Kcng3	91.0108	0.675493	0.230892	-2.92558	0.00343812	0.0780617	OK	111.936	70.0854
Snora16a	Snora16a	41.5197	1.26747	0.433348	-2.92482	0.00344652	0.0780617	OK	58.669	24.3704
Wiz	Wiz	272.251	0.418173	0.142954	-2.92522	0.00344211	0.0780617	OK	311.433	233.068
Mrgprx2	Mrgprx2	2.98358	-4.70415	1.60911	2.92344	0.00346183	0.0783071	OK	0.22046	5.7467
Kif14	Kif14	9.66154	-2.3248	0.795556	2.92224	0.00347525	0.0785092	OK	3.21517	16.1079
BC061212	BC061212	2.97795	-4.70169	1.60933	2.92152	0.00348327	0.078589	OK	0.220405	5.73549
Vdr	Vdr	4.24858	-4.22301	1.4458	2.92088	0.00349047	0.0786501	OK	0.431884	8.06529
Arl3	Arl3	281.451	0.41199	0.14122	-2.91737	0.00352999	0.0794384	OK	321.368	241.535
Grm6	Grm6	3.03118	-4.71179	1.61556	2.9165	0.00353983	0.0795575	OK	0.222837	5.83952
Adam30	Adam30	4.32577	-4.18045	1.43495	2.91331	0.00357625	0.080273	OK	0.452207	8.19933
Adam10	Adam10	778.232	-0.241743	0.0830421	2.91109	0.00360168	0.0807404	OK	713.183	843.282
Mlh1	Mlh1	44.3272	-0.981443	0.337224	2.91036	0.00361018	0.0808273	OK	29.8054	58.849
4930544G11Rik	4930544G11Rik	3.00777	-4.70206	1.61647	2.90885	0.00362762	0.081071	OK	0.222557	5.79297
Cyp1b1	Cyp1b1	29.3847	-1.26183	0.433825	2.90862	0.00363032	0.081071	OK	17.2953	41.474
Barhl1	Barhl1	2.96778	-4.68133	1.61336	2.9016	0.00371265	0.0828038	OK	0.222657	5.71291
Nrg3	Nrg3	416.123	0.326063	0.11243	-2.90014	0.00373002	0.0830854	OK	462.948	369.299
Scaf1	Scaf1	653.527	0.319801	0.110316	-2.89896	0.00374399	0.0832907	OK	725.665	581.389
Gm11166	Gm11166	3.10867	-4.75878	1.64309	2.89624	0.00377664	0.0838082	OK	0.221472	5.99588
L1td1	L1td1	2.96055	-4.6739	1.61379	2.89622	0.00377683	0.0838082	OK	0.223219	5.69788
Myt1l	Myt1l	2568.93	-0.150089	0.0518536	2.89447	0.003798	0.0841714	OK	2435.42	2702.43
Slc4a3	Slc4a3	461.782	0.321439	0.111114	-2.89287	0.0038174	0.0844943	OK	513.014	410.55
Flrt2	Flrt2	560.262	-0.290044	0.100305	2.89161	0.00383272	0.0847163	OK	504.132	616.391
Pcnx	Pcnx	2728.86	0.145652	0.0503769	-2.89125	0.0038371	0.0847163	OK	2866.49	2591.23
Nell1	Nell1	240.421	-0.451277	0.156149	2.89004	0.00385194	0.0849208	OK	203.122	277.719
Pkp1	Pkp1	2.87084	-4.67452	1.61765	2.8897	0.00385607	0.0849208	OK	0.216365	5.52531
Usp2	Usp2	563.114	0.277986	0.096303	-2.88658	0.00389452	0.08566	OK	617.198	509.029
Tbx19	Tbx19	2.88598	-4.68667	1.62573	2.88281	0.00394149	0.0865842	OK	0.21575	5.55621
Snord35b	Snord35b	19.2378	1.97897	0.68677	-2.88156	0.00395716	0.0868194	OK	30.6904	7.78527
Dlg5	Dlg5	501.353	0.30935	0.107389	-2.88064	0.00396872	0.0869642	OK	554.899	447.806
Cachd1	Cachd1	293.105	0.383975	0.133394	-2.87851	0.00399557	0.0869948	OK	331.881	254.328
Fam189b	Fam189b	201.603	0.446955	0.155283	-2.87833	0.00399789	0.0869948	OK	232.584	170.621
Mrgprd	Mrgprd	2.8976	-4.65877	1.61863	2.87822	0.00399923	0.0869948	OK	0.220687	5.57451
Ncs1	Ncs1	3151.18	0.171907	0.0597027	-2.87938	0.00398464	0.0869948	OK	3338.7	2963.66
Pkhd1	Pkhd1	4.99074	-3.76602	1.30848	2.87817	0.00399993	0.0869948	OK	0.683449	9.29803
Ptgir	Ptgir	4.11135	-4.2077	1.46126	2.8795	0.00398302	0.0869948	OK	0.422164	7.80053
Celsr3	Celsr3	1321.11	0.20052	0.0697078	-2.87658	0.00402011	0.0871567	OK	1412.77	1229.44
Snord104	Snord104	1093.7	1.75303	0.60945	-2.87641	0.00402231	0.0871567	OK	1686.93	500.475
Vapb	Vapb	910.191	0.23398	0.0813385	-2.87662	0.00401954	0.0871567	OK	983.838	836.544
Gpx4	Gpx4	489.459	0.336553	0.117042	-2.8755	0.00403389	0.0872995	OK	546.292	432.626
Grk2	Grk2	1110.99	0.231492	0.0805345	-2.87445	0.00404733	0.0874822	OK	1199.93	1022.04
Tmem236	Tmem236	4.34263	-4.18133	1.45625	2.8713	0.00408782	0.0882485	OK	0.453707	8.23155
Hist1h2ao	Hist1h2ao	4.28588	4.04355	1.40875	-2.8703	0.00410079	0.0883539	OK	8.08168	0.490086
Rpl34-ps1	Rpl34-ps1	425.013	-0.333458	0.116182	2.87015	0.0041028	0.0883539	OK	376.113	473.913
Napb	Napb	2779.02	0.170531	0.0594264	-2.86962	0.00410968	0.0883934	OK	2943.07	2614.96
Nectin1	Nectin1	554.7	0.311759	0.108729	-2.86729	0.00413998	0.088827	OK	614.402	494.999
Tmem151b	Tmem151b	911.707	0.230975	0.0805489	-2.86752	0.00413703	0.088827	OK	984.533	838.88
Hcar2	Hcar2	2.96904	-4.68495	1.63452	2.86626	0.0041535	0.0888992	OK	0.222214	5.71587
Zc3h12d	Zc3h12d	4.32283	-4.28292	1.49421	2.86634	0.00415251	0.0888992	OK	0.422431	8.22323
Cadps	Cadps	2107.22	0.160249	0.0559509	-2.8641	0.00418202	0.0894003	OK	2224.13	1990.31
Lep	Lep	2.92339	-4.65722	1.62633	2.86364	0.00418808	0.0894206	OK	0.222882	5.62389
Kprp	Kprp	2.85276	-4.63128	1.61898	2.86062	0.00422812	0.0901657	OK	0.221291	5.48424
Gm13288	Gm13288	2.86905	-4.67866	1.63715	2.8578	0.00426585	0.0908594	OK	0.215634	5.52247
Mir6236	Mir6236	111.933	1.4823	0.518793	-2.85722	0.00427371	0.0909164	OK	164.859	59.0059
Ank	Ank	1345.07	0.201416	0.0705235	-2.85602	0.00428988	0.0911495	OK	1438.81	1251.33
Cenpb	Cenpb	517.031	0.303111	0.106203	-2.85407	0.00431631	0.0914022	OK	571.146	462.916
Lin28a	Lin28a	2.85464	-4.68446	1.64137	2.85399	0.00431743	0.0914022	OK	0.213722	5.49556
Tsc22d3	Tsc22d3	316.254	0.379117	0.132823	-2.85429	0.00431328	0.0914022	OK	357.569	274.938
Jag2	Jag2	114.286	0.651775	0.228483	-2.85261	0.00433613	0.0916872	OK	139.672	88.9008
Ifnlr1	Ifnlr1	5.18795	-3.63475	1.27484	2.85114	0.00435621	0.0920007	OK	0.773088	9.60281
Gm13262	Gm13262	5.08292	-3.73225	1.30926	2.85067	0.00436277	0.0920281	OK	0.711403	9.45444
Slc13a2os	Slc13a2os	4.10114	-4.15626	1.4583	2.85006	0.00437107	0.0920924	OK	0.43559	7.76669
Ksr1	Ksr1	1098.35	-0.226179	0.0793848	2.84915	0.00438369	0.0922471	OK	1012.43	1184.28
Cmip	Cmip	1683.69	0.183408	0.0643918	-2.84831	0.00439518	0.0923779	OK	1790.57	1576.81
Gm1995	Gm1995	5.10471	-3.61189	1.2685	2.84738	0.00440814	0.0923921	OK	0.771914	9.4375
Pgr	Pgr	138.37	-0.53029	0.186238	2.84739	0.00440798	0.0923921	OK	113.222	163.517
Snord55	Snord55	79.5495	1.97348	0.69315	-2.84712	0.00441169	0.0923921	OK	126.809	32.2903
Oog1	Oog1	3.06743	-4.70635	1.65383	2.84573	0.00443098	0.0926853	OK	0.226322	5.90853
Nipal1	Nipal1	2.8951	-4.63148	1.62807	2.84478	0.00444427	0.0928523	OK	0.224544	5.56565
Cabp1	Cabp1	156.876	0.535886	0.188562	-2.84197	0.00448362	0.0928764	OK	185.681	128.071
Csmd3	Csmd3	1169.23	0.216741	0.0762482	-2.84258	0.00447504	0.0928764	OK	1256.89	1081.56
H3f3b	H3f3b	881.299	0.218287	0.0767901	-2.84264	0.00447411	0.0928764	OK	947.844	814.753
Icos	Icos	4.03114	-4.15181	1.45974	2.84421	0.00445221	0.0928764	OK	0.429406	7.63288
Igsf8	Igsf8	704.001	0.28993	0.101996	-2.84257	0.00447521	0.0928764	OK	774.503	633.498
Ncoa3	Ncoa3	581.331	-0.30085	0.105807	2.84338	0.00446382	0.0928764	OK	520.936	641.725
Tfdp2	Tfdp2	479.299	-0.294875	0.103768	2.84167	0.00448786	0.0928764	OK	430.486	528.111
Zfp663	Zfp663	3.9848	-4.15333	1.46138	2.84206	0.00448232	0.0928764	OK	0.424047	7.54555
Kdm7a	Kdm7a	1710.65	-0.193901	0.0682651	2.84042	0.00450548	0.0931309	OK	1595.86	1825.43
Slc25a23	Slc25a23	2702.76	0.148659	0.0523444	-2.84002	0.00451108	0.0931368	OK	2841.89	2563.64
Gstm1	Gstm1	874.367	0.237353	0.0836072	-2.83891	0.00452677	0.0933506	OK	946.131	802.603
AI506816	AI506816	2.89607	-4.67806	1.64825	2.8382	0.00453685	0.0934484	OK	0.217751	5.57439
Myh14	Myh14	236.165	0.415922	0.146668	-2.83581	0.00457103	0.0940418	OK	269.974	202.356
Apba2	Apba2	1189.76	0.224452	0.0791808	-2.83468	0.0045872	0.0942636	OK	1282.12	1097.39
2610028E06Rik	2610028E06Rik	4.29193	-4.16074	1.46868	2.83298	0.0046116	0.094654	OK	0.454514	8.12935
Zc3h7b	Zc3h7b	1592.04	0.184704	0.0652092	-2.83248	0.00461877	0.0946903	OK	1693.81	1490.27
Caly	Caly	560.211	0.295979	0.104523	-2.83172	0.00462983	0.0948058	OK	617.476	502.946
Sall2	Sall2	637.903	-0.271954	0.0960576	2.83115	0.0046381	0.0948643	OK	577.957	697.849
Cd28	Cd28	2.79088	-4.64428	1.64086	2.8304	0.00464896	0.0948649	OK	0.214622	5.36713
Mc1r	Mc1r	5.37247	-3.64931	1.28922	2.83062	0.00464575	0.0948649	OK	0.793141	9.95179
Abca13	Abca13	6.67179	-2.77573	0.981238	2.8288	0.00467224	0.0948867	OK	1.7002	11.6434
Arpc2	Arpc2	1419.76	-0.184291	0.0651876	2.82709	0.00469726	0.0948867	OK	1329.2	1510.32
Col6a2	Col6a2	16.0001	-1.56374	0.552707	2.82923	0.00466601	0.0948867	OK	8.08867	23.9116
Dsc3	Dsc3	5.05679	-3.59925	1.27344	2.82639	0.00470754	0.0948867	OK	0.770885	9.3427
Dyrk2	Dyrk2	158.943	-0.524847	0.1857	2.82632	0.00470857	0.0948867	OK	130.347	187.54
Hoxd11	Hoxd11	2.7945	-4.59737	1.62548	2.82832	0.00467932	0.0948867	OK	0.221722	5.36727
Slc24a1	Slc24a1	5.98049	-3.28845	1.16343	2.82651	0.0047059	0.0948867	OK	1.11052	10.8505
Sncb	Sncb	854.322	0.261403	0.0924468	-2.8276	0.00468979	0.0948867	OK	931.508	777.135
Tnks1bp1	Tnks1bp1	1234.71	0.204917	0.0725049	-2.82625	0.00470965	0.0948867	OK	1322.25	1147.17
Tnrc6c	Tnrc6c	1299.43	0.202624	0.0716357	-2.82853	0.00467623	0.0948867	OK	1390.53	1208.33
Vmn2r70	Vmn2r70	2.96842	-4.64657	1.64319	2.82777	0.00468732	0.0948867	OK	0.227927	5.7089
Pcdh20	Pcdh20	1922.86	0.202366	0.0716121	-2.82587	0.00471529	0.0948911	OK	2057.5	1788.22
P2ry14	P2ry14	13.1049	-2.02288	0.716107	2.82482	0.00473067	0.0950913	OK	5.17577	21.034
Mbd6	Mbd6	198.596	0.437329	0.15492	-2.82294	0.00475856	0.0955422	OK	228.468	168.724
Per3	Per3	514.7	0.281736	0.0998284	-2.82221	0.00476944	0.095651	OK	564.797	464.603
Tet2	Tet2	672.714	-0.258714	0.0917271	2.82048	0.00479524	0.0960585	OK	612.557	732.871
Eif2s3y	Eif2s3y	86.0911	-2.71399	0.962944	2.81843	0.0048259	0.0965621	OK	22.7714	149.411
Slc6a2	Slc6a2	4.90323	-3.66567	1.30116	2.81724	0.0048439	0.0968117	OK	0.716299	9.09015
Eef1a2	Eef1a2	5734.28	0.136129	0.0483302	-2.81664	0.00485284	0.0968797	OK	6004.61	5463.94
Angptl1	Angptl1	6.62185	-2.86633	1.01958	2.81129	0.00493436	0.098395	OK	1.59715	11.6466
Tmeff2	Tmeff2	471.025	0.319071	0.113515	-2.81083	0.00494146	0.0984244	OK	522.9	419.15
Nr4a2	Nr4a2	229.891	-0.438042	0.155924	2.80932	0.00496457	0.0987725	OK	195.256	264.526
4930556L07Rik	4930556L07Rik	2.75804	-4.57973	1.63133	2.80736	0.00499502	0.0991451	OK	0.221412	5.29466
Rspo3	Rspo3	68.6684	-0.799444	0.284802	2.80701	0.00500029	0.0991451	OK	50.1151	87.2218
Tcf12	Tcf12	471.324	-0.281269	0.100191	2.80732	0.00499553	0.0991451	OK	425.525	517.124
Psd	Psd	2607.52	0.195943	0.0698178	-2.80649	0.0050084	0.0991935	OK	2784.32	2430.72
E330020D12Rik	E330020D12Rik	3.88746	-4.10922	1.46483	2.80525	0.00502776	0.0994645	OK	0.425828	7.3491
BC005561	BC005561	268.833	-0.406141	0.144817	2.80451	0.00503927	0.0994994	OK	231.241	306.426
Htr1d	Htr1d	3.97265	-4.07044	1.45144	2.80441	0.0050409	0.0994994	OK	0.446351	7.49895
Heg1	Heg1	167.572	0.467272	0.166734	-2.80251	0.00507074	0.0999757	OK	194.475	140.67
C1s2	C1s2	4.03392	-4.13931	1.47802	2.80059	0.00510099	0.100459	OK	0.433241	7.6346
Rasl10a	Rasl10a	163.941	0.489764	0.174907	-2.80014	0.00510808	0.100486	OK	191.505	136.378
4930521O11Rik	4930521O11Rik	4.06741	-4.11146	1.46959	2.79769	0.0051469	0.101136	OK	0.444888	7.68994
Coro6	Coro6	24.5839	1.18473	0.423778	-2.79563	0.00517983	0.101444	OK	34.1466	15.0213
Grin2b	Grin2b	18592.4	-0.127925	0.0457588	2.79562	0.00517995	0.101444	OK	17768.7	19416.2
Kif5c	Kif5c	7442.28	0.113953	0.0407532	-2.79617	0.00517119	0.101444	OK	7736.04	7148.51
A1cf	A1cf	3.03105	-4.75087	1.69973	2.79508	0.0051887	0.101446	OK	0.217085	5.84501
Crlf1	Crlf1	156.539	0.486363	0.17404	-2.79455	0.00519714	0.101446	OK	182.678	130.399
F830016B08Rik	F830016B08Rik	4.24878	-4.10698	1.46965	2.79453	0.00519748	0.101446	OK	0.466091	8.03146
Hjurp	Hjurp	169.336	-0.536131	0.191889	2.79396	0.00520662	0.101512	OK	138.229	200.442
Btn1a1	Btn1a1	2.91662	-4.70727	1.68524	2.79324	0.00521823	0.101625	OK	0.215063	5.61818
Rps11	Rps11	636.972	-0.25257	0.090491	2.79111	0.00525284	0.102072	OK	581.357	692.586
Sim1	Sim1	2.71993	-4.61057	1.65187	2.79112	0.00525254	0.102072	OK	0.213917	5.22594
Dnm3os	Dnm3os	7.06508	-2.83954	1.01758	2.79048	0.00526301	0.102087	OK	1.73208	12.3981
Hspa13	Hspa13	364.619	-0.32424	0.116201	2.79034	0.00526529	0.102087	OK	323.817	405.421
Josd2	Josd2	52.3827	0.827865	0.296969	-2.78772	0.00530809	0.102803	OK	67.0129	37.7525
Grin2a	Grin2a	12031.9	-0.121436	0.0435758	2.78678	0.00532341	0.102986	OK	11525.8	12538
Mmd	Mmd	2243.16	0.150204	0.053911	-2.78614	0.00533397	0.103076	OK	2359.82	2126.49
Gm4425	Gm4425	2.70663	-4.59805	1.65206	2.78321	0.00538235	0.103897	OK	0.214653	5.1986
Dync1i1	Dync1i1	580.639	0.261691	0.0940852	-2.78142	0.00541211	0.104356	OK	633.156	528.122
Snora36b	Snora36b	4.69635	3.54176	1.27373	-2.78063	0.00542531	0.104495	OK	8.64995	0.742739
Ros1	Ros1	2.68915	-4.56935	1.64483	2.77801	0.00546937	0.105228	OK	0.217378	5.16093
Cltb	Cltb	504.029	0.292859	0.105472	-2.77667	0.00549193	0.105431	OK	555.012	453.046
Snord23	Snord23	23.2469	1.47975	0.532904	-2.77676	0.00549036	0.105431	OK	34.2231	12.2708
Kcnc1	Kcnc1	1399.53	0.21137	0.0761357	-2.77623	0.00549933	0.105457	OK	1501.86	1297.19
Zbtb7a	Zbtb7a	599.116	0.313655	0.113059	-2.77425	0.00553297	0.105986	OK	663.987	534.245
Zfp790	Zfp790	199.507	-0.430005	0.155138	2.77176	0.00557539	0.106682	OK	169.993	229.021
Slc7a14	Slc7a14	3992.08	0.156398	0.0564627	-2.76993	0.00560679	0.107166	OK	4208.25	3775.9
Xdh	Xdh	32.4317	1.07491	0.388191	-2.76903	0.0056224	0.107347	OK	43.9842	20.8793
Mapk8ip2	Mapk8ip2	1750.25	0.195202	0.0705462	-2.76701	0.00565723	0.107884	OK	1868.48	1632.03
Nlrp4e	Nlrp4e	2.7512	-4.56221	1.64911	2.76646	0.00566682	0.107884	OK	0.223453	5.27895
Xcr1	Xcr1	2.70585	-4.57565	1.65405	2.76633	0.00566904	0.107884	OK	0.217813	5.19388
Cbln3	Cbln3	3.82604	-4.10764	1.48526	2.76561	0.00568156	0.108005	OK	0.419534	7.23254
Gm20744	Gm20744	2.65078	-4.55042	1.64683	2.76314	0.00572477	0.108709	OK	0.216991	5.08457
Hcn2	Hcn2	485.443	0.323811	0.117217	-2.7625	0.00573613	0.10871	OK	539.695	431.192
Tomm34	Tomm34	448.82	0.313912	0.113636	-2.76243	0.00573728	0.10871	OK	497.456	400.183
Epha3	Epha3	212.392	0.404877	0.146602	-2.76175	0.00574929	0.108778	OK	242	182.783
Rapgef5	Rapgef5	960.933	-0.226161	0.0819037	2.7613	0.00575719	0.108778	OK	885.768	1036.1
Sgsm2	Sgsm2	1025.38	0.231262	0.0837551	-2.76117	0.00575951	0.108778	OK	1107.39	943.371
Cnr1	Cnr1	1357.41	-0.231304	0.0838877	2.7573	0.005828	0.109953	OK	1248.83	1465.99
Gm7337	Gm7337	2.67518	-4.53165	1.64444	2.75575	0.00585583	0.110241	OK	0.221736	5.12862
Tsc2	Tsc2	1288.23	0.193604	0.0702495	-2.75595	0.00585214	0.110241	OK	1374.54	1201.92
Gm6150	Gm6150	2.73727	-4.57675	1.66137	2.75481	0.00587261	0.110319	OK	0.220181	5.25436
Gm9125	Gm9125	3.87738	-4.03789	1.46571	2.7549	0.00587103	0.110319	OK	0.445018	7.30975
Edil3	Edil3	943.265	0.218442	0.0793415	-2.75319	0.00590176	0.110739	OK	1014.54	871.99
Gm19434	Gm19434	2.7322	-4.5743	1.66165	2.75287	0.00590762	0.110739	OK	0.220132	5.24426
Tead1	Tead1	451.483	0.28458	0.10344	-2.75115	0.00593857	0.111201	OK	495.868	407.098
Tmem179	Tmem179	457.726	0.292658	0.106459	-2.74901	0.00597759	0.111812	OK	503.994	411.459
Ltbp4	Ltbp4	280.448	0.402556	0.146511	-2.74763	0.00600286	0.112046	OK	319.323	241.573
Sash1	Sash1	994.41	-0.220343	0.080194	2.74762	0.00600292	0.112046	OK	918.619	1070.2
Parvg	Parvg	116.358	0.552402	0.201081	-2.74716	0.00601131	0.112083	OK	138.366	94.3496
Tfap2b	Tfap2b	4.39531	-4.10259	1.49422	2.74564	0.00603934	0.112486	OK	0.483554	8.30707
Gm6815	Gm6815	2.76766	-4.54976	1.65863	2.74309	0.00608645	0.113243	OK	0.226658	5.30867
Nck2	Nck2	326.568	0.372764	0.135921	-2.74252	0.00609701	0.113319	OK	368.524	284.612
Ccng2	Ccng2	287.169	-0.348204	0.12699	2.74197	0.00610712	0.113387	OK	252.681	321.657
Dmbx1	Dmbx1	4.8659	-3.55647	1.2974	2.74122	0.00612114	0.113526	OK	0.762362	8.96944
Adra1d	Adra1d	321.505	0.357997	0.130693	-2.73922	0.00615856	0.114099	OK	361.192	281.819
Cpn2	Cpn2	3.8065	-4.0145	1.46711	2.73634	0.00621269	0.114981	OK	0.443606	7.1694
St3gal5	St3gal5	581.439	0.258157	0.0944291	-2.73388	0.00625937	0.115722	OK	633.322	529.556
Dynll1	Dynll1	1117.1	0.22049	0.0807003	-2.73221	0.00629112	0.116033	OK	1202.29	1031.9
Hist1h2br	Hist1h2br	41.6029	-4.04726	1.48146	2.73195	0.00629607	0.116033	OK	4.74571	78.4601
Idi2	Idi2	2.63052	-4.51819	1.65368	2.7322	0.00629135	0.116033	OK	0.219994	5.04105
Mgat1	Mgat1	230.871	0.381597	0.139732	-2.73092	0.00631571	0.116273	OK	261.227	200.515
1700123J17Rik	1700123J17Rik	2.59426	-4.52484	1.65723	2.73036	0.00632646	0.116348	OK	0.216004	4.97252
Rogdi	Rogdi	767.27	0.235669	0.0863461	-2.72935	0.00634589	0.116583	OK	829.799	704.741
Arhgef1	Arhgef1	213.164	0.409172	0.149945	-2.72882	0.00635607	0.116648	OK	243.191	183.136
Btg3	Btg3	87.7001	-0.632104	0.231761	2.7274	0.00638359	0.116786	OK	68.7892	106.611
Ceacam2	Ceacam2	4.6211	-3.56224	1.3059	2.7278	0.00637585	0.116786	OK	0.721342	8.52086
Map3k3	Map3k3	248.151	-0.373527	0.136952	2.72742	0.00638317	0.116786	OK	216.205	280.097
Rtl1	Rtl1	11.3949	-2.27389	0.83399	2.72653	0.0064005	0.116973	OK	3.90487	18.885
Cited2	Cited2	104.43	0.603511	0.221394	-2.72597	0.00641136	0.117049	OK	125.96	82.9003
Mctp2	Mctp2	13.1927	-1.69768	0.622908	2.72541	0.00642226	0.117126	OK	6.21743	20.168
Dusp27	Dusp27	5.15449	-3.28059	1.20529	2.72181	0.0064925	0.118284	OK	0.961882	9.34709
Sh3pxd2a	Sh3pxd2a	717.607	0.231213	0.0849619	-2.72138	0.00650105	0.118316	OK	774.988	660.227
Apol7b	Apol7b	2.62219	-4.52737	1.66433	2.72024	0.00652343	0.118601	OK	0.217963	5.02641
Atp9a	Atp9a	1851.89	0.193123	0.0710144	-2.71949	0.00653833	0.118625	OK	1975.66	1728.13
I730028E13Rik	I730028E13Rik	2.66665	-4.59043	1.68777	2.71982	0.00653173	0.118625	OK	0.212557	5.12075
B4galnt2	B4galnt2	2.61841	-4.52546	1.66456	2.71871	0.00655361	0.118656	OK	0.217926	5.01889
Timm13	Timm13	153.656	0.488669	0.179738	-2.71879	0.0065522	0.118656	OK	179.434	127.879
Csmd1	Csmd1	2170.95	-0.157245	0.0578492	2.71819	0.00656406	0.118723	OK	2052.75	2289.14
Adamts17	Adamts17	211.759	0.396417	0.145922	-2.71664	0.00659492	0.119158	OK	240.67	182.847
Atp5e	Atp5e	282.371	0.34765	0.12806	-2.71476	0.00663247	0.119599	OK	316.23	248.513
Klhl13	Klhl13	134.447	-0.524625	0.193262	2.71458	0.00663598	0.119599	OK	110.267	158.626
Ptp4a1	Ptp4a1	329.324	-0.334633	0.123281	2.71439	0.00663983	0.119599	OK	291.301	367.347
Gpr137	Gpr137	298.053	0.390797	0.144208	-2.70996	0.0067292	0.12096	OK	338.176	257.93
Snord1c	Snord1c	9.6532	2.18907	0.807705	-2.71023	0.00672359	0.12096	OK	15.8341	3.47231
Dlk2	Dlk2	65.1587	0.786731	0.29039	-2.70922	0.00674414	0.121104	OK	82.4973	47.8201
Cutal	Cutal	4.66133	-3.52964	1.30308	2.70869	0.006755	0.121175	OK	0.742928	8.57972
9330178D15Rik	9330178D15Rik	2.82759	-4.57473	1.68971	2.70741	0.00678114	0.121271	OK	0.227753	5.42744
Colec10	Colec10	2.65077	-4.52715	1.6721	2.70747	0.00677978	0.121271	OK	0.220371	5.08117
Nrcam	Nrcam	4381.96	0.135501	0.0500382	-2.70795	0.00676995	0.121271	OK	4587.59	4176.33
Lgi3	Lgi3	563.609	0.263904	0.0974899	-2.70699	0.00678972	0.1213	OK	615.015	512.203
Dach1	Dach1	61.7264	-0.75465	0.278946	2.70537	0.00682293	0.121398	OK	45.9407	77.5121
Gpr26	Gpr26	204.211	0.421705	0.155873	-2.70544	0.00682139	0.121398	OK	233.846	174.576
Hapln4	Hapln4	402.9	0.344301	0.127263	-2.70544	0.00682144	0.121398	OK	450.749	355.051
Slc4a4	Slc4a4	2871.74	0.13913	0.0514179	-2.70587	0.00681254	0.121398	OK	3010.11	2733.38
Dennd4b	Dennd4b	334.151	0.36409	0.134637	-2.70424	0.00684604	0.121686	OK	376.093	292.209
Khdc4	Khdc4	384.771	-0.324458	0.120015	2.70347	0.00686196	0.121722	OK	341.685	427.856
Traf1	Traf1	4.37714	-3.58226	1.32494	2.70371	0.006857	0.121722	OK	0.674571	8.0797
Coq8a	Coq8a	248.772	0.377065	0.139511	-2.70277	0.00687644	0.121732	OK	281.098	216.446
Depdc1a	Depdc1a	2.55812	-4.48066	1.65772	2.7029	0.00687368	0.121732	OK	0.219336	4.89691
Ttc9	Ttc9	252.039	-0.388949	0.143944	2.70208	0.00689063	0.12186	OK	218.269	285.81
Map3k5	Map3k5	353.069	0.327345	0.121193	-2.70102	0.00691275	0.122004	OK	392.954	313.185
Olfr536	Olfr536	3.73955	-4.01258	1.48555	2.70107	0.0069116	0.122004	OK	0.436351	7.04276
Car2	Car2	656.22	-0.256206	0.094925	2.69903	0.00695412	0.122517	OK	598.104	714.336
Gabrq	Gabrq	4.44242	-3.56788	1.32195	2.69895	0.00695579	0.122517	OK	0.690956	8.19389
Gm10791	Gm10791	2.54259	-4.49534	1.66602	2.69825	0.0069706	0.122655	OK	0.215891	4.86928
Gm5878	Gm5878	3.85317	-3.99849	1.48388	2.69463	0.00704669	0.123869	OK	0.45376	7.25259
Clk1	Clk1	950.555	-0.230366	0.0855275	2.69347	0.00707122	0.124051	OK	874.824	1026.28
Trim52	Trim52	2.60901	-4.51596	1.67642	2.69381	0.00706415	0.124051	OK	0.218519	4.99951
Fbxl18	Fbxl18	152.394	0.486533	0.180666	-2.693	0.00708117	0.124101	OK	177.85	126.938
Hspa1b	Hspa1b	62.5292	0.736004	0.273385	-2.69219	0.00709841	0.124279	OK	78.142	46.9164
Cdc42bpb	Cdc42bpb	1180.42	0.184584	0.0686088	-2.69039	0.00713688	0.124409	OK	1255.84	1105.01
Dctn2	Dctn2	822.735	0.219943	0.0817517	-2.69037	0.0071372	0.124409	OK	885.327	760.142
Naca	Naca	802.258	-0.244246	0.0907616	2.69107	0.00712236	0.124409	OK	734.509	870.006
Ndufc2	Ndufc2	241.514	0.392897	0.146034	-2.69044	0.00713573	0.124409	OK	274.199	208.83
Pfkp	Pfkp	1031.03	0.199598	0.0741951	-2.69018	0.00714136	0.124409	OK	1102.24	959.825
Thap2	Thap2	171.657	-0.437553	0.162692	2.68945	0.00715692	0.124556	OK	145.824	197.49
AI427809	AI427809	2.95111	-4.61582	1.71667	2.68882	0.00717049	0.124668	OK	0.231289	5.67093
1500011K16Rik	1500011K16Rik	77.2811	0.642783	0.239167	-2.68759	0.00719707	0.124897	OK	94.2179	60.3443
Bsnd	Bsnd	2.6546	-4.50648	1.6768	2.68755	0.0071979	0.124897	OK	0.22374	5.08546
Slamf7	Slamf7	2.51715	-4.47406	1.66531	2.68662	0.00721789	0.125098	OK	0.216769	4.81753
Synj1	Synj1	3843.29	0.127455	0.0474456	-2.68635	0.00722379	0.125098	OK	4012.95	3673.63
Lrrc8e	Lrrc8e	2.60193	-4.55819	1.69724	2.68565	0.00723882	0.125234	OK	0.211894	4.99197
Hpcal1	Hpcal1	136.015	0.495685	0.184627	-2.6848	0.00725739	0.125308	OK	159.154	112.876
Syt16	Syt16	430.997	-0.309484	0.115266	2.68495	0.00725412	0.125308	OK	384.945	477.049
Snord100	Snord100	90.1699	2.15071	0.801453	-2.68351	0.00728534	0.125667	OK	147.192	33.1479
Dsg1a	Dsg1a	2.55603	-4.50815	1.6822	2.6799	0.00736436	0.126905	OK	0.215194	4.89686
Nr3c1	Nr3c1	976.613	-0.197559	0.0737723	2.67795	0.00740742	0.127372	OK	909.85	1043.38
Ptn	Ptn	1035.05	-0.230593	0.0861154	2.67772	0.00741252	0.127372	OK	952.508	1117.59
Treml2	Treml2	4.58022	-3.4841	1.30116	2.67769	0.00741329	0.127372	OK	0.751487	8.40895
Gm4884	Gm4884	2.58467	-4.50789	1.6841	2.67674	0.00743433	0.127608	OK	0.217642	4.95169
Gm14085	Gm14085	2.58026	-4.50578	1.68438	2.67504	0.00747211	0.128131	OK	0.217576	4.94295
Zfp985	Zfp985	2.54335	-4.48007	1.67515	2.67443	0.00748562	0.128237	OK	0.218154	4.86854
Nfe2l1	Nfe2l1	1840.27	0.163558	0.061173	-2.67369	0.00750212	0.128394	OK	1944.47	1736.06
Adamts9	Adamts9	80.0204	0.649705	0.243063	-2.67299	0.00751787	0.128538	OK	97.7402	62.3006
Mef2d	Mef2d	1996.92	0.149998	0.0561317	-2.67225	0.00753453	0.128697	OK	2100.64	1893.2
A530065N20Rik	A530065N20Rik	3.68096	-3.94025	1.47504	2.67127	0.00755641	0.128732	OK	0.450246	6.91167
Dhrs13os	Dhrs13os	2.53687	-4.47663	1.67558	2.67168	0.00754724	0.128732	OK	0.218096	4.85565
Gcsam	Gcsam	2.53553	-4.47601	1.67567	2.67118	0.00755862	0.128732	OK	0.218071	4.853
Gm10578	Gm10578	2.57239	-4.53539	1.69962	2.66848	0.00761952	0.129517	OK	0.212688	4.9321
Habp4	Habp4	671.401	0.239613	0.0897907	-2.66858	0.00761733	0.129517	OK	727.029	615.773
Arc	Arc	1969.4	-0.78997	0.296173	2.66726	0.00764728	0.129616	OK	1443.29	2495.51
Pradc1	Pradc1	22.6136	-1.23178	0.461818	2.66725	0.00764756	0.129616	OK	13.5064	31.7208
Prokr1	Prokr1	4.64302	-3.59208	1.34656	2.66761	0.0076394	0.129616	OK	0.711065	8.57498
Bcl2l11	Bcl2l11	49.9051	-0.820301	0.307604	2.66675	0.0076589	0.129683	OK	36.0876	63.7226
Vamp2	Vamp2	4261.89	0.119834	0.044959	-2.6654	0.00768977	0.13008	OK	4438.79	4084.99
Otog	Otog	3.48161	-4.04888	1.5197	2.66426	0.00771588	0.130395	OK	0.396734	6.56649
Sipa1l3	Sipa1l3	2056.09	0.180003	0.067585	-2.66336	0.00773647	0.130617	OK	2184.19	1927.99
Hint1	Hint1	338.062	0.313761	0.117837	-2.66267	0.00775237	0.13076	OK	374.679	301.445
Dock4	Dock4	3013.38	0.143828	0.0540264	-2.66219	0.0077635	0.130821	OK	3163.47	2863.3
Jpx	Jpx	90.8717	0.611503	0.229732	-2.66181	0.00777218	0.130842	OK	109.847	71.8964
Gm12238	Gm12238	20.5399	1.31599	0.494514	-2.66118	0.0077868	0.130922	OK	29.3081	11.7716
Vmn2r26	Vmn2r26	2.58152	-4.46169	1.67672	2.66096	0.00779192	0.130922	OK	0.224145	4.9389
Tcaf3	Tcaf3	2.52162	-4.5043	1.69373	2.6594	0.00782794	0.131401	OK	0.21284	4.8304
Mboat4	Mboat4	2.7457	-4.52763	1.70443	2.65639	0.00789814	0.132331	OK	0.228191	5.26322
Slc10a5	Slc10a5	6.29758	-2.69073	1.01293	2.65638	0.00789845	0.132331	OK	1.68917	10.906
Enpep	Enpep	18.2813	-1.40574	0.529273	2.65599	0.00790771	0.13236	OK	10.0184	26.5442
Mfsd4b5	Mfsd4b5	6.48766	-2.72587	1.02663	2.65516	0.00792714	0.132432	OK	1.70378	11.2715
Siglecg	Siglecg	2.74244	-4.52611	1.70464	2.65517	0.00792679	0.132432	OK	0.228151	5.25673
Lrfn1	Lrfn1	120.293	0.584251	0.22015	-2.65387	0.00795733	0.132809	OK	144.323	96.2632
Tbx20	Tbx20	2.64237	-4.46704	1.68422	2.65228	0.0079949	0.133309	OK	0.228615	5.05613
Fga	Fga	2.46592	-4.45512	1.68024	2.65148	0.0080141	0.133502	OK	0.215042	4.7168
Plcl1	Plcl1	703.062	0.248592	0.0938014	-2.65019	0.00804462	0.133883	OK	763.485	642.639
Trim10	Trim10	2.52454	-4.44657	1.67812	2.64973	0.00805552	0.133937	OK	0.221405	4.82768
Ifi209	Ifi209	2.45847	-4.44415	1.67826	2.64806	0.00809543	0.134346	OK	0.215956	4.70098
Rbfox2	Rbfox2	2446.99	0.154694	0.0584161	-2.64814	0.00809371	0.134346	OK	2578.06	2315.93
Nutm1	Nutm1	2.45808	-4.44377	1.67832	2.64774	0.00810314	0.134346	OK	0.215976	4.70018
Pou4f1	Pou4f1	2.54611	-4.50227	1.7008	2.64715	0.00811725	0.134453	OK	0.215197	4.87702
Actl11	Actl11	3.69317	-4.04878	1.53208	2.64268	0.00822531	0.136082	OK	0.420867	6.96546
Syt3	Syt3	242.949	0.442822	0.167581	-2.64244	0.00823113	0.136082	OK	279.944	205.953
Ssr1	Ssr1	1384.26	0.180834	0.0684475	-2.64193	0.00824351	0.136158	OK	1470.9	1297.62
Rasgrp4	Rasgrp4	7.69381	-2.23625	0.846702	2.64113	0.00826309	0.136353	OK	2.69406	12.6936
Ftl1	Ftl1	766.938	0.248067	0.0939598	-2.64013	0.00828731	0.136394	OK	832.712	701.163
Grcc10	Grcc10	235.405	0.402202	0.152382	-2.63943	0.00830457	0.136394	OK	268.008	202.802
Plxnd1	Plxnd1	126.757	-0.553214	0.209575	2.6397	0.0082979	0.136394	OK	102.747	150.766
Srebf2	Srebf2	1266.38	0.214159	0.0811283	-2.63975	0.00829662	0.136394	OK	1360.2	1172.56
Ssbp2	Ssbp2	683.89	0.279772	0.105986	-2.6397	0.00829788	0.136394	OK	749.994	617.786
Gm7334	Gm7334	8.48288	2.3983	0.9091	-2.63811	0.00833702	0.136799	OK	14.2607	2.70507
Prok1	Prok1	5.61119	-2.89701	1.09889	2.6363	0.00838156	0.137401	OK	1.32828	9.89409
Hist1h2bc	Hist1h2bc	150.504	0.528991	0.20075	-2.63507	0.0084119	0.137641	OK	177.792	123.217
Reep2	Reep2	403.182	0.332774	0.126278	-2.63526	0.00840733	0.137641	OK	449.476	356.887
Acsm2	Acsm2	3.57259	-3.90673	1.48317	2.63404	0.00843761	0.137898	OK	0.44662	6.69856
Dvl1	Dvl1	358.21	0.357094	0.135581	-2.63381	0.00844337	0.137898	OK	402.317	314.103
Hoxd12	Hoxd12	2.51098	-4.49832	1.70814	2.63346	0.00845202	0.13791	OK	0.212786	4.80917
Gpsm2	Gpsm2	146.378	-0.467813	0.177814	2.63091	0.00851569	0.13882	OK	122.851	169.905
Adh6-ps1	Adh6-ps1	2.59317	-4.47678	1.70314	2.62854	0.00857533	0.139662	OK	0.222914	4.96342
Foxd2os	Foxd2os	2.4947	-4.48961	1.70935	2.6265	0.00862667	0.140078	OK	0.212631	4.77676
Gnptab	Gnptab	569.634	-0.253367	0.0964742	2.62626	0.00863284	0.140078	OK	519.743	619.526
Olfr247	Olfr247	2.54673	-4.44391	1.69199	2.62645	0.00862818	0.140078	OK	0.223745	4.86971
Vmn2r115	Vmn2r115	2.54722	-4.44414	1.69195	2.62663	0.00862343	0.140078	OK	0.223754	4.87068
Gsn	Gsn	170.864	-0.493901	0.188099	2.62575	0.00864588	0.1401	OK	141.899	199.829
Rnu73b	Rnu73b	53.7109	2.00501	0.76366	-2.62553	0.00865133	0.1401	OK	85.9972	21.4247
Syn3	Syn3	723.493	-0.235373	0.0896654	2.62501	0.00866468	0.1401	OK	664.605	782.381
Tmem30b	Tmem30b	2.46077	-4.42879	1.68719	2.62495	0.0086662	0.1401	OK	0.218369	4.70316
Gdf2	Gdf2	2.54206	-4.53103	1.72742	2.623	0.00871586	0.14066	OK	0.21079	4.87332
Gm12295	Gm12295	2.42733	-4.44261	1.69402	2.62253	0.00872806	0.14066	OK	0.213438	4.64121
Hoxc5	Hoxc5	2.4704	-4.40969	1.68179	2.62202	0.00874103	0.14066	OK	0.222014	4.71878
Vmn2r-ps129	Vmn2r-ps129	2.47023	-4.40971	1.68179	2.62203	0.00874083	0.14066	OK	0.221996	4.71846
Zfp936	Zfp936	2.45368	-4.42526	1.68769	2.62207	0.00873968	0.14066	OK	0.21825	4.6891
Cep250	Cep250	328.059	0.357607	0.136484	-2.62015	0.00878922	0.141176	OK	368.511	287.607
Dlg2	Dlg2	3569.35	0.135674	0.0517783	-2.62029	0.00878555	0.141176	OK	3737.06	3401.64
Gm15910	Gm15910	2.42371	-4.42508	1.68964	2.61895	0.00882014	0.141478	OK	0.21561	4.63182
Trim30b	Trim30b	2.42323	-4.42488	1.68966	2.61879	0.0088242	0.141478	OK	0.215596	4.63086
Mrpl2	Mrpl2	90.624	0.59119	0.225781	-2.61843	0.00883367	0.1415	OK	108.936	72.3115
Npbwr1	Npbwr1	4.72969	-3.10652	1.1874	2.61624	0.00889039	0.142279	OK	0.98402	8.47537
Naip1	Naip1	5.87778	-2.74937	1.05107	2.61579	0.00890222	0.142338	OK	1.52191	10.2337
Snrnp70	Snrnp70	1780.3	0.152316	0.0582423	-2.61522	0.00891702	0.142445	OK	1874.19	1686.41
Syn1	Syn1	2161.4	0.149122	0.0570627	-2.6133	0.00896727	0.143117	OK	2273.01	2049.8
4932412D23Rik	4932412D23Rik	2.63048	-4.50447	1.72441	2.61219	0.00899648	0.143322	OK	0.222003	5.03896
Dcc	Dcc	696.002	0.234933	0.0899335	-2.6123	0.00899359	0.143322	OK	752.546	639.457
Kdm4c	Kdm4c	367.169	-0.295085	0.113028	2.61072	0.0090353	0.143809	OK	329.75	404.589
Muc5ac	Muc5ac	2.48566	-4.4261	1.69599	2.60975	0.00906095	0.144086	OK	0.220972	4.75035
Glra2	Glra2	59.4164	-0.721761	0.276662	2.60882	0.0090855	0.144346	OK	44.8562	73.9766
Ccp110	Ccp110	467.797	-0.283037	0.108547	2.60749	0.00912082	0.144775	OK	422.056	513.538
Impg1	Impg1	2.52848	-4.45718	1.71016	2.6063	0.00915256	0.145148	OK	0.220196	4.83676
Cnga3	Cnga3	2.49968	-4.4099	1.69283	2.60505	0.00918619	0.14533	OK	0.224615	4.77474
Dse	Dse	72.2847	-0.655627	0.251681	2.60499	0.00918764	0.14533	OK	56.1369	88.4325
Inpp4a	Inpp4a	1942.42	0.157647	0.0605184	-2.60494	0.00918893	0.14533	OK	2048.44	1836.39
Spesp1	Spesp1	3.6139	-3.93703	1.5118	2.60419	0.00920908	0.145517	OK	0.442972	6.78483
Atp6v0b	Atp6v0b	622.184	0.244286	0.0938203	-2.60377	0.00922057	0.145567	OK	674.734	569.633
B020018J22Rik	B020018J22Rik	3.53459	-3.91289	1.503	2.60338	0.00923087	0.145598	OK	0.440105	6.62907
Gm1966	Gm1966	7.19026	-2.38239	0.915813	2.60139	0.00928455	0.146308	OK	2.31421	12.0663
Lrrtm1	Lrrtm1	556.451	0.262428	0.100891	-2.6011	0.00929258	0.146308	OK	606.922	505.981
4932413F04Rik	4932413F04Rik	6.52037	-2.77574	1.06739	2.60048	0.00930942	0.14631	OK	1.66161	11.3791
Olfr9	Olfr9	2.40217	-4.38931	1.68787	2.60051	0.00930863	0.14631	OK	0.218814	4.58553
Pde6a	Pde6a	2.40101	-4.38853	1.68797	2.59989	0.00932546	0.146431	OK	0.218821	4.58321
Ehd1	Ehd1	616.494	0.237734	0.0914539	-2.5995	0.00933608	0.146466	OK	667.174	565.815
Slco4c1	Slco4c1	16.0516	1.38397	0.532569	-2.59868	0.0093584	0.146685	OK	23.21	8.89319
Nup153	Nup153	566.019	-0.248349	0.0956175	2.59732	0.00939535	0.147132	OK	517.421	614.617
Snord70	Snord70	6.79549	2.66995	1.02812	-2.59692	0.00940645	0.147174	OK	11.7454	1.84558
Nrk	Nrk	2.64777	-4.47115	1.72217	2.59623	0.00942527	0.147337	OK	0.228458	5.06708
Magi3	Magi3	423.111	0.286022	0.110189	-2.59574	0.00943877	0.147417	OK	464.916	381.306
Ap2s1	Ap2s1	225.859	0.410748	0.1583	-2.59475	0.00946598	0.147447	OK	257.796	193.923
Fam205a1	Fam205a1	4.87292	-3.21354	1.23837	2.59497	0.00945986	0.147447	OK	0.948386	8.79746
Gp1ba	Gp1ba	6.57422	-2.69919	1.04003	2.59531	0.00945054	0.147447	OK	1.75444	11.394
Cdh9	Cdh9	481.877	0.305272	0.117712	-2.59338	0.00950386	0.147664	OK	532.67	431.085
Cts8-ps	Cts8-ps	2.39177	-4.39313	1.69401	2.59333	0.00950524	0.147664	OK	0.217316	4.56622
Lrrc1	Lrrc1	46.5441	-0.801564	0.309029	2.59382	0.00949175	0.147664	OK	33.9367	59.1514
Mylk4	Mylk4	4.78172	-3.07259	1.18629	2.59008	0.00959541	0.148933	OK	1.016	8.54744
Ryr1	Ryr1	534.553	0.254477	0.0982897	-2.58905	0.00962405	0.149211	OK	581.576	487.53
Tnc	Tnc	77.872	-0.640524	0.247419	2.58883	0.0096304	0.149211	OK	60.8638	94.8803
Phox2b	Phox2b	2.53152	-4.4361	1.71465	2.58718	0.00967649	0.149661	OK	0.223563	4.83948
Snora33	Snora33	12.0892	1.9192	0.741739	-2.58743	0.00966942	0.149661	OK	19.1225	5.056
Fbxo21	Fbxo21	1091.74	0.192152	0.07429	-2.58651	0.00969531	0.149819	OK	1164.34	1019.15
Gm1673	Gm1673	12.2133	1.79072	0.693009	-2.58397	0.00976695	0.150696	OK	18.9495	5.47696
Tas2r126	Tas2r126	2.70769	-4.49279	1.73877	2.58389	0.00976922	0.150696	OK	0.230298	5.18508
Tulp4	Tulp4	2882.98	0.133808	0.0517965	-2.58334	0.00978485	0.150804	OK	3016.58	2749.38
Ppp1r3c	Ppp1r3c	426.926	-0.29108	0.112752	2.58159	0.00983462	0.151438	OK	384.002	469.849
Gm10857	Gm10857	2.41597	-4.40434	1.70717	2.5799	0.00988284	0.152046	OK	0.217893	4.61405
Dchs1	Dchs1	213.53	-0.388567	0.15081	2.57654	0.00997949	0.153399	OK	184.947	242.113
Ugt1a2	Ugt1a2	2.46507	-4.43803	1.72269	2.57622	0.00998879	0.153407	OK	0.217415	4.71272
Cpsf7	Cpsf7	567.769	-0.240947	0.0935728	2.57497	0.010025	0.153693	OK	520.467	615.071
Mib2	Mib2	357.844	0.345684	0.134245	-2.57504	0.010023	0.153693	OK	400.511	315.176
B3gat1	B3gat1	1713.94	-0.207201	0.0804912	2.57421	0.010047	0.153784	OK	1591.07	1836.81
B3gat3	B3gat3	370.888	0.30268	0.117584	-2.57416	0.0100485	0.153784	OK	409.652	332.124
Cd34	Cd34	174.015	-0.459692	0.178609	2.57373	0.0100608	0.153838	OK	146.523	201.506
Ptprn	Ptprn	2151.3	0.175921	0.0683762	-2.57284	0.0100868	0.154101	OK	2282.3	2020.3
Arel1	Arel1	1359.67	-0.170241	0.0661901	2.572	0.0101113	0.154335	OK	1279.54	1439.8
Dnajc13	Dnajc13	699.883	-0.226747	0.0881696	2.57171	0.0101197	0.154335	OK	644.996	754.77
4933427D06Rik	4933427D06Rik	2.34236	-4.38921	1.70738	2.57074	0.0101483	0.154415	OK	0.21338	4.47134
Atg2a	Atg2a	317.874	0.341124	0.132686	-2.5709	0.0101433	0.154415	OK	355.28	280.468
Pdxk	Pdxk	979.419	0.19664	0.0765041	-2.57033	0.0101603	0.154415	OK	1046.06	912.774
Snord33	Snord33	227.609	1.83847	0.715229	-2.57046	0.0101564	0.154415	OK	355.745	99.473
Gm10220	Gm10220	4.11549	-3.37604	1.31414	2.56901	0.010199	0.154466	OK	0.723145	7.50784
Hist2h2ab	Hist2h2ab	7.10028	2.20549	0.858377	-2.56938	0.0101881	0.154466	OK	11.6703	2.53024
Kcna7	Kcna7	2.35357	-4.35377	1.69472	2.56902	0.0101988	0.154466	OK	0.219484	4.48765
Nwd1	Nwd1	860.629	0.236884	0.0921907	-2.5695	0.0101845	0.154466	OK	931.127	790.132
Clca3a2	Clca3a2	2.3654	-4.36869	1.70137	2.56775	0.0102362	0.154629	OK	0.218423	4.51238
Med12l	Med12l	996.939	0.185406	0.0722026	-2.56787	0.0102327	0.154629	OK	1060.91	932.967
Zfp534	Zfp534	2.41792	-4.45589	1.73514	2.56802	0.010228	0.154629	OK	0.210748	4.62508
Zfp992	Zfp992	16.375	-1.7786	0.692823	2.56717	0.0102531	0.154752	OK	7.39122	25.3587
Snord96a	Snord96a	9.63788	2.44288	0.951729	-2.56678	0.0102647	0.154793	OK	16.2814	2.9944
Gm20098	Gm20098	2.33561	-4.36894	1.70301	2.56542	0.010305	0.155131	OK	0.215636	4.45558
Gm38409	Gm38409	2.33436	-4.3682	1.70311	2.56483	0.0103226	0.155131	OK	0.215626	4.4531
Pcnx3	Pcnx3	447.854	0.292934	0.114207	-2.56494	0.0103195	0.155131	OK	493.166	402.542
Slc7a4	Slc7a4	422.865	0.282958	0.110286	-2.56568	0.0102975	0.155131	OK	464.201	381.528
Lifr	Lifr	836.08	0.216199	0.0843712	-2.56247	0.010393	0.155922	OK	898.61	773.551
Scn4a	Scn4a	4.12605	-3.40523	1.32885	2.56253	0.0103911	0.155922	OK	0.71173	7.54037
AA792892	AA792892	2.38135	-4.35273	1.69928	2.56152	0.0104215	0.156082	OK	0.222228	4.54047
Fam83b	Fam83b	5.51737	-2.93754	1.14668	2.56179	0.0104134	0.156082	OK	1.27406	9.76067
Ovol1	Ovol1	2.40936	-4.37633	1.70913	2.56055	0.0104506	0.156385	OK	0.221362	4.59736
Cdh1	Cdh1	4.8209	-3.0276	1.18369	2.55777	0.0105346	0.157275	OK	1.05323	8.58857
Dapk1	Dapk1	1548.34	-0.163787	0.0640521	2.55709	0.0105551	0.157275	OK	1460.54	1636.13
Gpr152	Gpr152	4.98865	-3.41264	1.33454	2.55717	0.0105527	0.157275	OK	0.856499	9.12081
Olfr212	Olfr212	2.4463	-4.40563	1.72239	2.55786	0.0105319	0.157275	OK	0.220441	4.67216
Plekhh1	Plekhh1	203.759	-0.46501	0.181813	2.55763	0.0105389	0.157275	OK	171.202	236.315
Snx27	Snx27	1248.32	-0.187748	0.0734407	2.55645	0.0105746	0.157298	OK	1167.21	1329.43
Sv2c	Sv2c	262.093	-0.361823	0.14152	2.55669	0.0105672	0.157298	OK	229.398	294.787
Aox3	Aox3	14.7606	-1.50958	0.590651	2.55578	0.0105949	0.157467	OK	7.67327	21.8478
Fam171a1	Fam171a1	606.452	-0.24408	0.0955283	2.55505	0.0106171	0.157663	OK	555.274	657.631
Gsdmc	Gsdmc	2.39479	-4.36872	1.71031	2.55434	0.010639	0.157854	OK	0.221133	4.56845
Nav3	Nav3	847.527	0.201145	0.0788157	-2.5521	0.0107076	0.158737	OK	906.514	788.54
Clmn	Clmn	1894.42	0.150485	0.0589908	-2.551	0.0107415	0.158837	OK	1993.13	1795.71
Jun	Jun	639.807	0.247292	0.0969294	-2.55126	0.0107334	0.158837	OK	694.508	585.106
Rapgef2	Rapgef2	2533.22	0.13939	0.0546318	-2.55144	0.0107279	0.158837	OK	2655.5	2410.94
Adam1b	Adam1b	3.45758	-3.9033	1.53075	2.54992	0.0107746	0.159039	OK	0.433206	6.48195
Dkk2	Dkk2	6.42627	-2.52149	0.988955	2.54965	0.0107832	0.159039	OK	1.90641	10.9461
Nlrc4	Nlrc4	3.39847	-3.93023	1.54171	2.54926	0.0107952	0.159039	OK	0.418413	6.37853
Nmt2	Nmt2	610.787	-0.24562	0.0963563	2.54908	0.0108006	0.159039	OK	558.919	662.656
Pdzd9	Pdzd9	2.36349	-4.36502	1.71202	2.54963	0.0107837	0.159039	OK	0.218777	4.5082
Rab3a	Rab3a	1577.26	0.201714	0.0791686	-2.5479	0.0108373	0.159444	OK	1687.35	1467.18
Espnl	Espnl	3.36006	-3.87256	1.521	2.54606	0.0108946	0.160051	OK	0.429474	6.29064
Tnn	Tnn	2.4177	-4.35628	1.71104	2.54599	0.0108968	0.160051	OK	0.225091	4.6103
Tnk2os	Tnk2os	2.52396	-4.45509	1.75015	2.54555	0.0109106	0.160072	OK	0.220106	4.8278
Tyr	Tyr	2.31739	-4.33454	1.70309	2.5451	0.0109247	0.160072	OK	0.218874	4.41591
Zfas1	Zfas1	99.5743	-0.569638	0.223821	2.54507	0.0109257	0.160072	OK	80.1676	118.981
Zfp616	Zfp616	2.35936	-4.38877	1.72467	2.5447	0.010937	0.160105	OK	0.214991	4.50373
Nefh	Nefh	223.68	0.365391	0.143607	-2.54438	0.0109473	0.160121	OK	251.855	195.504
Mat1a	Mat1a	2.46889	-4.49043	1.76548	2.54346	0.0109759	0.160406	OK	0.210317	4.72747
Lzts3	Lzts3	1538.72	0.169748	0.0667579	-2.54274	0.0109986	0.160603	OK	1629.14	1448.3
Arhgap33	Arhgap33	337.646	0.31689	0.124682	-2.54159	0.011035	0.161001	OK	374.579	300.712
AY512915	AY512915	2.29346	-4.35429	1.71529	2.53852	0.0111322	0.161077	OK	0.213806	4.37312
Gigyf1	Gigyf1	416.544	0.268353	0.105629	-2.54051	0.0110689	0.161077	OK	455.173	377.915
Hrnr	Hrnr	2.46261	-4.48704	1.76604	2.54074	0.0110619	0.161077	OK	0.210255	4.71496
Krt78	Krt78	2.35697	-4.3635	1.7181	2.53972	0.0110942	0.161077	OK	0.218392	4.49554
Mixl1	Mixl1	2.37965	-4.42076	1.74098	2.53924	0.0111093	0.161077	OK	0.212296	4.547
Nlrp12	Nlrp12	3.99965	-3.43383	1.35269	2.53853	0.0111319	0.161077	OK	0.677531	7.32177
Pax5	Pax5	6.23418	-2.45924	0.968496	2.53924	0.0111095	0.161077	OK	1.91843	10.5499
Ripor2	Ripor2	603.585	-0.22901	0.090213	2.53854	0.0111315	0.161077	OK	555.78	651.391
Satb1	Satb1	586.888	0.240822	0.0948518	-2.53893	0.0111191	0.161077	OK	635.758	538.019
Ube2m	Ube2m	392.928	0.3069	0.120816	-2.54022	0.0110782	0.161077	OK	434.564	351.292
3425401B19Rik	3425401B19Rik	6.76466	-2.35361	0.927851	2.53663	0.0111926	0.161551	OK	2.21392	11.3154
Popdc3	Popdc3	13.5297	1.49973	0.591228	-2.53664	0.0111923	0.161551	OK	19.9904	7.06897
Wfs1	Wfs1	736.264	-0.951194	0.374972	2.53671	0.0111901	0.161551	OK	501.974	970.553
Ogdhl	Ogdhl	650.279	0.235215	0.0927714	-2.53543	0.0112309	0.16197	OK	703.172	597.386
Dnajc10	Dnajc10	418.851	0.288951	0.114028	-2.53403	0.0112758	0.162483	OK	460.656	377.045
Cetn3	Cetn3	197.538	0.384135	0.151662	-2.53284	0.0113141	0.162488	OK	223.682	171.393
Fut2	Fut2	2.38937	-4.38937	1.73397	2.5314	0.0113608	0.162488	OK	0.21764	4.56109
Hexim1	Hexim1	350.275	0.304477	0.120324	-2.53048	0.0113906	0.162488	OK	387.1	313.449
Ndufb2	Ndufb2	109.231	0.517613	0.204482	-2.53134	0.0113628	0.162488	OK	128.619	89.8434
Npy4r	Npy4r	2.60135	-4.4506	1.75757	2.53224	0.0113336	0.162488	OK	0.227532	4.97517
Npy6r	Npy6r	2.33567	-4.35185	1.7199	2.53029	0.0113968	0.162488	OK	0.218091	4.45325
Nrsn1	Nrsn1	1301.58	0.173594	0.06859	-2.5309	0.0113772	0.162488	OK	1379.79	1223.37
Parp14	Parp14	28.7383	-1.0107	0.399377	2.53069	0.0113838	0.162488	OK	19.0642	38.4123
Psg29	Psg29	3.27366	-3.84404	1.51735	2.53338	0.0112967	0.162488	OK	0.426243	6.12107
Rdh18-ps	Rdh18-ps	2.30048	-4.34864	1.71802	2.53118	0.0113678	0.162488	OK	0.215262	4.38569
Rpl9	Rpl9	1275.48	-0.189537	0.074857	2.53198	0.011342	0.162488	OK	1191.82	1359.15
Svop	Svop	1000.42	0.218464	0.0862716	-2.53229	0.0113322	0.162488	OK	1076.02	924.815
Usp14	Usp14	802.414	0.204103	0.0805567	-2.53365	0.0112882	0.162488	OK	859.08	745.749
Fam189a1	Fam189a1	605.434	-0.253981	0.100413	2.52937	0.0114268	0.162783	OK	552.279	658.589
Mir1983	Mir1983	14.6804	1.57067	0.621189	-2.52848	0.0114557	0.162988	OK	21.9659	7.39488
Spata31d1d	Spata31d1d	5.41272	-2.94246	1.16378	2.52836	0.0114598	0.162988	OK	1.24613	9.5793
4921517D22Rik	4921517D22Rik	2.37805	-4.38326	1.73493	2.52647	0.0115215	0.16307	OK	0.217485	4.53861
4930412C18Rik	4930412C18Rik	10.3139	-1.81961	0.720147	2.52672	0.0115133	0.16307	OK	4.55375	16.0741
4930546C10Rik	4930546C10Rik	2.32826	-4.34768	1.72055	2.52692	0.0115069	0.16307	OK	0.218	4.43852
D030018L15Rik	D030018L15Rik	2.4202	-4.44824	1.75987	2.52759	0.011485	0.16307	OK	0.21202	4.62837
Pkdrej	Pkdrej	14.8269	-1.47373	0.583279	2.52662	0.0115165	0.16307	OK	7.85035	21.8034
Zbed6	Zbed6	805.731	-0.207713	0.082176	2.52766	0.0114826	0.16307	OK	747.829	863.634
Cadm3	Cadm3	2098.42	0.160738	0.0636475	-2.52545	0.0115551	0.163414	OK	2215.2	1981.64
Ndufa6	Ndufa6	179.506	0.422835	0.167458	-2.52502	0.0115693	0.163482	OK	205.625	153.387
Psg17	Psg17	2.42283	-4.36949	1.73103	2.52422	0.0115957	0.163723	OK	0.223608	4.62206
Aspm	Aspm	10.1163	-1.95603	0.77516	2.52339	0.0116228	0.163895	OK	4.14609	16.0866
Ehmt2	Ehmt2	902.031	0.232047	0.091976	-2.52291	0.0116387	0.163895	OK	974.418	829.644
Rnf165	Rnf165	666.101	0.229038	0.0907901	-2.52272	0.0116453	0.163895	OK	718.864	613.337
Sppl2c	Sppl2c	2.50933	-4.4258	1.75418	2.52301	0.0116356	0.163895	OK	0.22312	4.79553
Nckipsd	Nckipsd	323.58	0.328241	0.130308	-2.51896	0.0117703	0.165522	OK	360.232	286.928
D6Ertd474e	D6Ertd474e	3.2707	-3.87036	1.53756	2.5172	0.0118292	0.166216	OK	0.418652	6.12275
Tnip3	Tnip3	2.25739	-4.33353	1.72193	2.51667	0.0118471	0.166334	OK	0.213349	4.30142
Zbtb18	Zbtb18	5156.8	0.114708	0.0456101	-2.51497	0.0119042	0.166868	OK	5361.7	4951.9
Zfp318	Zfp318	735.999	-0.265252	0.105466	2.51505	0.0119016	0.166868	OK	668.529	803.469
Mnd1-ps	Mnd1-ps	2.28322	-4.3135	1.71587	2.51389	0.0119409	0.167203	OK	0.218663	4.34778
Tmc5	Tmc5	3.62406	-3.89274	1.54861	2.5137	0.0119471	0.167203	OK	0.457192	6.79093
BB287469	BB287469	2.25432	-4.31461	1.71705	2.5128	0.0119777	0.167205	OK	0.215737	4.29291
Drap1	Drap1	459.642	-0.257588	0.102543	2.51201	0.0120046	0.167205	OK	418.717	500.567
Pgbd5	Pgbd5	2151.9	0.139406	0.0554914	-2.51221	0.0119979	0.167205	OK	2255.78	2048.01
Pnrc1	Pnrc1	444.177	-0.269579	0.107314	2.51205	0.0120032	0.167205	OK	402.799	485.556
Slc30a2	Slc30a2	3.27545	-3.8885	1.54776	2.51234	0.0119934	0.167205	OK	0.414352	6.13655
Zfp948	Zfp948	104.36	-0.528702	0.210412	2.5127	0.0119811	0.167205	OK	85.4492	123.272
1700073E17Rik	1700073E17Rik	5.87686	-2.64069	1.05195	2.51028	0.0120635	0.167892	OK	1.62427	10.1294
Draxin	Draxin	8.86658	-1.98709	0.791755	2.50972	0.0120826	0.168024	OK	3.5721	14.1611
Gm30505	Gm30505	2.26702	-4.29587	1.7131	2.50767	0.0121531	0.16882	OK	0.21965	4.31438
Olfr715	Olfr715	2.2666	-4.29563	1.71312	2.50749	0.0121591	0.16882	OK	0.219646	4.31356
Cd84	Cd84	25.0754	-1.13861	0.454224	2.50673	0.0121855	0.169053	OK	15.6638	34.487
Adamts12	Adamts12	7.26518	-2.20537	0.880041	2.50598	0.0122112	0.169274	OK	2.5892	11.9412
Hist1h3d	Hist1h3d	19.3495	1.25875	0.502433	-2.50531	0.0122345	0.169464	OK	27.2931	11.406
Sema3d	Sema3d	45.2613	-0.786051	0.313952	2.50373	0.0122893	0.170088	OK	33.2273	57.2954
Gm31592	Gm31592	3.25605	-3.81837	1.52551	2.50301	0.0123141	0.170233	OK	0.431058	6.08105
Sik2	Sik2	190.177	-0.38407	0.153452	2.50287	0.0123192	0.170233	OK	165.011	215.343
Atp9b	Atp9b	544.722	0.237885	0.0950897	-2.5017	0.01236	0.170662	OK	589.53	499.914
Luzp2	Luzp2	938.112	0.203766	0.0814659	-2.50125	0.0123757	0.170744	OK	1004.25	871.973
Tpd52l1	Tpd52l1	105.344	0.535331	0.214068	-2.50075	0.012393	0.170848	OK	124.668	86.0207
Ceacam12	Ceacam12	2.41422	-4.33102	1.73305	2.49907	0.0124521	0.171528	OK	0.228551	4.5999
Pcdh17	Pcdh17	1511.27	0.163997	0.0656412	-2.49838	0.0124762	0.171545	OK	1597.07	1425.47
Prodh	Prodh	117.891	0.497639	0.199199	-2.49819	0.0124828	0.171545	OK	138.024	97.7578
Trrap	Trrap	2793.67	0.14414	0.0576903	-2.49851	0.0124718	0.171545	OK	2933.11	2654.23
Zfp382	Zfp382	476.948	-0.25853	0.103501	2.49785	0.0124951	0.171579	OK	434.327	519.568
Snord49a	Snord49a	99.6079	2.19223	0.878124	-2.49649	0.0125429	0.172101	OK	163.451	35.7652
Cib2	Cib2	52.3272	0.788417	0.315931	-2.49553	0.0125769	0.172179	OK	66.2798	38.3746
Dnajb1	Dnajb1	279.229	-0.328612	0.131697	2.49522	0.0125879	0.172179	OK	247.565	310.893
Fabp7	Fabp7	95.0617	-0.549025	0.219996	2.49561	0.012574	0.172179	OK	77.1888	112.935
Vmn1r148	Vmn1r148	2.23769	-4.31456	1.72908	2.49529	0.0125856	0.172179	OK	0.214153	4.26123
Snora5c	Snora5c	12.9554	1.48541	0.595391	-2.49485	0.012601	0.172223	OK	19.0921	6.81865
Rab3b	Rab3b	77.363	0.731979	0.293434	-2.49453	0.0126124	0.172245	OK	96.5783	58.1476
Erbin	Erbin	921.813	-0.199182	0.0798664	2.49393	0.0126336	0.172265	OK	858.28	985.346
Slc1a2	Slc1a2	43724.6	0.0847782	0.0339926	-2.49402	0.0126306	0.172265	OK	45008.9	42440.3
Cxxc5	Cxxc5	286.343	0.322509	0.129357	-2.49318	0.0126606	0.172499	OK	318.216	254.47
Adnp	Adnp	875.382	-0.268837	0.107847	2.49276	0.0126754	0.172567	OK	794.056	956.707
Hoxc8	Hoxc8	2.22377	-4.31386	1.73101	2.49211	0.0126987	0.172749	OK	0.212918	4.23462
Calm1	Calm1	20216.4	0.0937023	0.0376234	-2.49053	0.0127551	0.173382	OK	20872.7	19560.1
Hist1h4k	Hist1h4k	28.5731	1.23947	0.498282	-2.48748	0.0128651	0.174742	OK	40.144	17.0022
Fxyd2	Fxyd2	11.7507	1.6495	0.663619	-2.48561	0.0129329	0.175458	OK	17.821	5.68045
Mpig6b	Mpig6b	2.23303	-4.27542	1.72017	2.48547	0.0129381	0.175458	OK	0.219295	4.24677
Vmn1r3	Vmn1r3	2.23207	-4.27514	1.72024	2.4852	0.0129479	0.175458	OK	0.219241	4.2449
Lrtm1	Lrtm1	6.5004	-2.64773	1.06559	2.48476	0.0129638	0.175538	OK	1.78906	11.2117
Klf17	Klf17	2.27641	-4.35625	1.75468	2.48264	0.0130413	0.176451	OK	0.211941	4.34087
Anln	Anln	140.881	-0.488938	0.197074	2.48098	0.013102	0.176998	OK	117.234	164.528
Rasl11a	Rasl11a	40.8618	0.827817	0.333642	-2.48115	0.0130957	0.176998	OK	52.2737	29.45
Inafm2	Inafm2	410.844	-0.282586	0.113951	2.47989	0.0131421	0.177403	OK	370.736	450.953
Ldlrad4	Ldlrad4	212.054	-0.360815	0.145553	2.47892	0.0131781	0.177753	OK	185.675	238.434
Zfp804a	Zfp804a	234.512	-0.369853	0.149227	2.47846	0.0131951	0.177845	OK	204.615	264.408
3110039I08Rik	3110039I08Rik	202.362	-0.40285	0.162604	2.47749	0.0132308	0.177915	OK	174.291	230.433
Cks1brt	Cks1brt	2.21617	-4.2918	1.73206	2.47786	0.0132172	0.177915	OK	0.215301	4.21704
Ffar2	Ffar2	2.20667	-4.27016	1.72349	2.47763	0.013226	0.177915	OK	0.217458	4.19587
Ccr4	Ccr4	2.21424	-4.29051	1.73226	2.47683	0.0132556	0.178111	OK	0.215296	4.21318
Rapgef4	Rapgef4	2817.37	0.174342	0.0704051	-2.47626	0.0132765	0.178119	OK	2987.39	2647.34
Vsnl1	Vsnl1	1703.57	0.170327	0.0687812	-2.47637	0.0132727	0.178119	OK	1804.02	1603.12
2900076A07Rik	2900076A07Rik	10.844	1.70179	0.687402	-2.47568	0.0132982	0.178273	OK	16.5886	5.09941
Mgme1	Mgme1	37.8067	-0.888486	0.359091	2.47426	0.0133512	0.178846	OK	26.5196	49.0938
Kcnk2	Kcnk2	318.46	-0.307572	0.124328	2.47387	0.0133658	0.178905	OK	284.642	352.279
Apoe	Apoe	4512.73	0.114037	0.0461078	-2.47327	0.0133885	0.179072	OK	4690.99	4334.47
4930412O13Rik	4930412O13Rik	4.04429	-3.29552	1.33308	2.47211	0.0134319	0.179515	OK	0.747653	7.34093
Scn11a	Scn11a	2.24071	-4.2886	1.7352	2.47153	0.0134537	0.17967	OK	0.218145	4.26328
Ndufa13	Ndufa13	301.302	0.310475	0.125642	-2.47111	0.0134693	0.179741	OK	333.598	269.006
Vwa2	Vwa2	2.20447	-4.30243	1.74171	2.47023	0.0135027	0.179927	OK	0.212669	4.19627
Zbed4	Zbed4	139.162	-0.454355	0.183935	2.4702	0.0135038	0.179927	OK	117.428	160.896
Lingo3	Lingo3	309.797	-0.335429	0.135832	2.46944	0.0135325	0.180036	OK	273.944	345.65
Snord32a	Snord32a	181.907	1.63329	0.661392	-2.46948	0.0135309	0.180036	OK	275.126	88.6872
Arhgap39	Arhgap39	1222.57	0.188385	0.0763255	-2.46818	0.01358	0.180217	OK	1302.27	1142.86
Gm16576	Gm16576	12.2782	-1.62152	0.65702	2.46799	0.0135873	0.180217	OK	6.02318	18.5333
Rbm46os	Rbm46os	2.33827	-4.31314	1.74715	2.46867	0.0135618	0.180217	OK	0.223989	4.45256
Slc44a3	Slc44a3	2.33779	-4.31279	1.7472	2.4684	0.0135718	0.180217	OK	0.223994	4.4516
4930402H24Rik	4930402H24Rik	978.457	-0.189667	0.0768617	2.46764	0.0136006	0.180257	OK	914.232	1042.68
Il2ra	Il2ra	5.00357	-2.87967	1.16725	2.46705	0.0136233	0.180421	OK	1.19706	8.81008
Apod	Apod	372.189	-0.341557	0.13855	2.46523	0.0136926	0.180931	OK	328.336	416.042
Ttc3	Ttc3	7368.55	0.097291	0.0394654	-2.46522	0.0136928	0.180931	OK	7616.91	7120.18
Zfpm2	Zfpm2	482.828	0.272428	0.110503	-2.46534	0.0136882	0.180931	OK	528.28	437.376
Fshb	Fshb	2.2514	-4.27912	1.73677	2.46384	0.0137457	0.181357	OK	0.22056	4.28224
Lnx1	Lnx1	58.6384	0.696194	0.282539	-2.46406	0.0137371	0.181357	OK	72.5185	44.7583
Ulk1	Ulk1	523.634	0.235624	0.0956522	-2.46335	0.0137647	0.18147	OK	566.299	480.968
Tbkbp1	Tbkbp1	368.104	0.333481	0.135502	-2.46108	0.0138518	0.182482	OK	410.46	325.749
Hist1h3e	Hist1h3e	21.6228	1.20099	0.488218	-2.45994	0.0138959	0.182925	OK	30.1368	13.1088
Dusp5	Dusp5	35.8429	-0.892875	0.363163	2.4586	0.0139478	0.18347	OK	25.0924	46.5933
Cpne9	Cpne9	132.036	0.504794	0.205364	-2.45804	0.0139697	0.183546	OK	154.902	109.169
Maf1	Maf1	236.012	-0.352083	0.143245	2.45792	0.0139745	0.183546	OK	207.355	264.668
Hist1h3i	Hist1h3i	11.424	1.61806	0.658394	-2.45759	0.0139873	0.183576	OK	17.2337	5.61428
Acta2	Acta2	22.7167	1.11492	0.453717	-2.45731	0.0139984	0.183583	OK	31.0823	14.3512
Itgb8	Itgb8	412.685	0.264259	0.107566	-2.45673	0.0140208	0.18374	OK	450.375	374.994
Lrrc71	Lrrc71	7.97146	-2.3358	0.951086	2.45594	0.0140518	0.184009	OK	2.63592	13.307
4932435O22Rik	4932435O22Rik	4.06521	-3.25774	1.32768	2.45371	0.0141392	0.184052	OK	0.769571	7.36085
AI115009	AI115009	20.964	1.17781	0.479974	-2.45391	0.0141311	0.184052	OK	29.0759	12.8522
Bcar1	Bcar1	345.885	0.308625	0.125747	-2.45434	0.0141143	0.184052	OK	382.741	309.029
Bcl7a	Bcl7a	712.177	0.216353	0.0881578	-2.45415	0.0141218	0.184052	OK	765.477	658.876
Cpd	Cpd	1337.41	-0.166195	0.0676892	2.45526	0.0140782	0.184052	OK	1260.46	1414.36
Cr2	Cr2	3.88508	-3.3848	1.37854	2.45534	0.0140751	0.184052	OK	0.678888	7.09126
Tdrd6	Tdrd6	10.3183	-1.79269	0.73026	2.45486	0.014094	0.184052	OK	4.62227	16.0143
Zfp266	Zfp266	587.252	-0.228783	0.0932207	2.45421	0.0141194	0.184052	OK	540.786	633.718
Dnah7a	Dnah7a	6.0823	-2.6232	1.06982	2.45201	0.0142062	0.184705	OK	1.69869	10.4659
Lrp2	Lrp2	13.2451	-1.53106	0.624506	2.45163	0.014221	0.184705	OK	6.80984	19.6803
Vmn2r59	Vmn2r59	2.29025	-4.27537	1.74379	2.45177	0.0142156	0.184705	OK	0.224923	4.35559
4930552P12Rik	4930552P12Rik	3.23454	-3.72978	1.5217	2.45107	0.0142433	0.18472	OK	0.453426	6.01565
Mta3	Mta3	337.767	0.304567	0.124255	-2.45114	0.0142406	0.18472	OK	373.288	302.246
4930432J09Rik	4930432J09Rik	2.2734	-4.2913	1.75113	2.45058	0.0142626	0.184833	OK	0.220934	4.32586
Gfra2	Gfra2	266.423	0.328205	0.133989	-2.44949	0.0143058	0.185256	OK	296.598	236.248
Ccdc124	Ccdc124	149.056	0.432038	0.176398	-2.44922	0.0143165	0.185257	OK	171.21	126.903
A330093E20Rik	A330093E20Rik	4.03235	-3.29146	1.34418	2.44868	0.0143382	0.185402	OK	0.74735	7.31734
Rapgef6	Rapgef6	600.892	0.257411	0.105156	-2.4479	0.0143693	0.185546	OK	654.357	547.427
Tmem245	Tmem245	493.997	0.248584	0.101551	-2.44786	0.0143706	0.185546	OK	536.452	451.543
E330013P04Rik	E330013P04Rik	14.28	-1.51066	0.617491	2.44645	0.0144269	0.186136	OK	7.4193	21.1406
Bcl2l1	Bcl2l1	594.646	0.26099	0.106709	-2.44581	0.0144526	0.186193	OK	648.287	541.005
Srsf10	Srsf10	572.51	-0.242985	0.0993369	2.44607	0.0144422	0.186193	OK	524.412	620.609
Cdh26	Cdh26	2.18829	-4.27711	1.74897	2.4455	0.0144653	0.186219	OK	0.214663	4.16193
4921507G05Rik	4921507G05Rik	2.18182	-4.23601	1.73366	2.4434	0.0145498	0.186654	OK	0.219901	4.14374
Gm15348	Gm15348	2.18252	-4.23643	1.7336	2.44372	0.0145368	0.186654	OK	0.21991	4.14513
Plekhs1	Plekhs1	2.18244	-4.23636	1.73361	2.44367	0.0145389	0.186654	OK	0.219912	4.14497
Rprm	Rprm	102.205	0.533083	0.218107	-2.44414	0.0145198	0.186654	OK	120.876	83.5342
Spout1	Spout1	116.714	0.489222	0.200227	-2.44333	0.0145523	0.186654	OK	136.315	97.1121
Aplnr	Aplnr	3.08027	-3.79493	1.5543	2.44156	0.0146238	0.187191	OK	0.414017	5.74653
Foxn4	Foxn4	2.18183	-4.28835	1.7563	2.44169	0.0146187	0.187191	OK	0.212449	4.15122
Ndufc1	Ndufc1	111.928	0.552287	0.226208	-2.4415	0.0146263	0.187191	OK	133.094	90.7618
Gdf6	Gdf6	2.97969	-3.77609	1.54698	2.44095	0.0146488	0.187342	OK	0.405405	5.55398
1810064F22Rik	1810064F22Rik	2.15131	-4.23639	1.73599	2.44033	0.0146739	0.187509	OK	0.216772	4.08586
Ryr3	Ryr3	1687.13	-0.171721	0.0703746	2.4401	0.0146833	0.187509	OK	1586.84	1787.42
Dspp	Dspp	4.71513	-3.08228	1.26362	2.43925	0.0147179	0.187815	OK	0.995854	8.4344
BC030500	BC030500	36.7204	-0.938684	0.384878	2.43891	0.0147315	0.187851	OK	25.1787	48.2621
Hottip	Hottip	2.18198	-4.2708	1.75224	2.43734	0.0147956	0.188257	OK	0.214935	4.14903
Src	Src	1082.11	0.17763	0.0728716	-2.43757	0.0147863	0.188257	OK	1148.65	1015.58
Zfp229	Zfp229	29.3173	-1.01382	0.415869	2.43784	0.0147752	0.188257	OK	19.4202	39.2143
Cnp	Cnp	953.485	-0.268317	0.110179	2.43528	0.0148804	0.18913	OK	865.074	1041.9
Slc7a5	Slc7a5	304.338	0.31585	0.129705	-2.43514	0.0148858	0.18913	OK	337.52	271.156
Dll1	Dll1	53.1836	-0.736182	0.302531	2.43341	0.0149574	0.189651	OK	39.9012	66.4659
Mfsd14b	Mfsd14b	313.095	-0.302074	0.124133	2.43347	0.0149548	0.189651	OK	280.436	345.754
Necap2	Necap2	93.1295	0.560675	0.230412	-2.43336	0.0149594	0.189651	OK	111.002	75.2574
Spata31d1c	Spata31d1c	2.3203	-4.3279	1.77914	2.43258	0.0149915	0.189921	OK	0.220111	4.42048
Gja8	Gja8	5.2506	-2.78307	1.14439	2.43192	0.0150191	0.190133	OK	1.3321	9.16909
Il22ra1	Il22ra1	4.00933	-3.26982	1.34543	2.43032	0.0150855	0.190698	OK	0.753262	7.26541
Pitx2	Pitx2	2.13512	-4.22378	1.73793	2.43036	0.015084	0.190698	OK	0.216933	4.05331
Ndufs5	Ndufs5	196.85	0.962567	0.396178	-2.42963	0.0151142	0.190923	OK	260.186	133.513
Actn2	Actn2	98.814	0.526735	0.216848	-2.42906	0.0151382	0.191088	OK	116.655	80.973
Hist2h2ac	Hist2h2ac	7.2328	2.30733	0.950137	-2.42842	0.0151647	0.191148	OK	12.0343	2.43133
Rspo2	Rspo2	65.7667	0.682481	0.281021	-2.42858	0.0151582	0.191148	OK	81.0388	50.4947
Art2b	Art2b	2.154	-4.27119	1.75928	2.42781	0.0151903	0.191333	OK	0.212125	4.09588
Hoxb4	Hoxb4	2.14238	-4.23878	1.74635	2.42722	0.0152149	0.191504	OK	0.215532	4.06922
Ccr9	Ccr9	3.15391	-3.72922	1.53773	2.42516	0.0153018	0.191938	OK	0.442282	5.86553
Itga11	Itga11	57.3602	0.699611	0.288388	-2.42594	0.0152688	0.191938	OK	71.0019	43.7186
Marveld3	Marveld3	3.10037	-3.76428	1.55176	2.42581	0.0152741	0.191938	OK	0.425054	5.77569
Prrt1	Prrt1	79.7711	0.668525	0.275645	-2.42531	0.0152953	0.191938	OK	97.9297	61.6125
Rpl35a	Rpl35a	683.733	-0.237854	0.0980799	2.4251	0.0153042	0.191938	OK	627.498	739.968
Foxa1	Foxa1	2.15054	-4.21575	1.73897	2.42428	0.0153387	0.192234	OK	0.219656	4.08143
4930565N06Rik	4930565N06Rik	2.14631	-4.21378	1.73946	2.42247	0.0154154	0.192682	OK	0.219509	4.07311
Hs6st3	Hs6st3	129.48	-0.489133	0.201929	2.4223	0.0154228	0.192682	OK	107.739	151.222
Nme3	Nme3	73.9044	0.588723	0.243019	-2.42254	0.0154123	0.192682	OK	88.7778	59.0311
Scarna10	Scarna10	5.09092	2.63035	1.08577	-2.42256	0.0154116	0.192682	OK	8.76608	1.41577
Trp53i11	Trp53i11	440.551	0.249954	0.103196	-2.42214	0.0154295	0.192682	OK	478.62	402.483
Rpl35	Rpl35	527.267	-0.236353	0.0975924	2.42184	0.0154422	0.192703	OK	484.173	570.361
Zfp951	Zfp951	19.9944	-1.22512	0.506018	2.4211	0.0154738	0.19296	OK	11.9808	28.008
4930463O16Rik	4930463O16Rik	2.12777	-4.22983	1.74789	2.41996	0.0155222	0.192984	OK	0.215327	4.04022
Gal3st2c	Gal3st2c	4.93467	-2.72133	1.12463	2.41976	0.0155309	0.192984	OK	1.29948	8.56986
Lpar3	Lpar3	2.16668	-4.23514	1.74989	2.42023	0.0155107	0.192984	OK	0.218499	4.11486
Phyhd1	Phyhd1	56.7652	0.680471	0.281206	-2.41983	0.0155277	0.192984	OK	69.9096	43.6209
Tusc5	Tusc5	3.00671	-3.7386	1.54471	2.42026	0.0155094	0.192984	OK	0.419098	5.59432
Azin1	Azin1	920.792	0.193012	0.0798107	-2.41838	0.01559	0.193307	OK	982.294	859.289
Snord17	Snord17	764.729	0.237632	0.098248	-2.4187	0.0155761	0.193307	OK	827.568	701.891
Tspan2	Tspan2	451.829	-0.295942	0.122366	2.4185	0.0155846	0.193307	OK	405.648	498.009
Gja1	Gja1	1775.5	-0.17136	0.070901	2.41689	0.0156535	0.193684	OK	1670.18	1880.82
Gm5434	Gm5434	2.16006	-4.23133	1.75059	2.41709	0.0156451	0.193684	OK	0.21838	4.10175
Osbpl3	Osbpl3	165.58	-0.404186	0.167209	2.41725	0.0156383	0.193684	OK	142.536	188.624
Gm39115	Gm39115	2.41924	-4.32285	1.78918	2.41611	0.0156875	0.193722	OK	0.230264	4.60821
Gpr179	Gpr179	11.1384	-1.78426	0.738427	2.4163	0.0156792	0.193722	OK	5.01233	17.2645
Hlf	Hlf	1279.96	0.165734	0.0685971	-2.41605	0.0156899	0.193722	OK	1353.4	1206.53
AU015228	AU015228	2.28532	-4.34413	1.79843	2.41551	0.0157133	0.193874	OK	0.214482	4.35615
Chml	Chml	52.1743	-0.735505	0.304687	2.41397	0.0157797	0.194499	OK	39.1555	65.1931
Ikzf3	Ikzf3	2.15458	-4.28684	1.77622	2.41346	0.015802	0.194499	OK	0.210003	4.09915
Spata31	Spata31	2.15524	-4.28723	1.77613	2.41381	0.0157869	0.194499	OK	0.210015	4.10047
Taf9	Taf9	313.596	-0.294901	0.122198	2.41331	0.0158083	0.194499	OK	281.656	345.535
Gm19461	Gm19461	2.17859	-4.21479	1.74744	2.41198	0.0158661	0.194936	OK	0.222662	4.13452
Zfp949	Zfp949	171.192	-0.393374	0.163077	2.4122	0.0158567	0.194936	OK	147.996	194.387
4930478P22Rik	4930478P22Rik	2.25687	-4.25601	1.76484	2.41156	0.0158844	0.194964	OK	0.224488	4.28925
Pik3c2b	Pik3c2b	285.843	-0.319648	0.132556	2.41142	0.0158907	0.194964	OK	254.305	317.38
C730027H18Rik	C730027H18Rik	2.1753	-4.2132	1.74781	2.41056	0.015928	0.194996	OK	0.222558	4.12804
Chrna10	Chrna10	2.11014	-4.23737	1.75794	2.41042	0.0159341	0.194996	OK	0.212486	4.00779
Mmp13	Mmp13	2.25542	-4.25542	1.76498	2.41103	0.0159074	0.194996	OK	0.224433	4.28642
Nrxn1	Nrxn1	5017.84	0.107909	0.0447691	-2.41034	0.0159378	0.194996	OK	5205.41	4830.27
Ciita	Ciita	4.94154	-2.78479	1.15562	2.40978	0.0159623	0.195023	OK	1.25239	8.63068
Wdr13	Wdr13	1462.87	0.158819	0.0659035	-2.40988	0.0159579	0.195023	OK	1543.31	1382.43
Agpat3	Agpat3	1090.24	0.19921	0.0827018	-2.40877	0.0160062	0.195287	OK	1165.39	1015.09
Irs4	Irs4	5.08039	-2.94892	1.22415	2.40896	0.0159982	0.195287	OK	1.165	8.99579
Capn11	Capn11	23.2939	1.3972	0.580114	-2.4085	0.0160183	0.195298	OK	33.7675	12.8203
Ppp1r15b	Ppp1r15b	560.853	-0.232196	0.0964312	2.4079	0.0160448	0.195441	OK	515.817	605.89
St8sia1	St8sia1	599.762	-0.235288	0.0977221	2.40772	0.0160523	0.195441	OK	550.963	648.561
Dyrk3	Dyrk3	111.674	-0.499858	0.207644	2.40729	0.0160715	0.195538	OK	92.5195	130.829
Krtap16-1	Krtap16-1	2.19048	-4.27526	1.77617	2.40701	0.0160836	0.195549	OK	0.215139	4.16581
Wipf3	Wipf3	4695.12	-0.125943	0.0523484	2.40586	0.0161345	0.196032	OK	4490.32	4899.93
2310015D24Rik	2310015D24Rik	2.09927	-4.23023	1.7591	2.40477	0.0161827	0.196481	OK	0.212387	3.98615
Fat1	Fat1	676.086	-0.225354	0.0937695	2.40328	0.0162489	0.196604	OK	623.39	728.783
Fhod3	Fhod3	60.715	-0.686296	0.285544	2.40347	0.0162405	0.196604	OK	46.5401	74.8899
H60c	H60c	2.26947	-4.36819	1.81698	2.4041	0.0162125	0.196604	OK	0.209634	4.32931
Mfsd6l	Mfsd6l	3.0439	-3.71628	1.54625	2.40342	0.0162425	0.196604	OK	0.43043	5.65737
Nr5a2	Nr5a2	2.30452	-4.29552	1.78723	2.40346	0.016241	0.196604	OK	0.223335	4.3857
Ep300	Ep300	1201.36	-0.166419	0.0692665	2.4026	0.0162792	0.196834	OK	1132.14	1270.57
BB031773	BB031773	3.2538	-3.80174	1.58258	2.40225	0.0162947	0.196885	OK	0.435418	6.07219
Grm7	Grm7	692.093	0.231364	0.0963349	-2.40166	0.0163208	0.197065	OK	747.47	636.717
Lrrn1	Lrrn1	986.886	-0.187626	0.0781658	2.40036	0.0163789	0.19763	OK	922.803	1050.97
Tg	Tg	3.47841	-3.76949	1.57095	2.3995	0.0164174	0.197958	OK	0.47528	6.48154
Zfp365	Zfp365	2598.02	-0.134932	0.0562882	2.39717	0.0165223	0.199087	OK	2476.62	2719.43
Kifc2	Kifc2	1763.68	0.146738	0.0612346	-2.39633	0.0165602	0.199087	OK	1853.29	1674.06
Mettl7a2	Mettl7a2	2.11536	-4.19399	1.75	2.39656	0.0165497	0.199087	OK	0.219177	4.01155
Nkx6-3	Nkx6-3	2.12572	-4.22814	1.7643	2.39649	0.0165528	0.199087	OK	0.215358	4.03607
Nudt3	Nudt3	1878.33	-0.140775	0.0587504	2.39616	0.0165678	0.199087	OK	1786.76	1969.9
St3gal2	St3gal2	831.309	0.226798	0.0946772	-2.39549	0.0165981	0.199314	OK	896.518	766.101
Adam24	Adam24	2.08045	-4.19175	1.75076	2.39424	0.0166546	0.199336	OK	0.215878	3.94502
Col6a5	Col6a5	9.66637	-1.78171	0.744023	2.39469	0.0166342	0.199336	OK	4.35586	14.9769
D7Ertd143e	D7Ertd143e	2.08053	-4.19167	1.75076	2.39419	0.0166569	0.199336	OK	0.215896	3.94516
Gnl3l	Gnl3l	1659.21	0.152327	0.0636047	-2.3949	0.0166247	0.199336	OK	1746.72	1571.7
Yif1b	Yif1b	63.8128	0.639045	0.266872	-2.39457	0.0166397	0.199336	OK	77.7191	49.9064
Tcf23	Tcf23	3.66135	-3.32892	1.3908	2.39354	0.0166869	0.199559	OK	0.662771	6.65993
Fam83f	Fam83f	2.18317	-4.29356	1.79454	2.39258	0.0167306	0.199809	OK	0.211849	4.15448
Gm5662	Gm5662	3.24795	-3.7864	1.58252	2.39264	0.0167277	0.199809	OK	0.438967	6.05693
Lynx1	Lynx1	2608.26	0.175933	0.073551	-2.39199	0.0167572	0.19999	OK	2767.1	2449.42
Pcsk5	Pcsk5	177.176	0.414894	0.173527	-2.39094	0.0168051	0.200425	OK	202.479	151.874
BC037032	BC037032	7.75334	-1.97651	0.826773	2.39064	0.0168191	0.200456	OK	3.14192	12.3648
Tmed9	Tmed9	441.828	0.261819	0.109588	-2.38912	0.016889	0.201151	OK	481.81	401.847
Pla2g16	Pla2g16	122.396	-0.485414	0.203267	2.38806	0.0169376	0.201593	OK	101.997	142.795
Lrp8	Lrp8	816.274	0.202859	0.0850296	-2.38575	0.0170443	0.202397	OK	873.569	758.98
Myoz3	Myoz3	2.14765	-4.24923	1.78085	2.38607	0.0170295	0.202397	OK	0.214581	4.08072
Ryr2	Ryr2	8815.48	0.117582	0.0492824	-2.38588	0.0170383	0.202397	OK	9174.52	8456.44
Sema3a	Sema3a	49.0887	-0.763767	0.320207	2.38523	0.0170683	0.202397	OK	36.3901	61.7873
Tspan10	Tspan10	3.26939	-3.73008	1.5638	2.38527	0.0170666	0.202397	OK	0.458225	6.08056
Zfp286	Zfp286	125.506	0.592973	0.248616	-2.3851	0.0170745	0.202397	OK	150.942	100.071
C87414	C87414	2.14333	-4.24665	1.78133	2.38398	0.0171265	0.202739	OK	0.214514	4.07215
Sbds	Sbds	229.201	0.340875	0.142972	-2.3842	0.0171161	0.202739	OK	256.153	202.249
Adgrf3	Adgrf3	2.14756	-4.19534	1.76081	2.38261	0.0171903	0.203357	OK	0.222316	4.0728
Pcdh12	Pcdh12	6.90834	-2.19708	0.922659	2.38125	0.0172539	0.203833	OK	2.47366	11.343
Rag2	Rag2	2.09586	-4.20955	1.76764	2.38145	0.0172447	0.203833	OK	0.214946	3.97677
Spock3	Spock3	651.83	0.229124	0.0962526	-2.38045	0.0172916	0.204141	OK	703.483	600.178
Ptprn2	Ptprn2	1985.6	-0.183039	0.0769045	2.38009	0.0173086	0.204204	OK	1859.81	2111.39
Proz	Proz	3.0833	-3.84615	1.61668	2.37905	0.0173575	0.204644	OK	0.400909	5.76569
Ccdc85b	Ccdc85b	190.926	0.407781	0.171426	-2.37876	0.0173709	0.204663	OK	217.73	164.121
Nyap2	Nyap2	293.944	-0.320212	0.134682	2.37755	0.0174281	0.205061	OK	261.456	326.432
Sp140	Sp140	8.67522	-1.90702	0.802035	2.37773	0.0174195	0.205061	OK	3.65246	13.698
Rps17	Rps17	659.642	-0.236292	0.0994983	2.37484	0.0175567	0.206435	OK	605.742	713.541
Gm20544	Gm20544	13.7018	-1.41789	0.597286	2.37388	0.017602	0.206745	OK	7.46297	19.9406
LOC100861978	LOC100861978	1.94938	4.68496	1.97362	-2.37379	0.0176066	0.206745	OK	3.75286	0.145897
Stk38l	Stk38l	232.041	-0.345215	0.145451	2.37341	0.0176249	0.20682	OK	204.411	259.671
Cmas	Cmas	271.16	0.313067	0.131935	-2.37288	0.01765	0.206977	OK	300.466	241.854
Ccr2	Ccr2	3.98813	-3.13642	1.32318	2.37038	0.01777	0.207827	OK	0.81445	7.1618
Cxcl9	Cxcl9	2.06477	-4.20816	1.77502	2.37076	0.0177515	0.207827	OK	0.211951	3.91759
Omg	Omg	505.227	-0.23492	0.0990879	2.37083	0.0177484	0.207827	OK	464.183	546.27
Prx	Prx	7.23289	-2.18161	0.920346	2.37043	0.0177676	0.207827	OK	2.61275	11.853
Mex3a	Mex3a	37.3184	-0.837525	0.353378	2.37005	0.0177856	0.20787	OK	26.7805	47.8563
Adam25	Adam25	2.16168	-4.19795	1.7716	2.36958	0.0178082	0.207996	OK	0.223394	4.09996
Atp5g3	Atp5g3	640.15	0.226957	0.095825	-2.36845	0.0178627	0.208386	OK	690.399	589.901
Tmx3	Tmx3	431.259	0.264497	0.111678	-2.3684	0.0178654	0.208386	OK	470.682	391.837
Vmn2r42	Vmn2r42	2.12509	-4.20982	1.77781	2.36798	0.0178856	0.208483	OK	0.217906	4.03228
Pirt	Pirt	4.68516	-2.91248	1.2311	2.36575	0.0179935	0.209461	OK	1.09863	8.27169
Zranb3	Zranb3	61.9355	-0.636558	0.269068	2.36579	0.0179916	0.209461	OK	48.4891	75.3819
Camkk2	Camkk2	922.8	0.19372	0.0819171	-2.36483	0.0180382	0.209563	OK	984.663	860.938
Gimap3	Gimap3	2.05009	-4.17197	1.76409	2.36495	0.0180326	0.209563	OK	0.215509	3.88467
Lpl	Lpl	251.436	0.351151	0.148483	-2.36492	0.0180339	0.209563	OK	281.885	220.986
D430036J16Rik	D430036J16Rik	10.6836	-1.61969	0.685027	2.36442	0.0180585	0.20966	OK	5.24596	16.1213
Fam167a	Fam167a	18.2449	-1.25207	0.529706	2.36371	0.018093	0.209783	OK	10.7899	25.6998
Wdr18	Wdr18	193.241	0.356116	0.150653	-2.36381	0.0180879	0.209783	OK	216.97	169.511
Mark1	Mark1	411.73	0.253994	0.107583	-2.36092	0.0182298	0.21123	OK	447.881	375.58
Gm2093	Gm2093	2.07182	-4.22899	1.79172	2.36029	0.0182607	0.211284	OK	0.209781	3.93386
Gm4841	Gm4841	2.07145	-4.22874	1.79177	2.36009	0.0182707	0.211284	OK	0.209778	3.93313
Macc1	Macc1	2.0721	-4.22917	1.79169	2.36044	0.0182531	0.211284	OK	0.209784	3.93441
3300002P13Rik	3300002P13Rik	25.2083	-1.31408	0.556958	2.35939	0.0183051	0.211303	OK	14.4608	35.9559
Magel2	Magel2	5.60964	-2.37372	1.00611	2.35932	0.0183086	0.211303	OK	1.8146	9.40467
Tacr1	Tacr1	10.0009	-1.67512	0.709942	2.35951	0.018299	0.211303	OK	4.76976	15.232
Becn2	Becn2	2.07642	-4.1694	1.7679	2.35839	0.0183546	0.211555	OK	0.218647	3.9342
Gabrp	Gabrp	2.03961	-4.1761	1.77072	2.35842	0.018353	0.211555	OK	0.213827	3.86538
Themis	Themis	2.89063	-3.68639	1.56338	2.35795	0.018376	0.211663	OK	0.416697	5.36456
Capn8	Capn8	2.07558	-4.16809	1.76805	2.35745	0.0184007	0.211808	OK	0.218746	3.93241
Dennd5b	Dennd5b	937.462	-0.17545	0.0744403	2.35692	0.018427	0.211923	OK	880.529	994.396
Osbpl1a	Osbpl1a	478.685	0.259156	0.109974	-2.35652	0.0184471	0.211923	OK	521.563	435.806
Slc26a10	Slc26a10	113.071	0.488143	0.207139	-2.3566	0.0184432	0.211923	OK	132.019	94.1222
Pcdh7	Pcdh7	737.136	0.196525	0.083438	-2.35534	0.0185058	0.212459	OK	787.265	687.007
Xirp1	Xirp1	4.1418	-2.95326	1.25405	2.35497	0.018524	0.212528	OK	0.947243	7.33635
Gm5592	Gm5592	2.12584	-4.27323	1.81531	2.35399	0.0185731	0.212952	OK	0.20907	4.04261
Atp6v1c1	Atp6v1c1	1056.51	0.165726	0.0704635	-2.35194	0.0186757	0.213611	OK	1117.13	995.896
Nat8f1	Nat8f1	32.5817	0.922779	0.392351	-2.35192	0.0186769	0.213611	OK	42.6604	22.503
Pik3r1	Pik3r1	945.034	-0.185709	0.0789625	2.35187	0.0186794	0.213611	OK	884.293	1005.77
Vps26b	Vps26b	913.259	-0.183024	0.0778165	2.352	0.0186729	0.213611	OK	855.407	971.11
Ahi1	Ahi1	2247.26	-0.129085	0.0549141	2.35068	0.0187393	0.214157	OK	2146.79	2347.73
Sbk1	Sbk1	493.549	-0.281841	0.119913	2.35037	0.0187545	0.214191	OK	445.492	541.605
Smarca5-ps	Smarca5-ps	9.38267	-1.76965	0.753124	2.34974	0.0187865	0.214416	OK	4.25546	14.5099
Chrna9	Chrna9	2.22413	-4.23852	1.80409	2.34939	0.0188042	0.214478	OK	0.223795	4.22447
Cnpy1	Cnpy1	2.26014	-4.36695	1.85933	2.34867	0.0188408	0.214702	OK	0.208944	4.31134
Inha	Inha	102.543	0.490532	0.208869	-2.34852	0.0188483	0.214702	OK	119.81	85.276
1700029M20Rik	1700029M20Rik	2.01468	-4.16827	1.77596	2.34706	0.0189224	0.214968	OK	0.212301	3.81705
Apol7a	Apol7a	2.01434	-4.16804	1.776	2.34688	0.0189316	0.214968	OK	0.212298	3.81638
Filip1	Filip1	203.044	-0.376222	0.160249	2.34774	0.0188878	0.214968	OK	176.718	229.369
Mfsd12	Mfsd12	217.805	0.366273	0.15607	-2.34685	0.0189331	0.214968	OK	245.306	190.304
Snora17	Snora17	22.493	1.23873	0.527761	-2.34714	0.018918	0.214968	OK	31.597	13.3891
Smg7	Smg7	1203.93	-0.165408	0.0704909	2.34652	0.0189497	0.215017	OK	1134.99	1272.87
Chil1	Chil1	31.9494	-0.971047	0.413875	2.34623	0.0189642	0.215042	OK	21.5855	42.3133
Ubp1	Ubp1	680.784	-0.209166	0.0892044	2.3448	0.0190375	0.215733	OK	631.519	730.049
4931408D14Rik	4931408D14Rik	10.3539	-1.76887	0.7545	2.34442	0.0190565	0.21581	OK	4.69793	16.0099
Prokr2	Prokr2	25.6723	-0.996919	0.425284	2.34413	0.0190717	0.215842	OK	17.1393	34.2054
Lcat	Lcat	133.234	0.460541	0.1965	-2.34372	0.0190924	0.215936	OK	154.321	112.147
Foxl2os	Foxl2os	2.90933	-3.6751	1.56849	2.34308	0.0191252	0.21612	OK	0.422448	5.39621
Pgm2	Pgm2	276.058	0.332765	0.14203	-2.34292	0.0191333	0.21612	OK	307.755	244.361
Trpm5	Trpm5	2.11813	-4.17752	1.78404	2.3416	0.0192011	0.216746	OK	0.221852	4.01441
Arhgef5	Arhgef5	20.9157	-1.16717	0.498939	2.3393	0.0193201	0.217809	OK	12.8883	28.9432
Klhl34	Klhl34	39.4558	-1.16518	0.498072	2.33939	0.0193152	0.217809	OK	24.3357	54.5758
Dcx	Dcx	163.956	-0.391906	0.167602	2.33831	0.0193713	0.218146	OK	141.822	186.089
Vmn1r65	Vmn1r65	2.00138	-4.1513	1.77545	2.33817	0.0193785	0.218146	OK	0.213262	3.78949
Vmn2r52	Vmn2r52	2.00092	-4.1511	1.77549	2.338	0.0193874	0.218146	OK	0.213242	3.78859
Adgrg1	Adgrg1	354.896	-0.296803	0.126998	2.33708	0.0194352	0.21826	OK	318.518	391.274
Olfml2b	Olfml2b	413.005	-0.25308	0.108302	2.33679	0.0194502	0.21826	OK	376.872	449.137
Rbm5	Rbm5	801.922	-0.204013	0.0873118	2.3366	0.0194599	0.21826	OK	745.316	858.528
Sema6a	Sema6a	164.005	-0.406114	0.173802	2.33665	0.0194574	0.21826	OK	141.073	186.938
Wisp2	Wisp2	2.03904	-4.13475	1.76916	2.33713	0.0194324	0.21826	OK	0.219649	3.85844
Cend1	Cend1	742.979	0.201946	0.0864387	-2.33629	0.0194762	0.218303	OK	794.895	691.064
Fam110c	Fam110c	2.17145	-4.22183	1.80807	2.335	0.0195435	0.218918	OK	0.220907	4.12199
Gm6313	Gm6313	2.10345	-4.16879	1.78577	2.33445	0.0195723	0.218937	OK	0.221582	3.98532
Gpcpd1	Gpcpd1	565.812	0.230761	0.098859	-2.33425	0.0195827	0.218937	OK	610.967	520.657
Tubal3	Tubal3	2.10328	-4.16871	1.78579	2.33438	0.0195758	0.218937	OK	0.221574	3.98498
E230016K23Rik	E230016K23Rik	1.99884	-4.12877	1.76989	2.33278	0.0196598	0.219658	OK	0.216163	3.78152
Ubap2	Ubap2	298.525	0.292451	0.125392	-2.33229	0.0196853	0.219802	OK	328.68	268.371
Gm13003	Gm13003	2.02808	-4.12813	1.77055	2.33156	0.0197239	0.219953	OK	0.219418	3.83675
Hyal6	Hyal6	1.99548	-4.12746	1.77023	2.33159	0.019722	0.219953	OK	0.215985	3.77497
Lhcgr	Lhcgr	4.19059	-2.85299	1.22383	2.33119	0.0197432	0.220028	OK	1.01899	7.36219
Anxa8	Anxa8	3.5002	-3.67922	1.58015	2.3284	0.0198907	0.221531	OK	0.506902	6.49349
Asphd2	Asphd2	722.281	0.215867	0.0927229	-2.32808	0.0199076	0.221578	OK	776.217	668.345
Nxt1	Nxt1	29.0064	-0.951183	0.408632	2.32772	0.0199268	0.221651	OK	19.7762	38.2365
Fam196b	Fam196b	11.4742	-1.52392	0.654806	2.32729	0.0199501	0.221769	OK	5.92109	17.0274
Tlr2	Tlr2	8.5831	-1.78736	0.769943	2.32142	0.0202642	0.225118	OK	3.85599	13.3102
Cytip	Cytip	3.56017	-3.16945	1.36553	2.32104	0.0202848	0.225204	OK	0.712243	6.40809
Cdh4	Cdh4	80.231	-0.601935	0.259373	2.32073	0.0203013	0.225244	OK	63.7323	96.7298
Foxb1	Foxb1	2.96254	-3.80101	1.63829	2.32011	0.0203349	0.225474	OK	0.39663	5.52846
Col4a3	Col4a3	4.69304	-2.65094	1.14276	2.31977	0.0203536	0.225538	OK	1.28916	8.09692
Mctp1	Mctp1	608.292	0.217768	0.093953	-2.31784	0.020458	0.226552	OK	654.114	562.469
1700120E14Rik	1700120E14Rik	2.11925	-4.15189	1.79207	2.31682	0.0205136	0.227024	OK	0.225735	4.01276
Ceacam5	Ceacam5	2.11864	-4.15158	1.79213	2.31657	0.0205274	0.227033	OK	0.225716	4.01155
Map1s	Map1s	226.284	0.394222	0.170198	-2.31626	0.0205443	0.227077	OK	257.009	195.558
Slc8a1	Slc8a1	3844.28	-0.334583	0.144469	2.31595	0.0205612	0.22712	OK	3400.49	4288.06
LOC215458	LOC215458	3.96184	-3.12819	1.35148	2.31464	0.0206326	0.227735	OK	0.813238	7.11044
Zfp735	Zfp735	1.96501	-4.12733	1.78329	2.31445	0.0206429	0.227735	OK	0.212705	3.71731
Tcf4	Tcf4	5082.57	-0.107255	0.0463479	2.31414	0.0206602	0.227782	OK	4893.73	5271.41
4930433I11Rik	4930433I11Rik	2.94767	-3.62243	1.56588	2.31335	0.0207033	0.228114	OK	0.442735	5.4526
Cnrip1	Cnrip1	314.218	0.286177	0.123732	-2.31288	0.0207291	0.228254	OK	345.281	283.155
Cdc25b	Cdc25b	92.4397	-0.59075	0.25563	2.31095	0.0208354	0.22905	OK	73.7738	111.106
Pkm	Pkm	5928.37	0.103286	0.0447007	-2.31062	0.0208537	0.22905	OK	6140.49	5716.25
Sptbn1	Sptbn1	11600	0.092981	0.0402385	-2.31075	0.0208469	0.22905	OK	11973.6	11226.3
Tmem181a	Tmem181a	525.04	0.232859	0.100772	-2.31076	0.0208463	0.22905	OK	567.321	482.76
Ddrgk1	Ddrgk1	156.345	0.393388	0.170277	-2.31028	0.0208725	0.229114	OK	177.53	135.16
Tpm3	Tpm3	785.608	0.195624	0.0847093	-2.30935	0.020924	0.229535	OK	838.79	732.427
Gnas	Gnas	4811.87	0.107104	0.0463993	-2.30831	0.0209817	0.230024	OK	4990.4	4633.33
Sall4	Sall4	5.31061	-2.46848	1.06965	2.30774	0.0210135	0.230228	OK	1.62538	8.99584
Sdc3	Sdc3	939.093	0.184319	0.0798867	-2.30726	0.0210403	0.230377	OK	999.001	879.185
Irs3	Irs3	2.89135	-3.63997	1.57781	2.30698	0.0210559	0.230404	OK	0.42942	5.35329
Gm12185	Gm12185	5.5696	-2.5003	1.0842	2.30612	0.0211041	0.230644	OK	1.67305	9.46615
Gpaa1	Gpaa1	110.552	0.494147	0.214266	-2.30623	0.0210979	0.230644	OK	129.302	91.8019
Tango2	Tango2	215.169	0.33891	0.147101	-2.30393	0.0212268	0.231551	OK	240.327	190.012
Yipf3	Yipf3	196.725	0.346982	0.150593	-2.30411	0.0212165	0.231551	OK	220.268	173.181
Zmat2	Zmat2	807.364	0.211126	0.0916339	-2.30402	0.0212214	0.231551	OK	866.334	748.394
Azin2	Azin2	86.8415	0.53009	0.230183	-2.3029	0.0212843	0.232026	OK	102.618	71.0645
Gal3st2	Gal3st2	4.88522	-3.0709	1.33362	2.30268	0.0212968	0.232026	OK	1.03908	8.73137
Trim8	Trim8	375.447	0.260914	0.11337	-2.30144	0.0213668	0.232643	OK	409.305	341.589
Bcas3os1	Bcas3os1	1.96003	-4.10337	1.78354	2.3007	0.0214088	0.232676	OK	0.215523	3.70453
Dbpht2	Dbpht2	363.45	-0.285136	0.123935	2.30068	0.0214097	0.232676	OK	327.651	399.25
Zfp987	Zfp987	3.78784	-3.27115	1.42168	2.30091	0.0213966	0.232676	OK	0.711053	6.86463
4921501E09Rik	4921501E09Rik	3.61765	-3.15598	1.37278	2.29897	0.0215066	0.2332	OK	0.72985	6.50545
Bnc2	Bnc2	6.04901	-2.45847	1.06941	2.29889	0.0215112	0.2332	OK	1.86229	10.2357
Gm10804	Gm10804	2.08539	-4.10953	1.78731	2.29928	0.0214889	0.2332	OK	0.228386	3.9424
Mylip	Mylip	119.846	-0.492515	0.214219	2.29912	0.0214983	0.2332	OK	99.5859	140.107
Ash1l	Ash1l	3408.66	-0.11501	0.0500729	2.29685	0.0216275	0.23417	OK	3272.87	3544.46
Mc4r	Mc4r	41.0231	-0.76334	0.332331	2.29693	0.0216228	0.23417	OK	30.4166	51.6295
Herpud1	Herpud1	210.915	-0.381311	0.166095	2.29574	0.0216908	0.234711	OK	183.203	238.627
Fam243	Fam243	1.98943	-4.10276	1.78756	2.29517	0.0217235	0.234919	OK	0.218845	3.76002
Bicra	Bicra	202.116	0.361352	0.157496	-2.29435	0.0217702	0.235241	OK	227.297	176.936
Gm11201	Gm11201	4.08966	-3.07302	1.33958	2.29401	0.0217898	0.235241	OK	0.868726	7.31059
Tbx5	Tbx5	2.80416	-3.69594	1.61117	2.29395	0.0217936	0.235241	OK	0.401756	5.20657
Aspa	Aspa	40.6933	-0.80987	0.353102	2.29358	0.0218144	0.235321	OK	29.5623	51.8243
9330199G10Rik	9330199G10Rik	4.33978	-2.98767	1.30308	2.29277	0.0218611	0.235615	OK	0.971748	7.70782
Snora7a	Snora7a	246.008	1.47912	0.64516	-2.29264	0.0218685	0.235615	OK	362.121	129.895
Gm10390	Gm10390	2.83244	-3.63254	1.585	2.29182	0.0219162	0.235838	OK	0.422678	5.24219
Gm3985	Gm3985	3.4835	-3.69782	1.61343	2.29191	0.0219111	0.235838	OK	0.498482	6.46851
Pira6	Pira6	1.93263	-4.0894	1.78453	2.29158	0.0219301	0.235843	OK	0.214465	3.65079
Mertk	Mertk	340.033	0.278803	0.121681	-2.29125	0.0219489	0.2359	OK	372.787	307.279
Enpp6	Enpp6	26.6685	-0.968449	0.422962	2.28968	0.0220397	0.236608	OK	18.0392	35.2979
Zfp385c	Zfp385c	4.11253	-2.89911	1.26618	2.28965	0.0220418	0.236608	OK	0.97227	7.25278
Abca2	Abca2	1818.05	0.197427	0.0863494	-2.28638	0.0222322	0.236645	OK	1942.25	1693.84
Acot7	Acot7	740.817	0.222497	0.0973359	-2.28587	0.0222617	0.236645	OK	797.829	683.804
Ak1	Ak1	438.576	0.235295	0.10283	-2.28819	0.0221267	0.236645	OK	474.261	402.891
Gata3	Gata3	2.10387	-4.16976	1.82364	2.2865	0.0222251	0.236645	OK	0.221485	3.98626
Gm5475	Gm5475	1.9453	-4.08407	1.78508	2.28789	0.0221438	0.236645	OK	0.216625	3.67397
Myl9	Myl9	37.7695	0.810233	0.354431	-2.28601	0.0222535	0.236645	OK	48.1051	27.4339
Myo9a	Myo9a	1885.17	0.135391	0.0592297	-2.28587	0.0222617	0.236645	OK	1973.57	1796.78
Ndst4	Ndst4	298.677	-0.296024	0.12948	2.28625	0.0222396	0.236645	OK	268.142	329.213
Nrd1	Nrd1	961.066	0.17319	0.0757123	-2.28747	0.0221683	0.236645	OK	1018.68	903.449
Otol1	Otol1	1.93196	-4.10483	1.7943	2.28771	0.0221542	0.236645	OK	0.212234	3.65169
Pkd1	Pkd1	2147.45	0.135287	0.0591528	-2.28707	0.0221916	0.236645	OK	2248.06	2046.84
Plxna2	Plxna2	1822.58	-0.144029	0.0629299	2.28873	0.022095	0.236645	OK	1731.68	1913.48
Prdm5	Prdm5	172.544	0.394025	0.172348	-2.28622	0.0222415	0.236645	OK	195.961	149.127
Scamp3	Scamp3	142.031	0.434205	0.189971	-2.28565	0.022275	0.236645	OK	163.244	120.817
Trib2	Trib2	335.399	-0.269928	0.117978	2.28796	0.0221399	0.236645	OK	304.114	366.684
Vtcn1	Vtcn1	2.1297	-4.17085	1.82436	2.28619	0.0222429	0.236645	OK	0.224042	4.03536
Zfa-ps	Zfa-ps	4.96408	-2.59246	1.13259	2.28896	0.0220815	0.236645	OK	1.412	8.51616
Gm45935	Gm45935	3.83523	-3.14398	1.37588	2.28508	0.0223084	0.236856	OK	0.77955	6.89092
Clca4b	Clca4b	2.04111	-4.10979	1.79911	2.28435	0.0223511	0.237166	OK	0.223497	3.85871
Pramel3	Pramel3	2.04042	-4.10892	1.79915	2.28381	0.0223828	0.237358	OK	0.22355	3.85729
Olfr1271	Olfr1271	2.03894	-4.10821	1.79933	2.28319	0.0224191	0.237599	OK	0.22349	3.85438
Jup	Jup	136.827	0.407414	0.178496	-2.28248	0.0224612	0.237757	OK	156.019	117.634
Neurod4	Neurod4	4.36778	-2.89654	1.26916	2.28225	0.0224748	0.237757	OK	1.03423	7.70132
Tnk1	Tnk1	3.67118	-3.21422	1.40822	2.28248	0.0224613	0.237757	OK	0.714195	6.62817
Gm3286	Gm3286	2.01607	-4.12497	1.80761	2.28201	0.022489	0.237764	OK	0.218571	3.81357
Gpr151	Gpr151	11.2882	-1.54161	0.675665	2.28162	0.0225116	0.23786	OK	5.77224	16.8041
1700066B19Rik	1700066B19Rik	1.98801	-4.13062	1.81165	2.28004	0.0226055	0.238277	OK	0.214732	3.7613
Drp2	Drp2	631.486	-0.216312	0.0948454	2.28068	0.0225674	0.238277	OK	584.233	678.739
Ext1	Ext1	272.184	-0.331676	0.145461	2.28017	0.0225977	0.238277	OK	241.034	303.335
Tubb4a	Tubb4a	2301.45	0.15829	0.0694122	-2.28044	0.0225817	0.238277	OK	2427.58	2175.32
Gpr68	Gpr68	194.429	0.353586	0.15515	-2.27899	0.0226677	0.238788	OK	218.136	170.721
Slc36a1	Slc36a1	438.516	0.243908	0.107062	-2.27819	0.0227151	0.239	OK	475.497	401.536
Ubtfl1	Ubtfl1	1.98557	-4.12848	1.81202	2.27838	0.022704	0.239	OK	0.214769	3.75636
Tph1	Tph1	3.66302	-3.15552	1.38539	2.27772	0.0227434	0.239154	OK	0.739213	6.58683
Ceacam19	Ceacam19	1.95114	-4.12532	1.81225	2.27635	0.0228249	0.23926	OK	0.211483	3.69079
Epas1	Epas1	1066.92	0.186112	0.0817732	-2.27595	0.0228491	0.23926	OK	1135.65	998.201
Neu1	Neu1	212.898	0.351891	0.154582	-2.2764	0.0228218	0.23926	OK	238.734	187.062
Orai2	Orai2	1900.45	0.14689	0.0645082	-2.27708	0.0227814	0.23926	OK	1997.12	1803.79
Rab7b	Rab7b	6.21951	-2.15695	0.947384	2.27675	0.0228013	0.23926	OK	2.27832	10.1607
Rgs9bp	Rgs9bp	8.64445	-1.72066	0.755627	2.27713	0.0227783	0.23926	OK	4.02453	13.2644
Slc38a2	Slc38a2	833.176	-0.184107	0.0808921	2.27596	0.0228483	0.23926	OK	780.085	886.266
Ndufb5	Ndufb5	275.541	0.307996	0.135362	-2.27534	0.0228854	0.239354	OK	304.842	246.24
Tmem121	Tmem121	33.3325	0.852476	0.374624	-2.27555	0.0228731	0.239354	OK	42.9036	23.7614
Lgr4	Lgr4	423.664	-0.25159	0.110608	2.27462	0.0229288	0.239664	OK	386.816	460.512
Wasf3	Wasf3	478.37	0.229635	0.100975	-2.27417	0.0229556	0.239801	OK	516.361	440.379
Slc27a1	Slc27a1	389.999	0.297612	0.130925	-2.27314	0.0230177	0.240306	OK	430.083	349.914
Nlrp4a	Nlrp4a	2.12225	-4.27418	1.88059	2.27279	0.023039	0.24035	OK	0.208586	4.03591
Slc18a1	Slc18a1	1.97412	-4.12144	1.81352	2.27262	0.0230493	0.24035	OK	0.214519	3.73373
H19	H19	2.00868	-4.08534	1.79806	2.27208	0.0230815	0.240542	OK	0.223496	3.79386
Plin4	Plin4	32.01	0.856419	0.377014	-2.27158	0.0231118	0.240715	OK	41.2414	22.7785
Abhd16a	Abhd16a	224.712	0.337639	0.148666	-2.27112	0.0231399	0.240864	OK	250.887	198.536
B4galt6	B4galt6	1550.66	0.14971	0.0659723	-2.26929	0.023251	0.241834	OK	1631.04	1470.27
Lyve1	Lyve1	6.31251	-2.11086	0.930254	2.26913	0.0232607	0.241834	OK	2.37335	10.2517
H2afy3	H2afy3	2.06031	-4.2085	1.85524	2.26844	0.0233026	0.241982	OK	0.211447	3.90916
Wnt2b	Wnt2b	5.81908	-2.21111	0.974677	2.26856	0.0232952	0.241982	OK	2.06705	9.5711
Ddit4	Ddit4	247.221	0.316509	0.139568	-2.26777	0.0233431	0.241998	OK	274.232	220.211
Dpm3	Dpm3	26.6573	1.03987	0.458549	-2.26773	0.0233455	0.241998	OK	35.8689	17.4457
Otud6b	Otud6b	452.545	-0.236265	0.104185	2.26773	0.0233456	0.241998	OK	415.572	489.518
Olfr59	Olfr59	1.93271	-4.06958	1.79532	2.26677	0.0234042	0.242462	OK	0.217274	3.64815
Zmynd15	Zmynd15	2.7627	-3.5873	1.58287	2.26633	0.023431	0.242596	OK	0.424396	5.10101
Abca1	Abca1	636.301	-0.209429	0.0924282	2.26585	0.0234604	0.242613	OK	590.198	682.405
Slc10a2	Slc10a2	1.93149	-4.08349	1.80212	2.26594	0.0234551	0.242613	OK	0.215169	3.64781
Steap4	Steap4	2.71917	-3.58804	1.58391	2.2653	0.0234942	0.242819	OK	0.417511	5.02083
Katnb1	Katnb1	190.502	0.357958	0.158035	-2.26505	0.0235096	0.242836	OK	214.015	166.989
4930512J16Rik	4930512J16Rik	3.18064	-3.57468	1.57931	2.26344	0.0236083	0.24294	OK	0.492559	5.86873
Arhgap19	Arhgap19	30.699	-0.903417	0.399045	2.26395	0.0235775	0.24294	OK	21.3894	40.0086
Ccny	Ccny	988.037	-0.166578	0.0736197	2.26268	0.0236555	0.24294	OK	931.06	1045.01
Dtx4	Dtx4	433.24	-0.25465	0.112576	2.26202	0.0236961	0.24294	OK	395.103	471.377
Gm5084	Gm5084	3.07215	-3.67083	1.62175	2.2635	0.0236047	0.24294	OK	0.447318	5.69699
Hspa8	Hspa8	9704.19	-0.123414	0.0545235	2.26351	0.0236044	0.24294	OK	9289.37	10119
Mesp2	Mesp2	3.21552	-3.14079	1.3876	2.26347	0.0236067	0.24294	OK	0.654885	5.77615
Nlrp5	Nlrp5	1.93867	-4.05826	1.79414	2.26196	0.0237002	0.24294	OK	0.219563	3.65777
Rmi2	Rmi2	2.79649	-3.55756	1.57268	2.2621	0.0236913	0.24294	OK	0.437833	5.15515
Sh2d4a	Sh2d4a	1.9398	-4.05887	1.79397	2.26251	0.0236658	0.24294	OK	0.219603	3.65999
Snord83b	Snord83b	244.227	1.9338	0.854627	-2.26274	0.0236517	0.24294	OK	387.128	101.326
Tmem191c	Tmem191c	147.215	0.399204	0.176317	-2.26413	0.0235663	0.24294	OK	167.454	126.976
Upb1	Upb1	1.94024	-4.05906	1.79391	2.26268	0.0236551	0.24294	OK	0.219626	3.66085
Gm20356	Gm20356	1.95499	-4.12978	1.82701	2.2604	0.0237965	0.243786	OK	0.211282	3.69871
Plppr3	Plppr3	101.891	0.490279	0.216961	-2.25976	0.023836	0.244047	OK	119.04	84.7429
Pgrmc1	Pgrmc1	915.903	0.183591	0.0812965	-2.25829	0.0239276	0.244841	OK	974.101	857.704
Arnt2	Arnt2	1445.23	-0.184231	0.081677	2.25561	0.0240952	0.246269	OK	1353.07	1537.38
Kat6a	Kat6a	1186.35	-0.157281	0.069725	2.25574	0.0240872	0.246269	OK	1121.74	1250.95
B4galt7	B4galt7	83.8509	0.540898	0.23991	-2.25458	0.0241595	0.246782	OK	99.388	68.3137
Dmxl2	Dmxl2	4248.92	0.108951	0.0483387	-2.2539	0.0242023	0.246931	OK	4409.29	4088.56
Gm45915	Gm45915	16.9045	-1.18796	0.52706	2.25394	0.0242002	0.246931	OK	10.3129	23.496
Nxf1	Nxf1	587.8	-0.210759	0.0935583	2.2527	0.0242778	0.247557	OK	544.941	630.659
Snord66	Snord66	3.12094	3.37154	1.49699	-2.25222	0.0243086	0.247727	OK	5.69193	0.549952
Fgd3	Fgd3	30.278	-0.869296	0.386239	2.25067	0.0244067	0.248582	OK	21.4224	39.1337
AF357425	AF357425	25.605	3.13312	1.39244	-2.2501	0.0244429	0.248662	OK	45.9702	5.23979
Pnma5	Pnma5	1.87981	-4.05983	1.80447	2.24987	0.0244572	0.248662	OK	0.212678	3.54694
Zfp872	Zfp872	1.88003	-4.05998	1.80443	2.25	0.0244487	0.248662	OK	0.212682	3.54738
Prph2	Prph2	1.87775	-4.05858	1.80482	2.24875	0.0245284	0.249241	OK	0.212619	3.54288
Fnbp1l	Fnbp1l	157.911	-0.383428	0.170561	2.24804	0.0245733	0.249478	OK	137.049	178.772
Sdha	Sdha	2076.04	0.126694	0.05636	-2.24794	0.0245801	0.249478	OK	2167.14	1984.95
Tmcc1	Tmcc1	1112.87	-0.158915	0.0707203	2.2471	0.0246339	0.249879	OK	1051.64	1174.1
Olfr288	Olfr288	2.80446	-3.58393	1.59516	2.24675	0.0246558	0.249955	OK	0.431741	5.17718
Fmod	Fmod	21.9691	-1.16797	0.519985	2.24617	0.0246934	0.250192	OK	13.5321	30.4061
D10Jhu81e	D10Jhu81e	253.456	0.314958	0.140248	-2.24573	0.0247216	0.250333	OK	281.013	225.899
Sp8	Sp8	10.4074	-1.51381	0.674245	2.24519	0.0247561	0.250537	OK	5.39856	15.4163
Pik3r6	Pik3r6	7.5978	-1.90114	0.846979	2.24462	0.0247928	0.250764	OK	3.20915	11.9865
Scamp5	Scamp5	2055.88	0.131244	0.0584813	-2.24421	0.024819	0.250884	OK	2149.33	1962.44
C330020E22Rik	C330020E22Rik	4.08396	-2.76976	1.23454	2.24355	0.0248615	0.251048	OK	1.0445	7.12342
Kcnc4	Kcnc4	462.364	0.265491	0.118337	-2.24351	0.0248639	0.251048	OK	504.787	419.941
Nnat	Nnat	273.317	0.374044	0.166742	-2.24324	0.0248811	0.251077	OK	308.551	238.083
Gm15319	Gm15319	24.4789	-1.2253	0.546364	2.24265	0.0249197	0.251321	OK	14.6666	34.2912
Olfr544	Olfr544	1.94649	-4.12129	1.83787	2.24242	0.0249342	0.251322	OK	0.211537	3.68145
Mtfp1	Mtfp1	284.057	0.28273	0.126095	-2.24219	0.024949	0.251328	OK	311.802	256.312
Il7r	Il7r	5.20688	-2.56402	1.1439	2.24147	0.0249959	0.251366	OK	1.50628	8.90748
Itgb6	Itgb6	3.65505	-3.11346	1.38893	2.24162	0.0249858	0.251366	OK	0.757166	6.55293
Kcnn2	Kcnn2	312.937	-0.296617	0.132315	2.24174	0.0249779	0.251366	OK	280.88	344.994
Hyal5	Hyal5	2.00494	-4.12369	1.84017	2.24094	0.0250301	0.251424	OK	0.217546	3.79234
Slc35g2	Slc35g2	66.3062	-0.590158	0.26337	2.2408	0.0250394	0.251424	OK	52.9304	79.682
Vmn2r47	Vmn2r47	2.00453	-4.12341	1.84022	2.24071	0.0250447	0.251424	OK	0.217541	3.79152
Igbp1b	Igbp1b	5.74233	-2.47301	1.10386	2.24033	0.0250693	0.251523	OK	1.75285	9.73181
Mtss1l	Mtss1l	1199.04	0.162619	0.0726061	-2.23974	0.025108	0.251523	OK	1266.54	1131.53
Ogdh	Ogdh	1707.31	0.140485	0.0627255	-2.23967	0.0251121	0.251523	OK	1790.37	1624.25
Pcdha6	Pcdha6	67.8981	0.609704	0.272213	-2.2398	0.0251037	0.251523	OK	82.0356	53.7605
Nova2	Nova2	1493.3	0.140702	0.0628329	-2.23931	0.0251356	0.251615	OK	1566.06	1420.54
6330410L21Rik	6330410L21Rik	4.5796	-2.53803	1.1353	2.23555	0.0253812	0.25172	OK	1.34537	7.81383
Ackr4	Ackr4	2.79766	-3.55629	1.59012	2.23649	0.0253197	0.25172	OK	0.438373	5.15695
Atp7a	Atp7a	151.148	-0.390912	0.174832	2.23593	0.0253561	0.25172	OK	130.795	171.501
Cald1	Cald1	315.408	0.277515	0.124182	-2.23475	0.0254336	0.25172	OK	345.65	285.165
Desi2	Desi2	244.907	-0.320617	0.143335	2.23685	0.0252963	0.25172	OK	217.805	272.009
Gm9926	Gm9926	3.41468	-3.22092	1.44055	2.23589	0.0253587	0.25172	OK	0.661517	6.16785
Lyg2	Lyg2	1.91177	-4.11585	1.84039	2.2364	0.0253259	0.25172	OK	0.208506	3.61504
Mettl5	Mettl5	43.8872	0.710489	0.317579	-2.2372	0.0252731	0.25172	OK	54.4806	33.2938
Morf4l2	Morf4l2	1234.01	0.148296	0.0663145	-2.23625	0.0253351	0.25172	OK	1297.38	1170.65
Mrgprh	Mrgprh	2.68345	-3.55956	1.5919	2.23604	0.0253494	0.25172	OK	0.4196	4.9473
Msx1	Msx1	12.0671	-1.4075	0.628806	2.23838	0.0251965	0.25172	OK	6.6071	17.5272
Olfr284	Olfr284	1.8786	-4.03734	1.80398	2.23802	0.0252199	0.25172	OK	0.215689	3.54152
Olfr784	Olfr784	2.10347	-4.13959	1.8522	2.23496	0.0254202	0.25172	OK	0.22587	3.98107
Phyhip	Phyhip	3801.85	0.116122	0.0518865	-2.238	0.0252213	0.25172	OK	3954.77	3648.93
Pigr	Pigr	1.87368	-4.03391	1.80472	2.23519	0.0254046	0.25172	OK	0.215608	3.53176
Prkab2	Prkab2	253.563	-0.315942	0.14118	2.23786	0.0252302	0.25172	OK	225.909	281.217
Rnu12	Rnu12	5473.41	1.16265	0.519639	-2.23742	0.0252591	0.25172	OK	7566.8	3380.02
Slc27a6	Slc27a6	1.87329	-4.03374	1.80477	2.23504	0.0254145	0.25172	OK	0.215586	3.53099
Slco1a4	Slco1a4	201.433	0.343811	0.153716	-2.23666	0.0253084	0.25172	OK	225.322	177.544
Tcaf2	Tcaf2	5.51614	-2.27436	1.01762	2.23498	0.0254186	0.25172	OK	1.88979	9.14249
Cphx1	Cphx1	2.78758	-3.53455	1.58194	2.23431	0.0254625	0.251863	OK	0.442897	5.13226
Anxa7	Anxa7	297.923	0.28859	0.129205	-2.23358	0.025511	0.2522	OK	327.621	268.224
Gcn1l1	Gcn1l1	915.398	0.197249	0.0883346	-2.23298	0.0255504	0.252447	OK	977.879	852.918
Hoxd1	Hoxd1	2.05707	-4.11342	1.84443	2.23018	0.0257354	0.254132	OK	0.224711	3.88944
Adgrb1	Adgrb1	3397.33	0.28664	0.128623	-2.22853	0.0258452	0.255072	OK	3733.72	3060.94
Ankrd11	Ankrd11	2183.28	0.121313	0.0544489	-2.22802	0.0258793	0.255264	OK	2275.02	2091.54
Hist1h2ac	Hist1h2ac	4.5742	2.57559	1.1563	-2.22745	0.0259174	0.255496	OK	7.83419	1.31421
Tef	Tef	2559.78	0.119283	0.053561	-2.22705	0.0259439	0.255614	OK	2665.55	2454.02
Trpd52l3	Trpd52l3	2.71195	-3.55518	1.59681	2.22643	0.0259856	0.25588	OK	0.425245	4.99866
Nt5c3b	Nt5c3b	111.498	0.452329	0.203262	-2.22535	0.0260577	0.256302	OK	128.835	94.1605
Stk19	Stk19	56.4262	0.667249	0.299827	-2.22544	0.0260514	0.256302	OK	69.247	43.6053
Itih2	Itih2	13.1371	-1.41722	0.636964	2.22497	0.0260835	0.256412	OK	7.15781	19.1164
Camk1	Camk1	89.9022	0.490324	0.220416	-2.22454	0.0261123	0.256532	OK	105.034	74.7702
Gm15638	Gm15638	2.90934	-3.47796	1.56359	2.22435	0.026125	0.256532	OK	0.479212	5.33947
Gm28178	Gm28178	1.84488	-4.03512	1.81514	2.22304	0.0262134	0.257161	OK	0.212125	3.47763
Vmn2r4	Vmn2r4	1.84474	-4.03502	1.81515	2.22296	0.0262184	0.257161	OK	0.212123	3.47736
Pglyrp4	Pglyrp4	1.84388	-4.03427	1.8153	2.22237	0.0262582	0.257398	OK	0.212127	3.47563
Ugt3a2	Ugt3a2	1.92589	-4.04087	1.81844	2.22217	0.026272	0.257398	OK	0.220609	3.63117
Apc	Apc	4275.15	0.100233	0.0451113	-2.22191	0.0262895	0.257426	OK	4423.6	4126.7
Gm1653	Gm1653	3.41824	-3.04476	1.37079	2.22118	0.0263388	0.257764	OK	0.73891	6.09756
Gm805	Gm805	2.97357	-3.63256	1.63607	2.2203	0.0263987	0.258062	OK	0.443734	5.50341
Gm884	Gm884	2.81723	-3.53007	1.58985	2.22038	0.0263928	0.258062	OK	0.44889	5.18556
Bhmt	Bhmt	4.61994	-2.85372	1.28585	2.21932	0.0264651	0.258557	OK	1.1229	8.11698
Col19a1	Col19a1	255.157	-0.324005	0.146006	2.21911	0.026479	0.258557	OK	226.625	283.689
Dpys	Dpys	2.71067	-3.57298	1.61116	2.21765	0.0265789	0.259389	OK	0.420235	5.00111
Rgs9	Rgs9	158.466	0.378087	0.170542	-2.21698	0.0266244	0.259688	OK	179.113	137.819
Tbx4	Tbx4	2.66621	-3.54815	1.60119	2.21595	0.0266948	0.26023	OK	0.419953	4.91248
Nxpe5	Nxpe5	2.00399	-4.06544	1.83521	2.21524	0.0267435	0.260559	OK	0.225897	3.78208
C630043F03Rik	C630043F03Rik	131.019	-0.408182	0.184338	2.21431	0.0268074	0.26077	OK	112.607	149.431
Flrt1	Flrt1	173.348	-0.417773	0.188708	2.21386	0.0268387	0.26077	OK	148.423	198.273
Ndufb6	Ndufb6	167.418	0.376181	0.169937	-2.21364	0.0268534	0.26077	OK	189.123	145.714
Pcnt	Pcnt	334.195	0.280971	0.126899	-2.21414	0.0268193	0.26077	OK	366.635	301.754
Pou6f1	Pou6f1	695.935	-0.208239	0.0940533	2.21405	0.0268252	0.26077	OK	645.796	746.073
Wasl	Wasl	1244.91	-0.147886	0.0668069	2.21363	0.0268544	0.26077	OK	1181.16	1308.66
Pkn1	Pkn1	186.017	0.352938	0.159552	-2.21206	0.0269627	0.261676	OK	208.658	163.376
Nfe2	Nfe2	1.86658	-4.00658	1.81225	2.21083	0.0270476	0.262354	OK	0.218657	3.51451
Kdsr	Kdsr	351.898	0.321502	0.145454	-2.21033	0.0270825	0.262462	OK	390.946	312.849
Zfp957	Zfp957	3.7192	-3.10096	1.403	2.21024	0.0270887	0.262462	OK	0.776461	6.66195
Zrsr2	Zrsr2	231.605	0.310194	0.140368	-2.20986	0.0271148	0.26257	OK	256.408	206.802
Clec3a	Clec3a	2.73257	-3.51738	1.59229	2.20901	0.0271738	0.262996	OK	0.438939	5.02621
4933416C03Rik	4933416C03Rik	1.93549	-4.03632	1.82876	2.20714	0.0273045	0.264115	OK	0.222369	3.64862
Serpina3m	Serpina3m	3.99483	2.65756	1.20429	-2.20675	0.0273315	0.264229	OK	6.89663	1.09303
Hira	Hira	421.738	-0.246303	0.111636	2.2063	0.0273633	0.264391	OK	385.825	457.651
Meg3	Meg3	15373.4	0.103026	0.0467015	-2.20606	0.0273801	0.264407	OK	15922.1	14824.7
Adam39	Adam39	1.93297	-4.03469	1.82913	2.20579	0.0273987	0.264441	OK	0.222317	3.64363
4930506A18Rik	4930506A18Rik	1.83008	-4.01506	1.82253	2.20302	0.0275936	0.265067	OK	0.213198	3.44696
Adgrf5	Adgrf5	231.265	0.308371	0.139945	-2.20351	0.0275585	0.265067	OK	255.887	206.643
C8a	C8a	1.83098	-4.0156	1.82241	2.20346	0.0275622	0.265067	OK	0.213226	3.44872
F7	F7	1.84778	-4.01516	1.82226	2.20339	0.0275673	0.265067	OK	0.215246	3.48032
G630071F17Rik	G630071F17Rik	1.84772	-4.01512	1.82227	2.20336	0.0275694	0.265067	OK	0.215245	3.48021
Gm17644	Gm17644	2.61768	-3.54068	1.60705	2.20322	0.0275795	0.265067	OK	0.414279	4.82108
Hnrnpm	Hnrnpm	709.373	0.207318	0.0940954	-2.20328	0.0275751	0.265067	OK	760.255	658.492
Pnmal2	Pnmal2	3296.55	0.123469	0.0560476	-2.20293	0.0275998	0.265067	OK	3437.52	3155.57
Rnf126	Rnf126	130.063	0.453431	0.205779	-2.20349	0.0275606	0.265067	OK	150.335	109.79
Ntn5	Ntn5	6.44457	1.97432	0.896493	-2.20227	0.0276462	0.265222	OK	10.2744	2.61473
Tprn	Tprn	64.0715	-0.600057	0.272449	2.20246	0.0276328	0.265222	OK	50.9358	77.2073
Snd1	Snd1	765.809	-0.199849	0.0907863	2.20132	0.0277135	0.265722	OK	712.852	818.767
Ssr2	Ssr2	236.817	-0.309417	0.140584	2.20095	0.0277395	0.265825	OK	211.518	262.115
Rnf2	Rnf2	283.152	-0.286745	0.13031	2.20049	0.0277722	0.265993	OK	255.105	311.198
6430548M08Rik	6430548M08Rik	1316.32	0.167186	0.0760385	-2.1987	0.0278991	0.266068	OK	1392.51	1240.14
Ajm1	Ajm1	658.942	0.217524	0.0989182	-2.19903	0.0278761	0.266068	OK	708.524	609.36
C330024D21Rik	C330024D21Rik	2.67861	-3.52537	1.60258	2.1998	0.0278209	0.266068	OK	0.428084	4.92913
Ephb6	Ephb6	310.507	0.331398	0.150674	-2.19943	0.0278472	0.266068	OK	346.014	275
Esr1	Esr1	23.8841	-0.952011	0.433079	2.19824	0.027932	0.266068	OK	16.2778	31.4904
Mcl1	Mcl1	488.493	-0.226671	0.103102	2.19851	0.0279129	0.266068	OK	450.197	526.789
Olfr1273-ps	Olfr1273-ps	1.8402	-4.0101	1.82342	2.19922	0.0278625	0.266068	OK	0.215072	3.46532
Olfr1443	Olfr1443	1.83992	-4.00977	1.82347	2.19897	0.0278798	0.266068	OK	0.215086	3.46476
Slc6a20a	Slc6a20a	45.5828	-0.733527	0.33368	2.19829	0.0279282	0.266068	OK	34.238	56.9275
Timd2	Timd2	1.83387	-3.99223	1.81593	2.19845	0.0279172	0.266068	OK	0.216846	3.4509
C230024C17Rik	C230024C17Rik	1.83758	-4.00806	1.82385	2.19759	0.0279784	0.266365	OK	0.215051	3.4601
Trem1	Trem1	1.83684	-4.00754	1.82396	2.19716	0.0280089	0.266511	OK	0.215038	3.45864
Zdhhc23	Zdhhc23	77.2523	-0.549534	0.250157	2.19676	0.0280375	0.266638	OK	62.7146	91.79
1600015I10Rik	1600015I10Rik	1.83531	-4.00645	1.8242	2.19627	0.0280724	0.266825	OK	0.215011	3.4556
4931408C20Rik	4931408C20Rik	1.87405	-4.0889	1.86339	2.19433	0.0282117	0.26718	OK	0.208033	3.54008
Chordc1	Chordc1	414.763	-0.260929	0.11891	2.19433	0.0282115	0.26718	OK	377.358	452.169
Dennd2d	Dennd2d	3.57588	-2.98992	1.3627	2.19411	0.0282272	0.26718	OK	0.799589	6.35218
Gm4961	Gm4961	1.825	-3.98895	1.8169	2.19548	0.0281293	0.26718	OK	0.216258	3.43374
Hoxc13	Hoxc13	1.81613	-4.01434	1.82948	2.19425	0.0282172	0.26718	OK	0.211672	3.42058
Igf1	Igf1	69.4422	-0.594944	0.271162	2.19405	0.0282318	0.26718	OK	55.3233	83.5611
Mynn	Mynn	177.877	-0.371331	0.16922	2.19437	0.0282086	0.26718	OK	155.111	200.643
Oit3	Oit3	1.82421	-3.98806	1.81699	2.19487	0.0281733	0.26718	OK	0.216291	3.43213
Cd244a	Cd244a	3.12367	-3.5223	1.6063	2.19281	0.0283212	0.267316	OK	0.50019	5.74716
Glul	Glul	12029.3	0.100091	0.0456588	-2.19216	0.0283679	0.267316	OK	12446.4	11612.2
Gm7367	Gm7367	28.2875	8.57205	3.90911	-2.19284	0.028319	0.267316	OK	56.4267	0.148265
Lama5	Lama5	92.652	0.489095	0.223088	-2.19238	0.0283518	0.267316	OK	108.209	77.0955
Mefv	Mefv	1.83099	-4.00091	1.8251	2.19215	0.0283684	0.267316	OK	0.215283	3.4467
Mgat3	Mgat3	1286.52	0.144031	0.0657011	-2.19221	0.0283642	0.267316	OK	1350.69	1222.35
Mocos	Mocos	26.7442	0.965495	0.44028	-2.19291	0.0283136	0.267316	OK	35.3735	18.1149
Psmb5	Psmb5	367.736	0.270899	0.123573	-2.19221	0.0283641	0.267316	OK	402.161	333.312
Adcy2	Adcy2	1364.98	-0.163307	0.0745543	2.19045	0.0284919	0.268336	OK	1287.81	1442.16
Gnrhr	Gnrhr	1.81255	-3.99935	1.82698	2.18905	0.0285931	0.269	OK	0.213332	3.41178
Prkcd	Prkcd	171.132	0.357952	0.163511	-2.18916	0.0285853	0.269	OK	192.254	150.01
Oxgr1	Oxgr1	3.37061	-3.04924	1.3931	2.18882	0.0286102	0.269016	OK	0.726601	6.01462
Bmt2	Bmt2	294.336	-0.280211	0.128051	2.18827	0.0286502	0.269248	OK	265.842	322.831
Ap2m1	Ap2m1	2040.21	0.139188	0.0636177	-2.18789	0.0286779	0.269298	OK	2138.56	1941.87
Pbp2	Pbp2	1.93006	-4.06315	1.85741	2.18754	0.0287032	0.269298	OK	0.21789	3.64223
Pcdha8	Pcdha8	54.1931	0.680828	0.311222	-2.1876	0.0286988	0.269298	OK	66.7482	41.638
Senp5	Senp5	545.299	-0.232872	0.106463	2.18735	0.0287172	0.269298	OK	501.385	589.213
Acsl4	Acsl4	883.044	0.167957	0.0768071	-2.18673	0.028762	0.269575	OK	934.387	831.7
Kctd6	Kctd6	339.153	-0.267509	0.122355	2.18634	0.0287911	0.269702	OK	307.799	370.506
Nol3	Nol3	65.2852	0.586484	0.268313	-2.18582	0.0288288	0.269767	OK	78.3752	52.1951
Tma7	Tma7	266.274	-0.289148	0.132271	2.18603	0.0288134	0.269767	OK	239.68	292.869
2010111I01Rik	2010111I01Rik	514.994	0.238495	0.109213	-2.18376	0.0289801	0.270994	OK	557.465	472.523
Sec14l1	Sec14l1	1813.56	-0.163624	0.0749325	2.18361	0.0289908	0.270994	OK	1710.83	1916.3
Dzank1	Dzank1	1165.19	0.163759	0.0750225	-2.1828	0.0290508	0.27141	OK	1231.25	1099.13
Atp8b4	Atp8b4	2.70741	-3.4629	1.58803	2.18063	0.0292105	0.271965	OK	0.45024	4.96457
Cxcr2	Cxcr2	1.81482	-4.03288	1.84905	2.18106	0.0291792	0.271965	OK	0.208974	3.42067
Gata5	Gata5	1.81353	-4.03262	1.84939	2.18052	0.029219	0.271965	OK	0.208862	3.41821
Gdi1	Gdi1	2733.98	0.113761	0.0521561	-2.18117	0.0291708	0.271965	OK	2841.71	2626.24
Kcnrg	Kcnrg	5.60183	-2.32085	1.06393	2.18139	0.0291548	0.271965	OK	1.86844	9.33523
Pak6	Pak6	429.631	0.229963	0.105446	-2.18085	0.0291943	0.271965	OK	463.8	395.462
Vmn2r81	Vmn2r81	1.91868	-4.05557	1.8591	2.18147	0.0291486	0.271965	OK	0.217681	3.61968
Nudt13	Nudt13	85.6283	0.515766	0.236583	-2.18007	0.0292523	0.27213	OK	100.773	70.4831
Nutm2	Nutm2	1.91602	-4.05345	1.85952	2.17984	0.0292696	0.272147	OK	0.217681	3.61436
Gm5177	Gm5177	2.62317	-3.56812	1.6371	2.17953	0.029292	0.272211	OK	0.407937	4.83841
Rgr	Rgr	1.82632	-4.04859	1.85942	2.17734	0.0294549	0.273518	OK	0.208151	3.44449
Sipa1l2	Sipa1l2	1280.94	0.157496	0.0723448	-2.17701	0.0294796	0.273518	OK	1350.79	1211.09
Tnfsf18	Tnfsf18	1.83182	-4.03624	1.85399	2.17706	0.0294764	0.273518	OK	0.210469	3.45317
Kng1	Kng1	1.93463	-4.02199	1.8479	2.17652	0.0295165	0.273716	OK	0.224361	3.6449
Klf9	Klf9	1240.05	-0.147344	0.0677439	2.17501	0.0296293	0.274521	OK	1176.78	1303.32
Rack1	Rack1	787.725	0.192075	0.088313	-2.17494	0.0296348	0.274521	OK	840.085	735.365
Cd177	Cd177	1.89008	-3.99208	1.8359	2.17445	0.0296712	0.274568	OK	0.223513	3.55664
Slc39a14	Slc39a14	363.305	-0.248052	0.114071	2.17454	0.0296648	0.274568	OK	332.149	394.461
Kif21b	Kif21b	509.009	-0.247123	0.113668	2.17408	0.0296991	0.274681	OK	465.521	552.498
Dscr3	Dscr3	130.885	-0.432508	0.199044	2.17292	0.0297862	0.275051	OK	111.412	150.359
Gm4262	Gm4262	2.74824	-3.46201	1.59319	2.173	0.0297802	0.275051	OK	0.457291	5.03918
Tubb2a	Tubb2a	2702.7	0.123841	0.0569851	-2.17322	0.029764	0.275051	OK	2818.63	2586.77
5730409E04Rik	5730409E04Rik	474.386	0.231373	0.106496	-2.17259	0.0298112	0.275137	OK	512.344	436.427
Bap1	Bap1	802.756	0.194568	0.0895655	-2.17235	0.0298291	0.275157	OK	856.805	748.706
Aqp7	Aqp7	1.88503	-3.98934	1.83672	2.172	0.029856	0.27526	OK	0.223315	3.54674
Cps1	Cps1	1.88289	-3.98818	1.83707	2.17095	0.0299352	0.275654	OK	0.22323	3.54255
Dnaja4	Dnaja4	399.184	-0.24121	0.111116	2.17079	0.029947	0.275654	OK	365.891	432.477
Ifngr2	Ifngr2	334.467	0.255225	0.117562	-2.17099	0.0299318	0.275654	OK	363.975	304.959
Park7	Park7	459.127	0.230254	0.106078	-2.1706	0.0299617	0.275654	OK	495.688	422.566
Dhh	Dhh	2.88808	-3.46277	1.59571	2.17006	0.0300026	0.275781	OK	0.480325	5.29583
Rspo4	Rspo4	1.79383	-3.96548	1.82741	2.17	0.0300071	0.275781	OK	0.215842	3.37181
Slc17a3	Slc17a3	2.6445	-3.45067	1.59097	2.1689	0.03009	0.276398	OK	0.443211	4.84579
Gm9530	Gm9530	3.27561	-2.99594	1.38257	2.16695	0.030239	0.277476	OK	0.729734	5.82149
Stra6l	Stra6l	1.8996	-4.03582	1.86235	2.16706	0.0302304	0.277476	OK	0.218317	3.58089
Tlk1	Tlk1	657.408	-0.19521	0.0901052	2.16647	0.0302754	0.277664	OK	612.999	701.817
Ptbp1	Ptbp1	210.51	0.329086	0.15198	-2.16533	0.0303627	0.27832	OK	234.415	186.604
1700034I23Rik	1700034I23Rik	3.47841	-3.15143	1.45591	2.16457	0.0304204	0.278556	OK	0.703751	6.25307
Loxl4	Loxl4	5.33799	-2.21412	1.02289	2.16457	0.0304203	0.278556	OK	1.89291	8.78308
Gnat1	Gnat1	1.82508	-4.0282	1.86181	2.16359	0.0304957	0.2791	OK	0.210799	3.43937
Apobr	Apobr	10.0693	-1.5069	0.69659	2.16326	0.0305214	0.27919	OK	5.24169	14.8968
Fam32a	Fam32a	398.584	0.244738	0.113197	-2.16205	0.0306146	0.279815	OK	432.311	364.857
Gm3519	Gm3519	1.82215	-4.02616	1.86228	2.16195	0.0306217	0.279815	OK	0.210742	3.43356
Chst3	Chst3	22.8865	-0.992628	0.45921	2.1616	0.0306491	0.279919	OK	15.3097	30.4634
Med10	Med10	99.633	-0.522093	0.241571	2.16124	0.0306764	0.280022	OK	81.7993	117.467
Atf6b	Atf6b	352.173	0.257089	0.118983	-2.16072	0.0307169	0.280246	OK	383.469	320.877
Tet3	Tet3	1022.15	0.159542	0.0738589	-2.1601	0.0307651	0.280394	OK	1078.61	965.693
Vmn1r132	Vmn1r132	2.71919	-3.54048	1.63896	2.1602	0.030757	0.280394	OK	0.4304	5.00798
Il1a	Il1a	4.85027	-2.38358	1.10465	2.15776	0.0309467	0.281462	OK	1.56	8.14054
P4ha1	P4ha1	500.227	-0.260205	0.120576	2.15801	0.030927	0.281462	OK	455.238	545.215
Pced1a	Pced1a	98.5492	0.48142	0.223062	-2.15824	0.0309093	0.281462	OK	114.841	82.2574
Pde7b	Pde7b	345.926	0.264253	0.122458	-2.15791	0.0309351	0.281462	OK	377.519	314.333
5330416C01Rik	5330416C01Rik	7.21095	-1.91353	0.887064	2.15714	0.0309944	0.281481	OK	3.02518	11.3967
Cldn4	Cldn4	1.76178	-3.96502	1.83785	2.15742	0.0309731	0.281481	OK	0.212049	3.31151
Sh3glb1	Sh3glb1	589.584	-0.212619	0.0985759	2.15691	0.0310131	0.281481	OK	546.217	632.951
Yap1	Yap1	163.761	-0.354448	0.164321	2.15705	0.0310019	0.281481	OK	143.745	183.778
4933412E24Rik	4933412E24Rik	1.75911	-3.96274	1.83827	2.15569	0.0311078	0.281758	OK	0.212043	3.30618
Adgrb2	Adgrb2	3285.57	0.318977	0.147985	-2.15547	0.0311247	0.281758	OK	3647.31	2923.82
Cd247	Cd247	4.76861	-2.3399	1.08553	2.15554	0.0311197	0.281758	OK	1.57311	7.96411
D6Ertd527e	D6Ertd527e	1.75941	-3.96303	1.83822	2.1559	0.0310912	0.281758	OK	0.212039	3.30679
Kcnk9	Kcnk9	636.526	-0.202341	0.0938442	2.15613	0.0310732	0.281758	OK	591.962	681.09
Rnf222	Rnf222	2.51983	-3.48835	1.61851	2.15528	0.0311401	0.281758	OK	0.412321	4.62735
Casp8ap2	Casp8ap2	213.83	-0.323708	0.150255	2.1544	0.031209	0.282042	OK	189.941	237.72
Exph5	Exph5	102.214	0.468374	0.217418	-2.15426	0.0312199	0.282042	OK	118.662	85.7664
Pax9	Pax9	1.78741	-4.00492	1.85874	2.15464	0.0311898	0.282042	OK	0.209609	3.36521
Gls	Gls	2345.31	0.127624	0.0592566	-2.15374	0.0312602	0.282261	OK	2448.98	2241.65
H2-Ob	H2-Ob	3.42272	-2.98668	1.38714	2.15313	0.0313088	0.282554	OK	0.766868	6.07857
Agrn	Agrn	1285.81	0.170595	0.0793045	-2.15114	0.0314649	0.282598	OK	1361.75	1209.88
Cd4	Cd4	2.62077	-3.48355	1.6194	2.15113	0.0314657	0.282598	OK	0.430148	4.8114
Cdc42se1	Cdc42se1	365.84	-0.268275	0.124695	2.15146	0.0314401	0.282598	OK	331.923	399.757
Dnajb7	Dnajb7	1.77704	-3.98528	1.85141	2.15256	0.031353	0.282598	OK	0.21108	3.343
Gm13083	Gm13083	1.77865	-4.00642	1.8625	2.1511	0.031468	0.282598	OK	0.208377	3.34892
Il18rap	Il18rap	1.7782	-4.00603	1.86257	2.15081	0.0314912	0.282598	OK	0.208379	3.34802
Lig3	Lig3	263.894	-0.29225	0.135789	2.15223	0.031379	0.282598	OK	237.256	290.532
Olfr157	Olfr157	1.80509	-3.98415	1.85211	2.15114	0.0314653	0.282598	OK	0.21457	3.39562
Olfr76	Olfr76	1.87351	-4.06902	1.89117	2.15158	0.0314303	0.282598	OK	0.210695	3.53632
Rtn4rl1	Rtn4rl1	657.83	0.207701	0.0965532	-2.15115	0.0314641	0.282598	OK	705.101	610.559
Zfhx2	Zfhx2	851.375	0.18059	0.0839591	-2.15093	0.0314818	0.282598	OK	904.591	798.159
Lrrc15	Lrrc15	6.86496	-1.91309	0.889563	2.15059	0.0315083	0.282606	OK	2.88072	10.8492
Gm20755	Gm20755	1.77269	-3.98195	1.85217	2.14989	0.0315643	0.282831	OK	0.211022	3.33437
Snord92	Snord92	4.67109	2.50813	1.16664	-2.14987	0.0315656	0.282831	OK	7.94549	1.39668
F830208F22Rik	F830208F22Rik	1.86297	-4.0351	1.87765	2.14901	0.0316334	0.28323	OK	0.214208	3.51172
Lgi1	Lgi1	1905.49	0.137915	0.0641794	-2.1489	0.0316425	0.28323	OK	1996.5	1814.48
Psd2	Psd2	336.043	-0.267225	0.124401	2.14809	0.0317062	0.283655	OK	305.01	367.077
Bcl9l	Bcl9l	421.171	0.248574	0.115811	-2.14638	0.0318424	0.284727	OK	457.365	384.977
Pck2	Pck2	120.364	0.413709	0.192844	-2.14531	0.0319283	0.285204	OK	137.504	103.223
Pfkm	Pfkm	1870.96	0.133925	0.0624244	-2.1454	0.0319208	0.285204	OK	1957.74	1784.18
Eme1	Eme1	1.85598	-4.03004	1.87878	2.14503	0.0319505	0.285257	OK	0.214111	3.49785
D130009I18Rik	D130009I18Rik	1.89629	-4.01062	1.87054	2.1441	0.0320253	0.285633	OK	0.221552	3.57102
Prr18	Prr18	160.703	-0.418197	0.195045	2.1441	0.0320247	0.285633	OK	137.573	183.833
Fam57b	Fam57b	332.257	0.293967	0.137142	-2.14352	0.0320716	0.285767	OK	365.992	298.523
Wnt3a	Wnt3a	2.46972	-3.54183	1.65236	2.1435	0.0320729	0.285767	OK	0.390576	4.54886
4931431C16Rik	4931431C16Rik	3.40096	-3.02914	1.41348	2.14303	0.0321106	0.285793	OK	0.742306	6.05961
Gm36669	Gm36669	1.77407	-3.94891	1.84312	2.14251	0.0321525	0.285793	OK	0.215781	3.33236
Prex2	Prex2	1423.68	0.141565	0.0660518	-2.14324	0.032094	0.285793	OK	1493.47	1353.89
Smarcc1	Smarcc1	542.479	-0.201841	0.0942071	2.14253	0.0321509	0.285793	OK	504.593	580.365
Stk-ps2	Stk-ps2	1.76527	-3.99604	1.86517	2.14245	0.0321575	0.285793	OK	0.208217	3.32232
B4gat1	B4gat1	530.895	0.211506	0.0987443	-2.14196	0.0321966	0.285827	OK	569.742	492.049
Fam71a	Fam71a	1.84983	-4.02575	1.87979	2.14159	0.0322266	0.285827	OK	0.214001	3.48567
Gm16287	Gm16287	4.77339	-2.37296	1.10779	2.14207	0.0321878	0.285827	OK	1.54478	8.002
Pcdhgb6	Pcdhgb6	255.363	-0.289955	0.135392	2.1416	0.0322256	0.285827	OK	229.787	280.938
G6pc3	G6pc3	143.955	0.384393	0.179535	-2.14104	0.0322705	0.286072	OK	163.02	124.89
Abcg8	Abcg8	1.78007	-3.96617	1.85306	2.14034	0.0323275	0.286375	OK	0.21409	3.34605
Aicda	Aicda	1.79593	-4.02602	1.88138	2.13993	0.0323605	0.286375	OK	0.207728	3.38413
Chchd2	Chchd2	524.516	0.209236	0.0977815	-2.13983	0.0323685	0.286375	OK	562.485	486.547
Ntpcr	Ntpcr	69.3971	0.532441	0.248826	-2.13981	0.0323701	0.286375	OK	82.0596	56.7347
A530050N04Rik	A530050N04Rik	1.77532	-3.94193	1.84257	2.13936	0.0324063	0.28655	OK	0.216915	3.33372
Cd36	Cd36	3.52391	-3.04621	1.42428	2.13878	0.0324536	0.286823	OK	0.761069	6.28675
Aldoc	Aldoc	3678.39	0.118228	0.0553044	-2.13776	0.0325358	0.287384	OK	3829.02	3527.75
S100pbp	S100pbp	438.764	-0.238302	0.111481	2.13759	0.0325498	0.287384	OK	402.609	474.919
Akap8l	Akap8l	406.966	0.233112	0.109092	-2.13685	0.0326106	0.287485	OK	439.773	374.158
Esrrb	Esrrb	12.1882	-1.38824	0.649644	2.13692	0.0326047	0.287485	OK	6.73828	17.638
Gm22496	Gm22496	7.81856	1.9143	0.895737	-2.13712	0.032588	0.287485	OK	12.3584	3.2787
Ifi203	Ifi203	43.6177	0.741657	0.347114	-2.13664	0.0326272	0.287487	OK	54.5886	32.6468
Tssk1	Tssk1	1.77068	-3.93815	1.84333	2.13643	0.0326443	0.287493	OK	0.216882	3.32448
C86187	C86187	2.57071	-3.41034	1.59685	2.13567	0.032706	0.287543	OK	0.442005	4.69941
Gm13212	Gm13212	3.17064	-3.09829	1.45081	2.13556	0.0327156	0.287543	OK	0.663034	5.67825
Hist1h1e	Hist1h1e	100.063	0.463182	0.216882	-2.13565	0.0327083	0.287543	OK	115.989	84.1365
Mapk1	Mapk1	5128.32	0.096087	0.0449921	-2.13564	0.0327086	0.287543	OK	5299.03	4957.6
F12	F12	2.4005	3.81784	1.7885	-2.13465	0.0327894	0.288047	OK	4.4831	0.317903
Onecut3	Onecut3	1.75835	-3.93889	1.8457	2.13409	0.0328351	0.288304	OK	0.215268	3.30144
Cdk1	Cdk1	4.34995	-2.46516	1.15529	2.1338	0.0328591	0.28837	OK	1.33396	7.36594
Sbsn	Sbsn	31.6387	0.837108	0.392365	-2.13349	0.0328842	0.288445	OK	40.5686	22.7089
Atp1a1	Atp1a1	5141.29	-0.11294	0.0529435	2.13322	0.0329065	0.288496	OK	4940.16	5342.43
4930539N22Rik	4930539N22Rik	1.75489	-3.93658	1.84628	2.13216	0.0329935	0.288536	OK	0.215167	3.2946
Cmpk1	Cmpk1	278.139	0.270658	0.126934	-2.13228	0.0329842	0.288536	OK	304.153	252.125
[truncated: 15,509 more rows]

## Sheet: Bulk_CA3
Column1	GeneName	baseMean	log2FoldChange	lfcSE	stat	pvalue	padj	status	control	comparison
Ttr	Ttr	426.025	-3.3445	0.209427	-15.9698	2.07457e-57	1.63123e-53	OK	928.02	91.3614
Atp6v0c	Atp6v0c	4685.09	1.18128	0.0846186	13.9601	2.73217e-44	1.07415e-40	OK	2660.97	6034.5
Atp6v0c-ps2	Atp6v0c-ps2	814.339	-13.5533	1.18732	-11.4151	3.51647e-30	9.21667e-27	OK	2035.59	0.16933
Iqsec3	Iqsec3	2804.27	0.665131	0.077546	8.57725	9.71652e-18	1.91002e-14	OK	2075.05	3290.43
Bsn	Bsn	14224.5	0.654233	0.0770106	8.49537	1.97308e-17	3.10286e-14	OK	10581.6	16653.1
Snhg11	Snhg11	8073.38	0.583953	0.0716681	8.14802	3.69922e-16	4.84783e-13	OK	6213.3	9313.44
Meg3	Meg3	21062.8	0.583768	0.0727481	8.02451	1.01932e-15	1.14499e-12	OK	16211.5	24297.1
Adam11	Adam11	2128.77	0.780779	0.103845	7.51869	5.53286e-14	5.43811e-11	OK	1487.78	2556.09
Mt1	Mt1	1080.62	0.983424	0.135259	7.27068	3.57677e-13	3.1249e-10	OK	681.222	1346.88
Zfp967	Zfp967	189.546	-1.75202	0.244966	-7.15209	8.54675e-13	6.72031e-10	OK	327.86	97.3369
Arhgef17	Arhgef17	4293.37	0.589664	0.084318	6.99333	2.68434e-12	1.91882e-09	OK	3295.15	4958.86
Aatk	Aatk	2098.19	0.64306	0.0945293	6.80276	1.02632e-11	6.72498e-09	OK	1569.35	2450.76
Megf8	Megf8	1979.91	0.644427	0.0959408	6.71692	1.85601e-11	1.1226e-08	OK	1479.89	2313.25
Agap3	Agap3	1819.77	0.557286	0.0843974	6.60312	4.02592e-11	2.26113e-08	OK	1418.49	2087.3
Uchl1	Uchl1	2217.97	0.827269	0.128782	6.42381	1.32903e-10	6.96675e-08	OK	1514.39	2687.02
Lingo1	Lingo1	1768.66	0.59879	0.0966664	6.19439	5.85095e-10	2.87537e-07	OK	1351.5	2046.77
Prkcb	Prkcb	9592.86	0.500231	0.0818652	6.11043	9.93629e-10	4.59583e-07	OK	7682.5	10866.4
Nptxr	Nptxr	11344.2	0.578002	0.0955079	6.05188	1.43165e-09	6.25395e-07	OK	8755.47	13070
Rplp2	Rplp2	517.925	1.04532	0.177352	5.89403	3.76878e-09	1.55968e-06	OK	316.137	652.45
Caskin1	Caskin1	1392.97	0.628307	0.107915	5.82226	5.80585e-09	2.28257e-06	OK	1049.35	1622.04
Chst2	Chst2	2160.35	0.506085	0.0879804	5.75225	8.80622e-09	3.11718e-06	OK	1725.36	2450.35
Hist1h4c	Hist1h4c	232.429	1.71184	0.297535	5.75339	8.74703e-09	3.11718e-06	OK	98.2594	321.876
Plxna1	Plxna1	2369.73	0.846235	0.147264	5.74637	9.11805e-09	3.11718e-06	OK	1602.6	2881.15
Scaf1	Scaf1	1204.98	0.55011	0.097232	5.65771	1.5341e-08	5.02609e-06	OK	942.479	1379.98
Arhgap33	Arhgap33	515.233	0.779175	0.138447	5.62799	1.82324e-08	5.51391e-06	OK	360.381	618.468
Prkcg	Prkcg	4141	0.697986	0.124008	5.62856	1.81723e-08	5.51391e-06	OK	3015.27	4891.48
Sulf2	Sulf2	912.37	1.00033	0.178092	5.61694	1.94372e-08	5.66053e-06	OK	570.134	1140.53
Lrrc4b	Lrrc4b	1226.94	0.618457	0.11044	5.59994	2.14428e-08	6.02159e-06	OK	928.696	1425.76
Ptprs	Ptprs	6998.93	0.485341	0.088019	5.51405	3.50668e-08	9.50793e-06	OK	5644.53	7901.87
Atp13a2	Atp13a2	925.367	0.645623	0.117654	5.48748	4.07718e-08	1.03416e-05	OK	691.269	1081.43
Atp9a	Atp9a	3028.64	0.460353	0.0838687	5.48898	4.04271e-08	1.03416e-05	OK	2471.3	3400.21
Pcsk1n	Pcsk1n	450.959	1.31819	0.244449	5.39248	6.94908e-08	1.66292e-05	OK	237.833	593.042
Stac2	Stac2	505.578	0.75672	0.140349	5.39171	6.97908e-08	1.66292e-05	OK	357.605	604.226
Tln2	Tln2	2326.56	0.417743	0.0783931	5.32883	9.88496e-08	2.28604e-05	OK	1936.38	2586.69
Brsk1	Brsk1	2263.67	0.479107	0.0901	5.3175	1.05202e-07	2.36344e-05	OK	1830.96	2552.15
Bcl6	Bcl6	851.161	-0.683905	0.129515	-5.2805	1.28829e-07	2.81383e-05	OK	1100.42	684.988
Uqcrq	Uqcrq	455.137	0.786861	0.149975	5.24663	1.54907e-07	3.29198e-05	OK	317.126	547.143
Kcnq2	Kcnq2	7139.52	0.375046	0.0721888	5.19535	2.0434e-07	4.22822e-05	OK	6060.05	7859.17
Cacna1b	Cacna1b	2112.58	0.411493	0.0793929	5.18299	2.18352e-07	4.4023e-05	OK	1763.37	2345.39
Mapk8ip2	Mapk8ip2	2876.05	0.382003	0.0739049	5.16884	2.35546e-07	4.63026e-05	OK	2433.44	3171.13
Hk1	Hk1	3456.74	0.469324	0.0909027	5.16293	2.43118e-07	4.66253e-05	OK	2808.82	3888.69
Pitpnm1	Pitpnm1	1193.85	0.560362	0.109135	5.13458	2.82769e-07	5.29385e-05	OK	929.223	1370.27
Abhd8	Abhd8	991.482	0.544317	0.1067	5.1014	3.3715e-07	6.16514e-05	OK	777.634	1134.05
Mast1	Mast1	728.248	0.687049	0.135382	5.0749	3.8769e-07	6.9282e-05	OK	533.128	858.329
Srcin1	Srcin1	2547.47	0.403393	0.0806946	4.99901	5.76261e-07	0.000100692	OK	2134.33	2822.9
Ywhag	Ywhag	11616	0.401017	0.0805848	4.97633	6.47998e-07	0.000110765	OK	9742.82	12864.8
Adra1d	Adra1d	533.667	0.80046	0.161574	4.95413	7.26536e-07	0.000121548	OK	369.321	643.23
Cenpb	Cenpb	835.867	0.563044	0.114277	4.927	8.35019e-07	0.000136787	OK	649.757	959.94
Sst	Sst	385.42	0.848411	0.172838	4.90871	9.16795e-07	0.000147117	OK	260.364	468.79
Atp6v0a1	Atp6v0a1	4923.57	0.365807	0.0747382	4.89451	9.85502e-07	0.000149019	OK	4196.84	5408.06
Celsr2	Celsr2	5337.71	0.353676	0.0721733	4.90036	9.5659e-07	0.000149019	OK	4575.1	5846.11
Rplp1	Rplp1	1528.71	0.583823	0.119227	4.89673	9.74434e-07	0.000149019	OK	1176.58	1763.47
Dctn1	Dctn1	3874.25	0.379057	0.077823	4.87076	1.11169e-06	0.000164928	OK	3282.44	4268.79
Rasal1	Rasal1	423.524	0.881512	0.181171	4.86563	1.14095e-06	0.000166135	OK	281.34	518.314
Cacna1i	Cacna1i	816.185	0.821563	0.169094	4.85862	1.18205e-06	0.000168991	OK	558.881	987.721
Chd5	Chd5	2344.15	0.442958	0.091576	4.83706	1.31777e-06	0.000181936	OK	1928.34	2621.36
Nlgn2	Nlgn2	2364.38	0.383248	0.0792345	4.83689	1.31888e-06	0.000181936	OK	1999.37	2607.73
Ptprn	Ptprn	3693.57	0.459051	0.0961349	4.77507	1.79648e-06	0.000243547	OK	3015.7	4145.49
Sema6b	Sema6b	959.159	0.521857	0.109656	4.75903	1.94529e-06	0.000259252	OK	760.344	1091.7
Cbarp	Cbarp	1375.74	0.535126	0.113043	4.73383	2.20319e-06	0.000279579	OK	1083.74	1570.41
Nrxn2	Nrxn2	2403.94	0.462894	0.0976598	4.73986	2.13865e-06	0.000279579	OK	1959.23	2700.41
Shank3	Shank3	2722.46	0.737419	0.15578	4.73371	2.20449e-06	0.000279579	OK	1944.18	3241.31
Apc2	Apc2	1621.37	0.419609	0.0887365	4.72871	2.25956e-06	0.000282014	OK	1348.29	1803.42
Clstn1	Clstn1	8014.83	0.339086	0.0719028	4.71589	2.40661e-06	0.000295674	OK	6915.46	8747.74
Hist1h4d	Hist1h4d	213.918	1.33329	0.284014	4.69445	2.67329e-06	0.000323386	OK	111.89	281.937
Spock2	Spock2	5082.04	0.377722	0.0809016	4.66891	3.028e-06	0.000360746	OK	4308.37	5597.82
Cep170b	Cep170b	2480.57	0.503703	0.108304	4.65083	3.30603e-06	0.000386087	OK	1983.33	2812.06
Scn1b	Scn1b	2072.24	0.477585	0.102733	4.64879	3.33891e-06	0.000386087	OK	1677.32	2335.52
Btaf1	Btaf1	1181.94	-0.44037	0.0949885	-4.63603	3.55161e-06	0.000404692	OK	1403.45	1034.27
Tmbim6	Tmbim6	2295.34	0.372819	0.0804691	4.63307	3.60275e-06	0.000404692	OK	1950.28	2525.38
Atp1a3	Atp1a3	24288.8	0.365939	0.0792459	4.61777	3.87894e-06	0.000429579	OK	20702.5	26679.7
Ttbk1	Ttbk1	1347.35	0.514189	0.112001	4.59091	4.4131e-06	0.000481947	OK	1071.95	1530.95
Slc6a7	Slc6a7	404.463	1.06056	0.231551	4.58025	4.6442e-06	0.000500238	OK	244.914	510.829
Abca2	Abca2	3129.04	0.448383	0.0983598	4.5586	5.14965e-06	0.000540266	OK	2567.51	3503.4
Akap13	Akap13	1163.93	0.643168	0.141093	4.55845	5.15324e-06	0.000540266	OK	870.52	1359.54
Dlgap4	Dlgap4	2085.58	0.409382	0.0905503	4.52105	6.15345e-06	0.00063664	OK	1742.53	2314.29
Chgb	Chgb	6101.01	0.463338	0.102629	4.51468	6.34137e-06	0.000647561	OK	4971.34	6854.13
Cntnap1	Cntnap1	3301.92	0.329493	0.0735194	4.48172	7.40445e-06	0.000746426	OK	2861.42	3595.58
Ppfia3	Ppfia3	1365.9	0.428185	0.0956174	4.4781	7.53094e-06	0.000749566	OK	1131.34	1522.27
Uqcr11	Uqcr11	487.056	0.713956	0.162317	4.39854	1.08982e-05	0.00107116	OK	351.874	577.177
Eif4h	Eif4h	2497.85	0.349857	0.0796854	4.39048	1.13103e-05	0.00109794	OK	2144.7	2733.28
Dnm1	Dnm1	10155.4	0.375945	0.0857951	4.38189	1.17654e-05	0.00112161	OK	8616.4	11181.4
Sv2c	Sv2c	418.823	-0.653278	0.149132	-4.38052	1.18395e-05	0.00112161	OK	535.921	340.757
Carmil2	Carmil2	275.563	0.813035	0.186031	4.37043	1.24e-05	0.00116072	OK	189.502	332.937
Ryr3	Ryr3	2172.33	0.346115	0.0798737	4.33327	1.46908e-05	0.00135898	OK	1868.38	2374.96
Dab2ip	Dab2ip	915.354	0.448436	0.104083	4.30846	1.64395e-05	0.00148579	OK	751.068	1024.88
Fasn	Fasn	4321.05	0.311083	0.0721941	4.30897	1.64013e-05	0.00148579	OK	3775.88	4684.5
Cpne6	Cpne6	4303.12	0.42017	0.0980231	4.28644	1.81562e-05	0.0016223	OK	3577.43	4786.91
Lztfl1	Lztfl1	472.878	-0.589133	0.137586	-4.28193	1.8528e-05	0.00163692	OK	591.952	393.496
Emc10	Emc10	970.445	0.49541	0.115997	4.27087	1.9471e-05	0.00166414	OK	778.953	1098.11
Kif5a	Kif5a	16129.8	0.520181	0.121749	4.27258	1.93224e-05	0.00166414	OK	12796.5	18352
Tmem151a	Tmem151a	1087.09	0.464182	0.108623	4.27332	1.92584e-05	0.00166414	OK	885.452	1221.51
Ahdc1	Ahdc1	938.001	0.512341	0.12033	4.25781	2.06442e-05	0.00172687	OK	746.925	1065.39
Map3k10	Map3k10	991.251	0.499446	0.117286	4.25836	2.05933e-05	0.00172687	OK	794.143	1122.66
Gabra2	Gabra2	1419.87	-0.647183	0.152883	-4.23319	2.30398e-05	0.00190697	OK	1813.1	1157.71
Dact3	Dact3	713.232	0.501771	0.118626	4.22987	2.33831e-05	0.00191522	OK	570.782	808.199
Nat8l	Nat8l	2565.05	0.324895	0.0772976	4.20317	2.63203e-05	0.00213357	OK	2227.49	2790.1
St8sia5	St8sia5	266.811	0.869379	0.207241	4.19501	2.72864e-05	0.00218931	OK	178.335	325.796
Git1	Git1	2915.26	0.474539	0.113501	4.18094	2.90309e-05	0.00230575	OK	2363.05	3283.4
Agrn	Agrn	1994.05	0.414129	0.0991953	4.17488	2.9814e-05	0.00232106	OK	1662.41	2215.15
Efr3b	Efr3b	1913.58	0.711582	0.170358	4.17699	2.95391e-05	0.00232106	OK	1384.08	2266.57
Celf4	Celf4	4506.16	0.345874	0.0832947	4.15241	3.28989e-05	0.00244485	OK	3876.09	4926.21
Chpf	Chpf	643.743	0.52644	0.126776	4.15253	3.28818e-05	0.00244485	OK	509.201	733.438
Cmip	Cmip	2718.91	0.324834	0.0780735	4.16062	3.17378e-05	0.00244485	OK	2361.17	2957.41
Dkk3	Dkk3	2709.35	0.665635	0.160194	4.15517	3.25051e-05	0.00244485	OK	2004.31	3179.38
Gpx4	Gpx4	952.183	0.432257	0.104108	4.152	3.29587e-05	0.00244485	OK	787.185	1062.18
Ckb	Ckb	4474.72	0.33472	0.0808248	4.1413	3.45344e-05	0.0025378	OK	3868.59	4878.8
Adcy5	Adcy5	1117.86	0.495917	0.120185	4.12628	3.68672e-05	0.00268414	OK	897.064	1265.05
Homer3	Homer3	572.184	0.690122	0.167546	4.11899	3.80539e-05	0.00273819	OK	418.247	674.808
Phactr3	Phactr3	964.887	0.446174	0.108452	4.11403	3.88812e-05	0.00273819	OK	792.545	1079.78
Rapgef4	Rapgef4	4684.86	0.452956	0.11012	4.11331	3.90026e-05	0.00273819	OK	3835.94	5250.8
Tmem8b	Tmem8b	931.712	0.474936	0.115356	4.11711	3.83645e-05	0.00273819	OK	755.087	1049.46
Grik5	Grik5	2494.44	0.347626	0.0851331	4.08332	4.43965e-05	0.00306219	OK	2143.95	2728.1
Sncb	Sncb	1467.57	0.366487	0.0897145	4.08503	4.40712e-05	0.00306219	OK	1250.56	1612.24
Svop	Svop	1691.26	0.375039	0.0919118	4.08042	4.49547e-05	0.00307373	OK	1435.56	1861.74
Slc9a1	Slc9a1	674.4	0.538599	0.132555	4.06321	4.84031e-05	0.00328098	OK	530.382	770.413
Pclo	Pclo	11645.4	0.256258	0.0631199	4.05986	4.91025e-05	0.00329994	OK	10429.1	12456.3
Stmn3	Stmn3	1760.77	0.489501	0.120651	4.05716	4.9674e-05	0.00331006	OK	1417.26	1989.78
Csnk1g2	Csnk1g2	1006.77	0.438699	0.108413	4.04656	5.19761e-05	0.0033499	OK	829.828	1124.73
Klc1	Klc1	3647.67	0.318522	0.0786012	4.05238	5.06982e-05	0.0033499	OK	3176.77	3961.6
Pfkl	Pfkl	2387.97	0.414741	0.102421	4.04939	5.13513e-05	0.0033499	OK	1990.25	2653.12
Slc36a1	Slc36a1	658	0.484804	0.119795	4.04693	5.18941e-05	0.0033499	OK	530.801	742.8
Tmcc2	Tmcc2	2329.18	0.44994	0.111372	4.03998	5.34553e-05	0.00341723	OK	1909.81	2608.76
Hcn2	Hcn2	689.53	0.508526	0.126122	4.03202	5.53005e-05	0.0034939	OK	550.058	782.511
Neurl1a	Neurl1a	1663.88	0.429127	0.106457	4.03099	5.55434e-05	0.0034939	OK	1377.55	1854.76
Snph	Snph	4405.51	0.33857	0.0846054	4.00175	6.28764e-05	0.00392379	OK	3802.11	4807.78
Arhgap20	Arhgap20	1580.44	-0.476257	0.119092	-3.99908	6.35894e-05	0.00393703	OK	1901.16	1366.63
Mapk8ip1	Mapk8ip1	2463.97	0.326689	0.0817602	3.9957	6.45029e-05	0.00396239	OK	2137.97	2681.3
Rpl36	Rpl36	426.039	0.613827	0.153824	3.99045	6.59471e-05	0.0040197	OK	323.201	494.598
Rell2	Rell2	392.801	0.598906	0.150576	3.97744	6.96615e-05	0.00421345	OK	300.137	454.577
Dynll2	Dynll2	3179.77	0.43369	0.109135	3.97389	7.07074e-05	0.00424406	OK	2627.02	3548.27
Syt12	Syt12	264.585	0.695151	0.17546	3.96188	7.43613e-05	0.00442957	OK	192.926	312.358
Syn3	Syn3	1020.87	-0.590576	0.149153	-3.95954	7.50929e-05	0.00443952	OK	1278.57	849.069
Sez6l2	Sez6l2	4157.22	0.323403	0.0817186	3.95752	7.57332e-05	0.00444396	OK	3612.57	4520.33
Ide	Ide	1058.74	-0.463472	0.117418	-3.9472	7.90707e-05	0.00460543	OK	1267.74	919.411
Pip4k2c	Pip4k2c	1264.5	0.533642	0.135775	3.93032	8.48318e-05	0.00490465	OK	996.812	1442.96
Kndc1	Kndc1	1679.46	0.634	0.161702	3.92079	8.82582e-05	0.00504596	OK	1261.69	1957.97
Rpph1	Rpph1	20420.8	1.51971	0.387683	3.91997	8.85594e-05	0.00504596	OK	9630.65	27614.2
Clip2	Clip2	1238.5	0.472558	0.120728	3.91423	9.06935e-05	0.00513038	OK	1004.84	1394.28
Tmem179	Tmem179	740.624	0.510652	0.130876	3.90181	9.54743e-05	0.00536225	OK	590.225	840.89
Inhba	Inhba	248.03	-0.792286	0.203148	-3.90004	9.61779e-05	0.00536345	OK	332.276	191.866
Aqp4	Aqp4	1860.07	-0.458359	0.117988	-3.8848	0.000102414	0.00567097	OK	2223.14	1618.03
Slc7a11	Slc7a11	616.142	-0.512509	0.132032	-3.8817	0.000103728	0.00570361	OK	750.842	526.342
Gpc1	Gpc1	1615.74	0.464839	0.120418	3.86022	0.000113284	0.00615377	OK	1315.64	1815.8
Ppfia4	Ppfia4	1515.24	0.378805	0.0981412	3.8598	0.00011348	0.00615377	OK	1283.93	1669.45
Cplx1	Cplx1	3353.69	0.45578	0.118396	3.84964	0.000118293	0.00637083	OK	2742.38	3761.23
Adgra1	Adgra1	316.664	0.820388	0.213206	3.84786	0.000119153	0.00637347	OK	216.963	383.132
Rab15	Rab15	1681.84	0.68554	0.178938	3.83116	0.000127542	0.00677609	OK	1232.13	1981.64
Sptbn2	Sptbn2	15270.9	0.297838	0.077839	3.82634	0.000130065	0.00686376	OK	13424	16502.2
Dlgap3	Dlgap3	1760.6	0.508714	0.133322	3.81566	0.000135817	0.00711953	OK	1404.36	1998.09
Epn1	Epn1	2465.22	0.320678	0.0841279	3.81179	0.000137965	0.00718423	OK	2144.89	2678.78
Pacsin1	Pacsin1	3327.92	0.30289	0.0796907	3.80082	0.000144218	0.00746046	OK	2918.8	3600.67
Lct	Lct	1977.8	-0.575187	0.151739	-3.79064	0.000150258	0.00772208	OK	2463.88	1653.75
Plec	Plec	4064.35	0.415546	0.109775	3.78544	0.000153438	0.00783131	OK	3386.17	4516.48
Slc25a22	Slc25a22	2024.87	0.461781	0.122038	3.78392	0.000154375	0.00783131	OK	1651.14	2274.02
Dhcr24	Dhcr24	939.591	0.443435	0.117419	3.77652	0.000159038	0.00801611	OK	772.752	1050.82
Robo1	Robo1	1341.76	0.373646	0.0989857	3.77475	0.000160169	0.0080217	OK	1139.62	1476.51
Slc6a17	Slc6a17	5028.69	0.416187	0.110348	3.77159	0.000162213	0.00807268	OK	4188.35	5588.91
Evc2	Evc2	310.31	0.743892	0.197471	3.7671	0.000165152	0.00816725	OK	220.89	369.923
Tmem178b	Tmem178b	2311.63	0.478245	0.127617	3.74749	0.000178615	0.0087778	OK	1870.51	2605.71
Slc17a7	Slc17a7	11824.9	0.37144	0.0995095	3.73271	0.000189431	0.00925155	OK	10053.6	13005.8
Neat1	Neat1	1203.67	0.532572	0.142761	3.73051	0.000191095	0.00925369	OK	949.338	1373.22
Npdc1	Npdc1	1231.65	0.398129	0.10675	3.72954	0.000191829	0.00925369	OK	1034.41	1363.14
Grik4	Grik4	661.753	0.622978	0.167805	3.71252	0.000205205	0.0098386	OK	499.802	769.721
Cadm4	Cadm4	731.432	0.454891	0.122862	3.70245	0.000213525	0.0101141	OK	598.353	820.151
Rnf187	Rnf187	2285.73	0.303525	0.081958	3.70342	0.000212715	0.0101141	OK	2004.15	2473.44
Syngr1	Syngr1	3508.6	0.415128	0.112169	3.70092	0.000214823	0.0101147	OK	2923.71	3898.53
D430041D05Rik	D430041D05Rik	2343.93	0.300117	0.0812597	3.69331	0.000221354	0.0103602	OK	2058.34	2534.32
Adap1	Adap1	964.777	0.411333	0.111833	3.67811	0.000234968	0.0109323	OK	805.358	1071.06
Fat3	Fat3	3876.4	-0.315947	0.0860077	-3.67347	0.000239276	0.0110672	OK	4395.04	3530.64
Pcnx2	Pcnx2	1029.76	0.504246	0.137535	3.66631	0.000246071	0.0112739	OK	823.127	1167.51
Tomm6	Tomm6	427.526	0.53216	0.145171	3.66575	0.000246613	0.0112739	OK	337.257	487.705
Abhd17a	Abhd17a	475.287	0.515699	0.140781	3.66312	0.000249166	0.01131	OK	377.868	540.233
Sstr3	Sstr3	334.65	0.69613	0.190097	3.66197	0.000250279	0.01131	OK	243.898	395.152
Eml2	Eml2	867.505	0.53839	0.147461	3.65107	0.000261155	0.0117341	OK	682.317	990.963
Ptprg	Ptprg	1382.79	0.474296	0.130095	3.64577	0.000266593	0.0119103	OK	1120.99	1557.33
Ephb6	Ephb6	522.776	0.665912	0.182908	3.6407	0.000271902	0.0119439	OK	386.685	613.503
Matk	Matk	1034.32	0.547787	0.150347	3.64349	0.000268967	0.0119439	OK	809.897	1183.94
Tenm2	Tenm2	2294.8	0.325916	0.0894889	3.64197	0.000270556	0.0119439	OK	1991.88	2496.75
Grin1	Grin1	4359.44	0.250493	0.0690109	3.62976	0.000283685	0.0123623	OK	3914.14	4656.31
Jph3	Jph3	2649.59	0.449519	0.123919	3.62753	0.000286143	0.0123623	OK	2172.96	2967.35
Mink1	Mink1	4340.54	0.260368	0.0717714	3.62774	0.000285916	0.0123623	OK	3880.09	4647.51
Hdac5	Hdac5	1137.61	0.458587	0.126885	3.6142	0.000301275	0.0129449	OK	929.029	1276.67
Begain	Begain	503.694	0.507819	0.140599	3.61183	0.000304039	0.0129927	OK	401.945	571.526
Hectd2	Hectd2	962.116	-0.431219	0.119795	-3.59963	0.00031867	0.0135443	OK	1138.62	844.444
Syn2	Syn2	7041.84	0.431607	0.120076	3.59446	0.000325069	0.013742	OK	5823.35	7854.16
Wnk2	Wnk2	1385.53	0.392928	0.109381	3.5923	0.000327777	0.0137824	OK	1166.43	1531.59
Jmjd1c	Jmjd1c	2664.1	-0.347096	0.0970816	-3.5753	0.000349828	0.0146313	OK	3056.21	2402.69
B3gat3	B3gat3	668.458	0.608789	0.170502	3.57057	0.000356204	0.0147412	OK	508.338	775.204
Ndn	Ndn	1200.41	0.419439	0.117437	3.57162	0.000354774	0.0147412	OK	998.305	1335.14
Slc25a4	Slc25a4	3783.68	0.305171	0.0857246	3.5599	0.000370998	0.0152731	OK	3315.13	4096.05
Rab11fip4	Rab11fip4	1488.47	0.317276	0.0892238	3.55596	0.000376606	0.0154232	OK	1297.04	1616.08
Map1a	Map1a	29116.8	0.221358	0.0622981	3.55321	0.000380563	0.0154246	OK	26481.9	30873.4
Shank1	Shank1	6768.21	0.909544	0.255939	3.55375	0.000379783	0.0154246	OK	4432.15	8325.58
Atp6v1g2	Atp6v1g2	2872.32	0.342398	0.0966434	3.54291	0.000395743	0.0159576	OK	2474.61	3137.46
Elfn2	Elfn2	2386.32	0.314245	0.0888028	3.53868	0.000402131	0.0161324	OK	2082.28	2589.02
Olig1	Olig1	404.733	0.532485	0.150807	3.53091	0.000414137	0.0165297	OK	319.227	461.736
Fgfr3	Fgfr3	861.137	0.38337	0.10876	3.52491	0.000423633	0.0168234	OK	728.153	949.792
Nrgn	Nrgn	6605.28	0.360069	0.102438	3.515	0.000439759	0.017376	OK	5645.1	7245.41
Plppr2	Plppr2	2171.86	0.301848	0.0859575	3.5116	0.000445418	0.0175116	OK	1905.75	2349.26
Agap2	Agap2	12148.8	0.274075	0.0781637	3.50642	0.000454169	0.0177668	OK	10793.8	13052.1
Gpr26	Gpr26	395.655	0.651137	0.186009	3.50057	0.000464259	0.0180716	OK	294.771	462.911
Lifr	Lifr	1367.77	0.367838	0.105274	3.49411	0.000475643	0.0184235	OK	1164.8	1503.08
Rnf165	Rnf165	1032.94	0.399042	0.11441	3.48782	0.000486968	0.0187697	OK	867.154	1143.46
Mroh1	Mroh1	606.477	0.501896	0.144089	3.48323	0.000495407	0.0190019	OK	485.319	687.248
Mt2	Mt2	677.398	0.622655	0.178877	3.48092	0.000499692	0.0190732	OK	511.698	787.864
Clptm1	Clptm1	1115.74	0.345798	0.0995956	3.47202	0.000516554	0.0196216	OK	959.764	1219.72
Syn1	Syn1	3617.54	0.28221	0.0813334	3.46979	0.000520871	0.0196904	OK	3202.4	3894.3
Btbd2	Btbd2	634.135	0.463861	0.13379	3.46709	0.000526126	0.0197939	OK	516.591	712.497
Neto1	Neto1	2561.14	0.456162	0.131768	3.46186	0.000536461	0.0200866	OK	2093.92	2872.62
Bok	Bok	548.599	0.686146	0.198367	3.45898	0.000542227	0.0201264	OK	401.79	646.471
Kcnc2	Kcnc2	1218.15	0.514647	0.148857	3.45732	0.00054557	0.0201264	OK	968.947	1384.28
Tiam2	Tiam2	495.744	-0.617278	0.178598	-3.45624	0.000547763	0.0201264	OK	626.62	408.493
Vgf	Vgf	657.851	0.539514	0.155999	3.45845	0.000543291	0.0201264	OK	517.142	751.657
Traf3	Traf3	1182.36	0.352654	0.102097	3.45412	0.000552099	0.0201914	OK	1013.9	1294.66
Mef2c	Mef2c	2776.73	-0.453284	0.131358	-3.45076	0.000559018	0.0203498	OK	3312.62	2419.47
Cntnap5c	Cntnap5c	349.257	0.728763	0.211525	3.44529	0.000570453	0.0206704	OK	250.483	415.106
Unc5a	Unc5a	1461.97	0.385702	0.112346	3.43315	0.000596606	0.0215189	OK	1234.88	1613.36
Mast3	Mast3	4799.79	0.268263	0.0781706	3.43177	0.000599658	0.0215302	OK	4275.54	5149.28
Camk1d	Camk1d	3642.25	0.310262	0.0905837	3.42514	0.000614472	0.0218624	OK	3183.9	3947.82
Pigs	Pigs	410.979	0.528249	0.154191	3.42594	0.000612675	0.0218624	OK	324.806	468.428
Ppp2r5b	Ppp2r5b	730.59	0.402725	0.117634	3.42353	0.000618133	0.0218936	OK	612.294	809.454
Zfp385b	Zfp385b	273.261	0.637302	0.186493	3.4173	0.000632452	0.0223003	OK	204.958	318.796
Fxyd6	Fxyd6	324.775	0.677813	0.19855	3.41381	0.000640615	0.0224873	OK	238.835	382.068
Kcnmb4	Kcnmb4	293.772	0.585934	0.171962	3.40735	0.00065597	0.022924	OK	225.873	339.038
Ube2v1	Ube2v1	1444.17	0.326224	0.0958546	3.40332	0.000665711	0.0231614	OK	1253.36	1571.38
Cox6a1	Cox6a1	1051.14	0.353373	0.103918	3.40049	0.00067264	0.023265	OK	901.083	1151.17
Sox11	Sox11	620.034	-0.701168	0.206244	-3.3997	0.000674606	0.023265	OK	806.239	495.897
Lrfn1	Lrfn1	236.179	0.660003	0.194234	3.39799	0.00067884	0.0233088	OK	175.2	276.831
Ndufb11	Ndufb11	486.935	0.455592	0.134186	3.39522	0.000685745	0.0234435	OK	398.21	546.084
Peak1	Peak1	1748.23	0.579643	0.170896	3.3918	0.000694355	0.0236351	OK	1348.22	2014.89
Ly6h	Ly6h	435.316	0.637288	0.18861	3.37888	0.00072783	0.024457	OK	326.509	507.854
Ndufb10	Ndufb10	392.13	0.56796	0.168052	3.37967	0.000725741	0.024457	OK	304.105	450.813
St3gal2	St3gal2	1321.16	0.328733	0.0972903	3.37889	0.000727794	0.024457	OK	1145.3	1438.39
Galnt9	Galnt9	489.435	0.517096	0.153269	3.37378	0.000741426	0.0248078	OK	388.859	556.486
Marcksl1	Marcksl1	622.352	-0.473584	0.140525	-3.3701	0.000751412	0.0250354	OK	747.926	538.636
Pip5k1c	Pip5k1c	3724.4	0.270952	0.080494	3.36611	0.000762351	0.0252558	OK	3313.64	3998.25
Rasl10b	Rasl10b	2400.17	0.326035	0.0968797	3.36535	0.000764453	0.0252558	OK	2083.23	2611.46
Selenom	Selenom	353.897	0.525502	0.156268	3.36282	0.000771512	0.0253824	OK	280.057	403.123
Klf9	Klf9	1956.6	-0.327615	0.0974934	-3.36038	0.000778347	0.0253948	OK	2228.18	1775.54
Trpm2	Trpm2	280.72	0.621362	0.184899	3.36054	0.000777899	0.0253948	OK	212.185	326.409
Kif1a	Kif1a	15125.6	0.218691	0.0651207	3.35824	0.000784404	0.0254866	OK	13773	16027.3
Nptx1	Nptx1	10766.6	0.245566	0.0732589	3.35203	0.000802202	0.0258513	OK	9687.95	11485.6
Ociad1	Ociad1	2687.87	0.325474	0.0970931	3.35218	0.000801769	0.0258513	OK	2333.54	2924.1
Atp5e	Atp5e	467.843	0.547264	0.163745	3.34217	0.00083127	0.0265482	OK	366.422	535.457
Ndufs5	Ndufs5	333.268	0.740248	0.221547	3.34127	0.000833958	0.0265482	OK	237.662	397.005
Wdr6	Wdr6	1090.3	0.481243	0.143935	3.34347	0.000827383	0.0265482	OK	881.006	1229.84
Ap2a1	Ap2a1	2183.33	0.297627	0.0893823	3.32982	0.000869026	0.0275257	OK	1919.46	2359.24
Ccdc85b	Ccdc85b	282.554	0.602914	0.181111	3.32897	0.000871665	0.0275257	OK	215.481	327.268
Disp2	Disp2	5481.61	0.273791	0.0823388	3.32518	0.000883629	0.0276812	OK	4870.86	5888.78
Iqsec1	Iqsec1	2979.07	0.256361	0.0770789	3.32596	0.000881136	0.0276812	OK	2667.8	3186.59
Tnk2	Tnk2	1670.9	0.372857	0.112177	3.32384	0.00088787	0.0277037	OK	1419.69	1838.38
Nos1ap	Nos1ap	2302.49	0.40105	0.120779	3.32054	0.000898449	0.0279181	OK	1931.16	2550.04
Zmiz2	Zmiz2	1867.41	0.368513	0.111015	3.31948	0.000901843	0.0279181	OK	1589.81	2052.48
Vamp1	Vamp1	1023.79	0.458706	0.138342	3.31575	0.000913991	0.0281832	OK	836.033	1148.97
Syt2	Syt2	217.908	0.706532	0.213232	3.31344	0.00092157	0.0283059	OK	158.004	257.843
Rab6b	Rab6b	8216.2	0.270397	0.0816334	3.31233	0.000925236	0.0283079	OK	7311.85	8819.11
Pfkp	Pfkp	1695.91	0.39032	0.118251	3.30076	0.000964229	0.0293865	OK	1429.44	1873.55
Kcnab2	Kcnab2	7330.56	0.28078	0.0852982	3.29174	0.000995691	0.0302282	OK	6493.48	7888.61
Phf3	Phf3	1588.94	-0.287506	0.0873986	-3.2896	0.00100331	0.0303425	OK	1782.14	1460.14
Cap2	Cap2	2800	-0.255406	0.0777137	-3.2865	0.0010144	0.0304436	OK	3101.98	2598.69
Lrrn1	Lrrn1	1471.47	-0.384443	0.116953	-3.28715	0.00101207	0.0304436	OK	1711.72	1311.3
Gaa	Gaa	2437.96	0.400526	0.121948	3.28439	0.00102204	0.0305563	OK	2045.28	2699.74
Cnih2	Cnih2	1989.75	0.267847	0.0816254	3.28141	0.00103288	0.0307634	OK	1772.76	2134.42
Ncs1	Ncs1	4740.61	0.26115	0.0797611	3.27415	0.0010598	0.0314461	OK	4236.24	5076.86
Hdac11	Hdac11	1024.49	0.451822	0.138263	3.26784	0.00108372	0.032035	OK	839.288	1147.95
Ehmt2	Ehmt2	1424.79	0.358639	0.109986	3.26076	0.00111115	0.0327226	OK	1218.47	1562.34
Atxn7l3	Atxn7l3	1564.36	0.299904	0.092067	3.25745	0.00112419	0.0328606	OK	1373.89	1691.34
Fndc3a	Fndc3a	917.301	-0.351728	0.107944	-3.25842	0.00112033	0.0328606	OK	1054.14	826.074
Nefm	Nefm	1482.74	0.330727	0.101918	3.24502	0.00117444	0.0340761	OK	1284.22	1615.09
Rnf157	Rnf157	3082.32	0.256886	0.0791611	3.2451	0.00117409	0.0340761	OK	2759.61	3297.45
Srebf2	Srebf2	2164.32	0.312638	0.0964365	3.24191	0.00118732	0.0343233	OK	1889.93	2347.24
Nfe2l1	Nfe2l1	2921.33	0.320031	0.0987724	3.24008	0.00119495	0.0343355	OK	2542.47	3173.91
Nr3c2	Nr3c2	3811.21	-0.224288	0.0692307	-3.23972	0.00119648	0.0343355	OK	4171.59	3570.95
Dlc1	Dlc1	700.679	0.463301	0.143078	3.2381	0.00120328	0.0344049	OK	570.95	787.165
Lypla2	Lypla2	281.872	0.626814	0.193825	3.23391	0.00122106	0.0346883	OK	212.494	328.123
Wscd1	Wscd1	1055.6	0.374704	0.115875	3.23369	0.00122201	0.0346883	OK	896.141	1161.91
Scn3a	Scn3a	1872.45	-0.371121	0.115085	-3.22474	0.00126087	0.0356628	OK	2167.42	1675.81
Sept9	Sept9	750.518	0.529201	0.164159	3.2237	0.00126544	0.0356636	OK	592.884	855.608
Myh14	Myh14	384.143	0.497372	0.154529	3.21864	0.00128802	0.0361038	OK	308.057	434.866
Synm	Synm	546.162	0.422112	0.131166	3.21814	0.00129024	0.0361038	OK	453.649	607.838
Osbpl1a	Osbpl1a	800.023	0.488476	0.151961	3.21448	0.00130683	0.0364384	OK	644.257	903.868
Igfbp5	Igfbp5	2592.83	-0.486565	0.151781	-3.2057	0.00134735	0.0374355	OK	3130.55	2234.35
Dopey2	Dopey2	1577.69	0.290509	0.0907558	3.201	0.00136953	0.0379177	OK	1391.45	1701.85
Zfp638	Zfp638	2023.59	-0.285203	0.0892353	-3.19608	0.00139307	0.0384341	OK	2267.65	1860.89
Nrbp2	Nrbp2	674.059	0.390442	0.122665	3.18298	0.00145767	0.0400756	OK	568.118	744.686
Snap25	Snap25	17192.8	0.320083	0.100646	3.1803	0.00147125	0.0403082	OK	14962.7	18679.5
Mamld1	Mamld1	644.726	-0.492369	0.15498	-3.17699	0.00148812	0.0406287	OK	780.054	554.507
Aff3	Aff3	978.357	0.341729	0.107777	3.17071	0.00152067	0.0409487	OK	843.146	1068.5
Fkbp8	Fkbp8	1584.7	0.345141	0.108777	3.17291	0.00150921	0.0409487	OK	1363.57	1732.11
Kif21b	Kif21b	690.309	0.411124	0.129637	3.17136	0.00151728	0.0409487	OK	576.298	766.316
Wbscr17	Wbscr17	2505.75	0.241899	0.0762518	3.17237	0.00151203	0.0409487	OK	2258.39	2670.65
Arhgef4	Arhgef4	2409.96	0.288525	0.0912448	3.1621	0.00156637	0.0420355	OK	2127.37	2598.36
Tkt	Tkt	994.939	0.338951	0.10758	3.15069	0.00162886	0.0435636	OK	858.518	1085.89
G6pc3	G6pc3	249.159	0.631546	0.200712	3.14653	0.0016522	0.0438894	OK	187.403	290.33
Panx2	Panx2	937.959	0.496206	0.157661	3.1473	0.00164787	0.0438894	OK	752.595	1061.53
Madd	Madd	3292.77	0.228854	0.0727707	3.14487	0.00166159	0.0439902	OK	2984.9	3498.01
Dnajb5	Dnajb5	1689.75	-0.324685	0.103353	-3.14152	0.00168073	0.0443477	OK	1922.17	1534.8
Ppp3ca	Ppp3ca	24707.9	-0.216059	0.068812	-3.13984	0.00169042	0.044454	OK	26957.6	23208.1
Sema6d	Sema6d	1471.39	-0.382555	0.121912	-3.13796	0.0017013	0.0445276	OK	1710.43	1312.03
Syne1	Syne1	20589.3	-0.35922	0.114496	-3.1374	0.00170454	0.0445276	OK	23727.2	18497.4
Mgat4b	Mgat4b	456.376	0.440164	0.140475	3.1334	0.00172795	0.0448875	OK	375.911	510.02
Ube2o	Ube2o	1375.41	0.296488	0.094631	3.13309	0.00172974	0.0448875	OK	1209.8	1485.81
Ctif	Ctif	1322.46	0.293954	0.0938942	3.13069	0.00174396	0.0451078	OK	1164.55	1427.73
Gnao1	Gnao1	5320.96	0.241672	0.0773531	3.12427	0.00178244	0.045952	OK	4796.17	5670.81
Atp5g3	Atp5g3	967.153	0.42044	0.134828	3.11834	0.0018187	0.04643	OK	803.95	1075.96
Gja1	Gja1	2578.56	-0.303737	0.097373	-3.11932	0.00181269	0.04643	OK	2910.04	2357.57
Jag2	Jag2	199.248	0.668021	0.214187	3.11888	0.00181542	0.04643	OK	147.228	233.929
Plekha5	Plekha5	1111.45	-0.425317	0.136685	-3.11167	0.00186034	0.0473394	OK	1312.52	977.401
Slc2a13	Slc2a13	2230.5	-0.420522	0.135316	-3.10769	0.00188553	0.0478255	OK	2629.4	1964.57
Arhgap23	Arhgap23	958.299	0.388874	0.125187	3.10635	0.0018941	0.0478886	OK	808.266	1058.32
Papola	Papola	1378.71	-0.291247	0.0938564	-3.10312	0.00191495	0.0482604	OK	1548.56	1265.47
Ppp1r9b	Ppp1r9b	11242.6	0.22238	0.071777	3.09821	0.00194696	0.0489105	OK	10220.6	11923.9
Fat4	Fat4	3046.55	-0.461353	0.149004	-3.09624	0.00195994	0.0490795	OK	3645.15	2647.49
Nedd4	Nedd4	6336.39	-0.241444	0.0781397	-3.0899	0.00200225	0.0499801	OK	6981.95	5906.02
Net1	Net1	677.555	-0.538482	0.174368	-3.08819	0.00201377	0.0500053	OK	833.302	573.724
Rfx7	Rfx7	776.158	-0.365921	0.118503	-3.08787	0.00201598	0.0500053	OK	896.687	695.805
Carmil3	Carmil3	252.913	0.57052	0.184854	3.08632	0.0020265	0.0500639	OK	195.899	290.922
Nup153	Nup153	846.864	-0.339857	0.110141	-3.08565	0.00203108	0.0500639	OK	968.872	765.525
Srl	Srl	244.277	-0.596585	0.193664	-3.08051	0.00206644	0.0507764	OK	306.577	202.744
Nefl	Nefl	5285.27	0.278771	0.0905415	3.07893	0.00207746	0.050888	OK	4685.95	5684.82
Wbp11	Wbp11	1071.76	0.35077	0.114049	3.07561	0.00210071	0.0512978	OK	919.855	1173.04
Sh3gl2	Sh3gl2	2781.37	0.455665	0.148322	3.07214	0.00212531	0.0517378	OK	2274.5	3119.29
Lats2	Lats2	803.103	0.440892	0.143558	3.07118	0.00213213	0.0517437	OK	661.28	897.651
App	App	11368.4	0.292115	0.0952738	3.06605	0.00216905	0.0517951	OK	10019.2	12267.8
Cdk19	Cdk19	871.866	-0.326413	0.106503	-3.06483	0.00217797	0.0517951	OK	992.436	791.485
Coq2	Coq2	463.412	0.43393	0.141641	3.0636	0.00218695	0.0517951	OK	382.813	517.145
Gnaz	Gnaz	682.09	0.356546	0.116324	3.06511	0.0021759	0.0517951	OK	583.874	747.567
Lmo3	Lmo3	1815.45	-0.337645	0.110204	-3.06381	0.00218538	0.0517951	OK	2075.28	1642.23
Ppp1r16a	Ppp1r16a	404.019	0.473209	0.15436	3.06561	0.00217228	0.0517951	OK	327.694	454.903
Sh3pxd2a	Sh3pxd2a	1109.05	0.313331	0.102091	3.06915	0.0021467	0.0517951	OK	968.142	1202.99
Stxbp6	Stxbp6	2378.78	-0.475407	0.15505	-3.06615	0.00216835	0.0517951	OK	2860.63	2057.55
Lsm11	Lsm11	548.907	0.789172	0.258295	3.05531	0.00224826	0.0530874	OK	382.021	660.164
Cachd1	Cachd1	492.683	0.47539	0.156474	3.03814	0.00238045	0.0558818	OK	399.2	555.005
Dclk3	Dclk3	359.622	-0.524225	0.172551	-3.03809	0.00238082	0.0558818	OK	440.067	305.993
Car10	Car10	433.31	0.457981	0.151164	3.0297	0.00244798	0.0559858	OK	353.962	486.208
Cyc1	Cyc1	665.768	0.390433	0.128647	3.03493	0.00240595	0.0559858	OK	561.133	735.525
Frmpd3	Frmpd3	329.718	0.598665	0.197371	3.0332	0.00241978	0.0559858	OK	251.964	381.553
Gcn1l1	Gcn1l1	1553.42	0.282307	0.0931849	3.02953	0.00244933	0.0559858	OK	1375.09	1672.3
Hip1r	Hip1r	409.386	0.46835	0.154535	3.0307	0.00243986	0.0559858	OK	332.803	460.442
Ptpn14	Ptpn14	275.307	0.605626	0.199784	3.03141	0.00243418	0.0559858	OK	209.68	319.058
Rab3a	Rab3a	2708.42	0.292006	0.0963598	3.03037	0.00244255	0.0559858	OK	2387.11	2922.63
Syp	Syp	9626.96	0.302677	0.0997313	3.03493	0.00240593	0.0559858	OK	8444.27	10415.4
Vamp2	Vamp2	6525.2	0.233654	0.0770043	3.0343	0.00241098	0.0559858	OK	5902.57	6940.29
Dock4	Dock4	5072.67	0.297195	0.098238	3.02525	0.00248426	0.0566195	OK	4460.46	5480.8
Slc22a17	Slc22a17	3869.16	0.223623	0.0739516	3.02391	0.00249528	0.0567063	OK	3515.51	4104.93
Coa3	Coa3	346.887	0.496624	0.164327	3.02217	0.00250967	0.0568689	OK	278.279	392.626
Fam213b	Fam213b	194.361	0.677242	0.224395	3.01808	0.00254383	0.0574774	OK	142.97	228.621
Adprh	Adprh	526.657	0.470801	0.156054	3.0169	0.0025537	0.0575351	OK	427.646	592.665
2900052N01Rik	2900052N01Rik	344.2	0.706399	0.234317	3.01471	0.00257222	0.0577869	OK	249.595	407.271
Sema3e	Sema3e	853.081	0.577485	0.192116	3.00592	0.00264781	0.0593156	OK	658.573	982.753
Hist1h4h	Hist1h4h	193.797	1.08324	0.361105	2.9998	0.0027016	0.0603485	OK	115.958	245.69
Snap91	Snap91	3995.17	0.280856	0.0936593	2.9987	0.00271134	0.0603946	OK	3538.84	4299.39
Kdm7a	Kdm7a	2478.42	-0.254809	0.0853502	-2.98546	0.00283154	0.0628938	OK	2745.08	2300.64
Arpc4	Arpc4	1233.06	0.315026	0.105578	2.98381	0.00284683	0.0630552	OK	1075.58	1338.06
Acap3	Acap3	1089.17	0.31289	0.104948	2.98139	0.00286946	0.063378	OK	950.977	1181.3
Adora1	Adora1	2896.45	0.299485	0.100622	2.97633	0.00291724	0.0641102	OK	2544.26	3131.24
Chchd10	Chchd10	322.199	0.50356	0.169296	2.97444	0.00293522	0.0641102	OK	257.63	365.244
Ftl1	Ftl1	1293.2	0.293813	0.0987557	2.97515	0.00292846	0.0641102	OK	1138.85	1396.09
Rnf126	Rnf126	227.195	0.625405	0.210249	2.97459	0.00293377	0.0641102	OK	171.392	264.397
Cblb	Cblb	1248.99	-0.349925	0.117744	-2.97191	0.00295956	0.0642561	OK	1434.34	1125.42
Hcn1	Hcn1	799.219	0.540625	0.181955	2.9712	0.00296642	0.0642561	OK	627.941	913.405
Ndst1	Ndst1	1798.99	0.246765	0.083011	2.97268	0.00295216	0.0642561	OK	1617.9	1919.71
Aldh2	Aldh2	474.946	0.431088	0.145187	2.96919	0.00298587	0.0644848	OK	392.858	529.671
Tsc22d3	Tsc22d3	523.09	0.395189	0.133131	2.96842	0.00299338	0.0644848	OK	439.916	578.54
Pck2	Pck2	190.821	0.654341	0.22104	2.96028	0.00307359	0.0660317	OK	141.944	223.406
Lyst	Lyst	4446.57	-0.332982	0.112551	-2.95851	0.00309135	0.0662324	OK	5074.04	4028.25
Rundc3a	Rundc3a	2023.32	0.245158	0.0829019	2.9572	0.00310442	0.0663316	OK	1820.95	2158.23
Col4a2	Col4a2	475.704	0.465013	0.1573	2.95621	0.00311442	0.066365	OK	387.318	534.627
Zer1	Zer1	2032.68	0.249102	0.0842912	2.95526	0.00312409	0.066391	OK	1826.17	2170.35
Psd	Psd	4009.53	0.303946	0.102997	2.95101	0.0031674	0.0671302	OK	3514.94	4339.25
Rangap1	Rangap1	1444.73	0.338365	0.114877	2.94546	0.00322476	0.0680533	OK	1246.97	1576.57
Sept8	Sept8	2509.23	0.289349	0.0982469	2.94512	0.00322827	0.0680533	OK	2214.18	2705.93
Osbpl3	Osbpl3	242.869	-0.591451	0.201001	-2.94253	0.0032554	0.0684417	OK	304.268	201.935
Camta2	Camta2	5672.84	0.229615	0.0781812	2.93696	0.00331449	0.0694982	OK	5140.71	6027.59
Cpe	Cpe	14655.2	0.307549	0.104809	2.93438	0.00334214	0.0696191	OK	12826.6	15874.2
Hspbp1	Hspbp1	289.777	0.505301	0.172226	2.93395	0.00334682	0.0696191	OK	231.516	328.618
Tecpr1	Tecpr1	1330.95	0.310729	0.105903	2.93408	0.00334539	0.0696191	OK	1163.21	1442.77
Dpysl2	Dpysl2	9276.71	0.226799	0.0774241	2.92931	0.00339714	0.0699651	OK	8416.98	9849.86
Sirpa	Sirpa	3389.48	0.205302	0.070053	2.93066	0.0033824	0.0699651	OK	3104.61	3579.39
Vps18	Vps18	554.164	0.386502	0.131951	2.92914	0.00339904	0.0699651	OK	467.913	611.665
Zfhx2	Zfhx2	1350.23	0.363508	0.124004	2.93143	0.00337406	0.0699651	OK	1152.14	1482.29
Slc2a1	Slc2a1	545.124	0.442637	0.151316	2.92526	0.00344169	0.070658	OK	448.495	609.543
Ywhah	Ywhah	8729.86	0.328744	0.112448	2.92351	0.00346108	0.0708711	OK	7567.81	9504.56
Nrsn1	Nrsn1	2127.97	0.263184	0.0902975	2.91463	0.00356108	0.0727294	OK	1899.84	2280.05
Ss18	Ss18	453.238	-0.443019	0.152259	-2.90964	0.0036184	0.0737084	OK	538.7	396.264
Nectin3	Nectin3	636.585	0.578839	0.199011	2.90858	0.00363075	0.0737689	OK	491.121	733.561
Apba2	Apba2	2028.75	0.286734	0.0986772	2.90578	0.00366336	0.0739373	OK	1792.3	2186.39
Brwd3	Brwd3	605.94	-0.426878	0.146908	-2.90574	0.00366387	0.0739373	OK	715.968	532.587
Gpr137	Gpr137	525.036	0.42482	0.146229	2.90517	0.00367048	0.0739373	OK	435.555	584.691
Itgav	Itgav	1086.96	-0.353228	0.121608	-2.90465	0.00367665	0.0739373	OK	1249.81	978.392
Trib2	Trib2	543.532	-0.372017	0.128193	-2.90201	0.00370773	0.0743721	OK	629.364	486.311
Pde2a	Pde2a	2464.88	0.318026	0.109755	2.89759	0.00376036	0.075236	OK	2147.16	2676.7
Bhlhe22	Bhlhe22	1335.79	-0.418431	0.144491	-2.89591	0.00378063	0.0754496	OK	1573.47	1177.33
Rps13	Rps13	670.349	0.342134	0.118237	2.89364	0.00380803	0.075804	OK	577.599	732.182
Wscd2	Wscd2	874.975	0.326944	0.113133	2.88991	0.00385357	0.0765168	OK	759.123	952.209
Lmtk3	Lmtk3	1774.27	0.305942	0.105962	2.88729	0.00388579	0.0767688	OK	1554.01	1921.11
Nectin1	Nectin1	1001.81	0.355616	0.123133	2.88807	0.00387612	0.0767688	OK	857.918	1097.73
Chl1	Chl1	3004.42	-0.246661	0.0855135	-2.88447	0.0039207	0.0768789	OK	3317.21	2795.89
Sdf4	Sdf4	2384.18	0.306096	0.106085	2.88538	0.00390941	0.0768789	OK	2088.06	2581.59
Synj1	Synj1	6625.98	0.352352	0.122144	2.88473	0.00391752	0.0768789	OK	5682.74	7254.81
Plekha2	Plekha2	1174.83	-0.494096	0.171378	-2.88307	0.0039382	0.0770299	OK	1422.3	1009.84
Syt3	Syt3	471.252	0.449684	0.156176	2.87934	0.00398513	0.0777365	OK	386.448	527.788
Vsnl1	Vsnl1	2749.25	0.342183	0.118872	2.87859	0.00399463	0.0777365	OK	2368.81	3002.87
Zfpm1	Zfpm1	218.748	0.717589	0.249349	2.87785	0.00400398	0.0777365	OK	157.752	259.412
Dpp9	Dpp9	772.913	0.333901	0.116058	2.87703	0.00401441	0.0777471	OK	668.465	842.545
Lrp1	Lrp1	10168.2	0.200129	0.0696285	2.87424	0.00405002	0.078244	OK	9334.78	10723.8
Wdfy3	Wdfy3	5301.91	0.206514	0.0718847	2.87284	0.00406795	0.0783978	OK	4853.73	5600.7
Pcnx3	Pcnx3	754.626	0.321064	0.111902	2.86917	0.00411556	0.0789284	OK	656.453	820.075
Pex6	Pex6	506.283	0.42019	0.146438	2.86941	0.00411232	0.0789284	OK	420.898	563.206
Mpp3	Mpp3	630.944	0.580415	0.202466	2.86673	0.00414742	0.0793459	OK	486.401	727.306
Ndufa2	Ndufa2	302.459	0.494286	0.172526	2.86499	0.00417025	0.0795889	OK	242.905	342.161
Ap1s1	Ap1s1	1122.48	0.412223	0.144014	2.86238	0.00420467	0.0797265	OK	936.615	1246.39
Armcx4	Armcx4	1039.89	0.314768	0.110093	2.8591	0.00424843	0.0797265	OK	907.18	1128.36
Hectd4	Hectd4	8937.83	0.214727	0.0750997	2.85922	0.00424685	0.0797265	OK	8152.79	9461.19
Nrsn2	Nrsn2	226.051	0.731224	0.255545	2.86143	0.00421739	0.0797265	OK	161.924	268.802
Phldb1	Phldb1	785.763	0.468865	0.163748	2.86334	0.00419202	0.0797265	OK	638.618	883.86
Slit2	Slit2	859.301	0.6174	0.215896	2.85971	0.00424027	0.0797265	OK	650.756	998.33
Stxbp1	Stxbp1	6237.44	0.197917	0.0692071	2.85978	0.0042394	0.0797265	OK	5731.76	6574.56
Creb1	Creb1	931.152	-0.330962	0.115911	-2.85531	0.0042995	0.0804287	OK	1061.74	844.091
Unc5c	Unc5c	1359.94	0.278163	0.0974369	2.85481	0.0043063	0.0804287	OK	1206.06	1462.53
Sv2a	Sv2a	3826.15	0.21181	0.0742417	2.85297	0.00433121	0.0807021	OK	3494.57	4047.2
C530008M17Rik	C530008M17Rik	790.703	0.487405	0.171074	2.84909	0.00438441	0.0815003	OK	637.072	893.124
Eef1a2	Eef1a2	9269.68	0.179387	0.0629968	2.84756	0.0044056	0.0817011	OK	8587.47	9724.48
Grk2	Grk2	1782.36	0.248414	0.0873018	2.84546	0.00443478	0.0819073	OK	1601.78	1902.75
Runx1t1	Runx1t1	344.404	0.559074	0.196502	2.84514	0.00443922	0.0819073	OK	268.229	395.188
Tmem59l	Tmem59l	1958.17	0.265551	0.0933555	2.84451	0.00444797	0.0819073	OK	1746.41	2099.35
Ids	Ids	5416.68	0.235986	0.0830488	2.84153	0.00448977	0.0824839	OK	4894.77	5764.62
Chst11	Chst11	976.794	0.314203	0.110612	2.84059	0.00450308	0.0825355	OK	852.355	1059.75
Sort1	Sort1	8605.17	0.194016	0.0684143	2.8359	0.00456966	0.083561	OK	7921.06	9061.24
Pebp1	Pebp1	2546.9	0.301831	0.106597	2.83151	0.00463283	0.0845197	OK	2234.86	2754.93
Slc7a4	Slc7a4	704.61	0.332241	0.117426	2.82936	0.00466415	0.0848939	OK	609.851	767.783
Dcc	Dcc	1155.5	0.324771	0.114988	2.82439	0.00473706	0.0858442	OK	1003.5	1256.84
Kcnj11	Kcnj11	554.619	-0.405127	0.143443	-2.82431	0.00473819	0.0858442	OK	650.12	490.951
Doc2b	Doc2b	1603.21	-0.410049	0.145223	-2.82357	0.00474914	0.0858449	OK	1882.68	1416.9
Tenm4	Tenm4	1449.67	1.12864	0.399902	2.8223	0.004768	0.085988	OK	846.813	1851.58
Dclk2	Dclk2	861.389	0.356788	0.126594	2.81835	0.00482707	0.0866202	OK	737.274	944.132
Rusc1	Rusc1	877.77	0.401572	0.142515	2.81775	0.0048361	0.0866202	OK	736.033	972.261
Zmat3	Zmat3	1087.02	0.285785	0.101409	2.81815	0.00483019	0.0866202	OK	960.738	1171.21
Rpl27a	Rpl27a	1157.41	0.395687	0.140688	2.81251	0.00491558	0.0877273	OK	973.153	1280.25
Zc3h12c	Zc3h12c	341.796	-0.468255	0.166508	-2.81221	0.00492022	0.0877273	OK	409.973	296.344
Il1r1	Il1r1	477.008	-0.52531	0.186907	-2.81054	0.00494577	0.0879833	OK	583.935	405.724
Arhgef10	Arhgef10	403.414	0.520025	0.185132	2.80895	0.00497038	0.0882214	OK	320.071	458.975
Arnt2	Arnt2	1943.69	0.281833	0.100453	2.80562	0.005022	0.0885532	OK	1720.92	2092.19
Mtss1l	Mtss1l	1937.6	0.23891	0.0851557	2.80556	0.00502286	0.0885532	OK	1748.64	2063.58
Sox4	Sox4	219.038	-0.554279	0.197514	-2.80627	0.00501187	0.0885532	OK	270.887	184.473
Dnah5	Dnah5	270.48	-0.55527	0.198007	-2.8043	0.00504267	0.0887036	OK	334.62	227.719
Nsmf	Nsmf	6737.23	0.233537	0.083377	2.80098	0.00509478	0.0894203	OK	6094.68	7165.6
Nckap5l	Nckap5l	200.514	0.597597	0.213555	2.79833	0.00513675	0.089956	OK	153.308	231.985
Hint1	Hint1	575.817	0.385046	0.137666	2.79696	0.00515865	0.090119	OK	486.521	635.348
Pik3r2	Pik3r2	979.592	0.300261	0.107377	2.79631	0.00516898	0.090119	OK	860.181	1059.2
Adgrl1	Adgrl1	7725.22	0.2221	0.0794501	2.79547	0.00518246	0.0901542	OK	7023.83	8192.81
Ccnd2	Ccnd2	1723.42	0.271923	0.0974126	2.79145	0.00524718	0.0909501	OK	1532.68	1850.58
Fnip2	Fnip2	825.766	-0.406175	0.14552	-2.7912	0.00525135	0.0909501	OK	968.331	730.724
Lztr1	Lztr1	1365.14	0.331431	0.118813	2.7895	0.0052789	0.0912264	OK	1181.98	1487.24
Prkag2	Prkag2	1146.04	0.264708	0.0949281	2.78851	0.00529505	0.0913048	OK	1022.49	1228.41
Nyap2	Nyap2	369.198	0.509273	0.182725	2.7871	0.00531814	0.0914804	OK	294.416	419.052
Prrc2b	Prrc2b	11076.6	0.240985	0.0864838	2.78647	0.0053285	0.0914804	OK	9987.18	11802.8
Sdk2	Sdk2	217.564	0.584487	0.209814	2.78574	0.00534053	0.0914872	OK	167.395	251.01
Clvs2	Clvs2	982.374	-0.29175	0.104798	-2.78392	0.0053706	0.0915217	OK	1103.61	901.55
Pik3cd	Pik3cd	254.121	0.506854	0.182043	2.78425	0.00536513	0.0915217	OK	202.88	288.282
Shank2	Shank2	2326.52	0.248875	0.0894106	2.78351	0.00537747	0.0915217	OK	2090.38	2483.95
Sparc	Sparc	1479.43	0.348856	0.125425	2.78138	0.00541278	0.0919238	OK	1270.84	1618.48
Psap	Psap	12048.9	0.193643	0.0697023	2.77815	0.00546693	0.0926433	OK	11092.8	12686.3
Ap2a2	Ap2a2	4038.12	0.319003	0.114908	2.77616	0.00550054	0.0930124	OK	3516.05	4386.16
Habp4	Habp4	1057.51	0.294952	0.106375	2.77277	0.00555807	0.0937835	OK	930.821	1141.97
Psd3	Psd3	9111.67	0.294613	0.106349	2.77025	0.00560141	0.0943123	OK	8021.3	9838.58
Fam189b	Fam189b	346.308	0.446514	0.161334	2.76764	0.00564646	0.0948677	OK	284.408	387.575
Acvr2a	Acvr2a	927.524	-0.352442	0.12755	-2.76315	0.00572457	0.095975	OK	1066.18	835.09
Map3k9	Map3k9	651.651	0.361947	0.131051	2.76187	0.00574705	0.096147	OK	556.446	715.121
Ociad2	Ociad2	515.686	0.649016	0.235237	2.75898	0.00579815	0.0967959	OK	384.594	603.081
Nisch	Nisch	5968.44	0.216504	0.0785094	2.75769	0.0058212	0.0969748	OK	5439.96	6320.77
Prrc2a	Prrc2a	5283.21	0.308209	0.111817	2.75638	0.00584449	0.0971569	OK	4622.63	5723.6
Gatm	Gatm	645.821	0.424595	0.15432	2.75139	0.00593424	0.0980272	OK	535.81	719.161
Gpbp1	Gpbp1	1250.55	-0.255407	0.0928202	-2.75163	0.00592996	0.0980272	OK	1385.42	1160.64
Tbr1	Tbr1	565.274	-0.408208	0.148343	-2.75179	0.00592714	0.0980272	OK	663.361	499.882
Ggt7	Ggt7	894.339	0.334876	0.121747	2.7506	0.00594865	0.0980593	OK	773.141	975.139
Gprc5b	Gprc5b	2740.79	-0.266759	0.0970957	-2.74738	0.00600727	0.0987448	OK	3049.69	2534.85
Klc2	Klc2	1378	0.302446	0.11013	2.74627	0.00602777	0.0987448	OK	1208.84	1490.78
Rnf227	Rnf227	475.001	0.370956	0.135144	2.74489	0.00605303	0.0987448	OK	403.938	522.377
Ubqln2	Ubqln2	2282.04	0.256171	0.0933123	2.7453	0.00604548	0.0987448	OK	2043.77	2440.89
Zkscan8	Zkscan8	599.445	-0.331038	0.120561	-2.74582	0.00603601	0.0987448	OK	683.535	543.386
Faim2	Faim2	4075.42	0.188755	0.0688021	2.74344	0.00607984	0.0989768	OK	3760.07	4285.65
Slc32a1	Slc32a1	321.514	0.534473	0.19501	2.74075	0.00612994	0.0995861	OK	253.35	366.956
Med13	Med13	2716.85	-0.249008	0.0909139	-2.73894	0.00616368	0.0999279	OK	3002.42	2526.46
Lrp3	Lrp3	577.183	0.413307	0.151555	2.7271	0.00638931	0.103373	OK	481.371	641.058
Ak4	Ak4	681.229	0.528455	0.194031	2.72356	0.00645828	0.10406	OK	538.338	776.489
Lrrn2	Lrrn2	1955.87	0.265804	0.0975865	2.72377	0.00645405	0.10406	OK	1744.16	2097.01
Syngap1	Syngap1	3926.2	0.217095	0.0797325	2.72279	0.00647326	0.104088	OK	3577.62	4158.59
Cabp7	Cabp7	506.422	0.389555	0.143228	2.71982	0.00653183	0.104816	OK	427.002	559.368
Magi3	Magi3	696.387	0.315887	0.116182	2.7189	0.0065499	0.104892	OK	607.209	755.84
Chpf2	Chpf2	746.002	0.317256	0.116853	2.71501	0.00662735	0.105916	OK	650.068	809.958
Rims2	Rims2	1079.05	0.291503	0.107445	2.71305	0.00666678	0.10633	OK	951.254	1164.25
Cic	Cic	2195.25	0.332432	0.122594	2.71166	0.00669469	0.106559	OK	1899.86	2392.17
Bahcc1	Bahcc1	401.126	0.457505	0.168972	2.70758	0.00677762	0.106585	OK	327.744	450.047
Ermp1	Ermp1	1258.74	-0.275141	0.101619	-2.70759	0.00677744	0.106585	OK	1405.12	1161.15
Khdrbs3	Khdrbs3	965.842	0.433385	0.159871	2.71085	0.00671111	0.106585	OK	798.059	1077.7
Rpl7a	Rpl7a	1536.98	-0.243313	0.0898374	-2.70837	0.00676142	0.106585	OK	1694.79	1431.76
Snord15a	Snord15a	219.815	0.662709	0.244646	2.70885	0.00675174	0.106585	OK	162.846	257.794
[truncated: 7,364 more rows]

## Sheet: Bulk_DG
Column1	GeneName	baseMean	log2FoldChange	lfcSE	stat	pvalue	padj	status	control	comparison
[truncated: 6,062 more rows]

[truncated: 16 more sheets: Spatial_COMB_Hippocampus, Spatial_CA1, Spatial_CA3, Spatial_DG, Spatial_Arc_Positive_Across, Spatial_Arc_Negative_Across, Spatial_Arc_Trained_Within, Spatial_Arc_Untrained_Within, Spatial_Egr1_Positive_Across, Spatial_Egr1_Negative_Across, Spatial_Egr1_Trained_Within, Spatial_Egr1_Untrained_Within, Spatial_cJun_Positive_Across, Spatial_cJun_Negative_Across, Spatial_cJun_Trained_Within, Spatial_cJun_Untrained_Within]
