# Supplementary material for: Spatially Resolved Transcriptomic Signatures of Hippocampal Subregions and Arc-Expressing Ensembles in Active Place Avoidance Memory
Source: bioRxiv. 2024 Feb 16:2023.12.30.573225. Originally published 2024 Jan 1. Preprint. [Version 2] doi: 10.1101/2023.12.30.573225 (PMC10802250; doi:10.1101/2023.12.30.573225)
Supplement: Supplement 3 [file media-3.xlsx]

## Sheet: BulkCombined Hippocampus
Column1	ID	Description	GeneRatio	BgRatio	pvalue	p.adjust	qvalue	geneID	Count	ONTOLOGY	region	reg	analysis
1	GO:0050804	modulation of chemical synaptic transmission	96/1565	489/15628	6.11462e-11	1.88478e-07	1.74137e-07	Ywhag/Neurl1a/Jph3/Ppp3ca/Nptxr/Mapk8ip2/Homer3/Dgkb/Dcc/Stxbp5/Dnm1/Begain/Ncs1/Ppfia3/Hap1/Nr3c2/Stx1a/Mef2c/Nos1/Nedd4/Nptx1/Lrrtm1/Shank3/Snap25/Neto1/Crtc1/Syngr1/Cacna1b/Rab3a/Ptprs/Grik5/Syne1/Dvl1/Slc7a11/Apba2/Grik4/Dlgap3/Celf4/Shank1/Lrrtm2/Stx3/Adora1/Cplx1/Clstn3/Gipc1/Rab11a/Snca/Flot1/Rnf19a/Rab26/Syp/Rims2/Adcy8/Ckap5/Syt12/Ptn/Kit/Egr1/Rapgef4/Clstn1/Grk2/Chrna7/Kmt2a/Hras/Drd5/S…	96	BP	All_Bulk	All DEGs	Bulk
2	GO:0099177	regulation of trans-synaptic signaling	96/1565	490/15628	6.88002e-11	1.88478e-07	1.74137e-07	Ywhag/Neurl1a/Jph3/Ppp3ca/Nptxr/Mapk8ip2/Homer3/Dgkb/Dcc/Stxbp5/Dnm1/Begain/Ncs1/Ppfia3/Hap1/Nr3c2/Stx1a/Mef2c/Nos1/Nedd4/Nptx1/Lrrtm1/Shank3/Snap25/Neto1/Crtc1/Syngr1/Cacna1b/Rab3a/Ptprs/Grik5/Syne1/Dvl1/Slc7a11/Apba2/Grik4/Dlgap3/Celf4/Shank1/Lrrtm2/Stx3/Adora1/Cplx1/Clstn3/Gipc1/Rab11a/Snca/Flot1/Rnf19a/Rab26/Syp/Rims2/Adcy8/Ckap5/Syt12/Ptn/Kit/Egr1/Rapgef4/Clstn1/Grk2/Chrna7/Kmt2a/Hras/Drd5/S…	96	BP	All_Bulk	All DEGs	Bulk
3	GO:0006836	neurotransmitter transport	54/1565	224/15628	6.19681e-10	1.13174e-06	1.04563e-06	Slc6a7/Nrxn2/Syn2/Xbp1/Slc6a17/Syn3/Stxbp5/Ncs1/Ppfia3/Slc17a7/Nr3c2/Stx1a/Mef2c/Nos1/Snap25/Cacna1b/Rab3a/Grik5/Vamp1/Snap91/Dvl1/Apba2/Slc32a1/Stx3/Cplx1/Gipc1/Gabra2/Snca/Flot1/Syp/Rims2/Doc2b/Syt12/Chrna7/Sncaip/Stxbp5l/Brsk1/Vps18/Prkcg/Synj1/Bcl2l1/Gpm6b/Htr6/Cadps/Stxbp1/Rab3b/Dgki/Sv2a/Grm4/Htr1b/Sv2c/Park7/Nat8l/Sv2b	54	BP	All_Bulk	All DEGs	Bulk
4	GO:0099003	vesicle-mediated transport in synapse	56/1565	246/15628	2.90251e-09	3.97571e-06	3.6732e-06	Bsn/Syn2/Syn3/Stxbp5/Dnm1/Ncs1/Ppfia3/Hap1/Slc17a7/Nr3c2/Stx1a/Scamp5/Nedd4/Sh3gl2/Snap25/Rab3a/Grik5/Syne1/Vamp1/Snap91/Dvl1/Apba2/Slc32a1/Stx3/Cplx1/Gipc1/Pacsin1/Rab11a/Snca/Cd24a/Syp/Rims2/Doc2b/Actg1/Syt12/Dnajc6/Rapgef4/Clstn1/Chrna7/Ap2m1/Stxbp5l/Brsk1/Vps18/Myo5b/Ston2/Prkcg/Synj1/Bcl2l1/Cadps/Stxbp1/Rab3b/Dgki/Sv2a/Grm4/Htr1b/Iqsec1	56	BP	All_Bulk	All DEGs	Bulk
5	GO:0001505	regulation of neurotransmitter levels	51/1565	233/15628	5.71561e-08	4.47369e-05	4.13329e-05	Nrxn2/Syn2/Xbp1/Syn3/Stxbp5/Ncs1/Ppfia3/Slc17a7/Nr3c2/Stx1a/Mef2c/Nos1/Pebp1/Snap25/Cacna1b/Rab3a/Grik5/Vamp1/Snap91/Dvl1/Apba2/Stx3/Cplx1/Gipc1/Gabra2/Snca/Flot1/Syp/Rims2/Doc2b/Syt12/Ache/Chrna7/Sncaip/Stxbp5l/Brsk1/Vps18/Prkcg/Synj1/Bcl2l1/Gpm6b/Htr6/Cadps/Stxbp1/Rab3b/Dgki/Sv2a/Grm4/Htr1b/Park7/Nat8l	51	BP	All_Bulk	All DEGs	Bulk
6	GO:0050808	synapse organization	83/1565	468/15628	1.49569e-07	0.000102436	9.46419e-05	Iqsec3/Bsn/Tnc/Neurl1a/Nrxn2/Wasl/Nptxr/Filip1/Dgkb/Zfp804a/Ppfia4/Arhgap33/Ppfia3/Cadm1/Mef2c/Abhd17a/Nedd4/Xlr3b/Nptx1/Lrrtm1/Shank3/Gabra1/Lrrn1/Rab3a/Ptprs/Snap91/Dvl1/Slc7a11/Chchd10/Dlgap3/Sorbs2/Shank1/Flrt2/Srcin1/Nectin1/Lrrtm2/Sdk2/Pin1/Clstn3/Gabra2/Snca/Pik3r1/Lrrn3/Nefl/Igsf21/Lrrc4b/Agrn/Ckap5/Cabp1/Adgrb2/Chmp4b/Slitrk5/Ptn/Ache/Gabrb2/Rapgef4/Clstn1/Gabrb3/Chrna7/Pgrmc1/Cacng2/Abi…	83	BP	All_Bulk	All DEGs	Bulk
7	GO:0007269	neurotransmitter secretion	41/1565	178/15628	2.6696e-07	0.000134578	0.000124338	Nrxn2/Syn2/Xbp1/Syn3/Stxbp5/Ncs1/Ppfia3/Nr3c2/Stx1a/Mef2c/Snap25/Cacna1b/Rab3a/Grik5/Vamp1/Snap91/Dvl1/Apba2/Stx3/Cplx1/Gipc1/Snca/Syp/Rims2/Doc2b/Syt12/Chrna7/Sncaip/Stxbp5l/Brsk1/Vps18/Prkcg/Synj1/Bcl2l1/Htr6/Cadps/Stxbp1/Dgki/Sv2a/Grm4/Htr1b	41	BP	All_Bulk	All DEGs	Bulk
8	GO:0099643	signal release from synapse	41/1565	178/15628	2.6696e-07	0.000134578	0.000124338	Nrxn2/Syn2/Xbp1/Syn3/Stxbp5/Ncs1/Ppfia3/Nr3c2/Stx1a/Mef2c/Snap25/Cacna1b/Rab3a/Grik5/Vamp1/Snap91/Dvl1/Apba2/Stx3/Cplx1/Gipc1/Snca/Syp/Rims2/Doc2b/Syt12/Chrna7/Sncaip/Stxbp5l/Brsk1/Vps18/Prkcg/Synj1/Bcl2l1/Htr6/Cadps/Stxbp1/Dgki/Sv2a/Grm4/Htr1b	41	BP	All_Bulk	All DEGs	Bulk
9	GO:1902600	proton transmembrane transport	23/1565	72/15628	2.70188e-07	0.000134578	0.000124338	Atp5e/Atp6v0a1/Atp5g3/Cox17/Slc17a7/Atp1a3/Slc36a1/Atp6v1g1/Atp6v1h/Atp1a1/Atp5a1/Slc25a4/Atp6v0b/Ndufs7/Atp6v1c1/Atp6v1b2/Atp6v1a/Atp7a/Atp6v1g2/Atp6v1f/Atp5c1/Park7/Chp1	23	BP	All_Bulk	All DEGs	Bulk
10	GO:0007416	synapse assembly	40/1565	185/15628	2.08221e-06	0.00081489	0.000752885	Bsn/Nrxn2/Nptxr/Cadm1/Mef2c/Xlr3b/Nptx1/Lrrtm1/Shank3/Gabra1/Lrrn1/Ptprs/Dvl1/Shank1/Flrt2/Nectin1/Lrrtm2/Sdk2/Clstn3/Gabra2/Snca/Pik3r1/Lrrn3/Lrrc4b/Agrn/Adgrb2/Slitrk5/Ache/Gabrb2/Clstn1/Gabrb3/Efnb1/Plxnd1/Lrfn1/Stau2/Lrfn3/Thbs2/Lrrc24/Reln/Gap43	40	BP	All_Bulk	All DEGs	Bulk
11	GO:0007409	axonogenesis	75/1565	446/15628	4.65025e-06	0.00156571	0.00144658	Sema6b/Megf8/Ephb6/Uchl1/Aatk/Fgfr3/Dcc/Skil/Stxbp5/Chl1/Map2k1/Dpysl2/Nptx1/Dixdc1/Rab3a/Ptprs/Sema3c/Dclk1/B4gat1/Snap91/Dvl1/Sema6d/Robo1/Flrt2/Nectin1/Plppr4/Rab11a/Map2k2/Flot1/Nefl/Lgr4/Egr2/Map1s/Lrrc4b/Agrn/Slitrk5/Tiam2/Ache/Plxna2/Dab1/Grcc10/Unc5a/Dcx/Stk11/Brsk1/Atp8a2/Efnb1/Myo5b/Zeb2/Map3k13/Plxnd1/Bhlhe22/Stxbp1/Clasp2/Ndn/Ep300/Ptprz1/Bmpr2/Rnf165/Slit2/Draxin/Tbr1/Robo2/Wnt7b/Nef…	75	BP	All_Bulk	All DEGs	Bulk
12	GO:0050890	cognition	57/1565	312/15628	5.23276e-06	0.00156571	0.00144658	Jph3/Ttbk1/Nrxn2/Mapk8ip2/Chl1/Slc17a7/Atp1a3/Mef2c/Adcy3/Shank3/Snap25/Neto1/Crtc1/Slc7a11/Shank1/Gmfb/Adora1/Ehmt2/Nipbl/Chd7/Adcy8/Ckap5/Ptn/Kit/Egr1/Ldlr/Grcc10/Gabrb3/Chrna7/Kmt2a/Drd5/Pgrmc1/Cic/Ccnd2/Brsk1/Abi2/Synj1/Kcnab1/Htr6/Ndrg4/Chd8/Ptgs2/Dgki/Ep300/Ptprz1/Neurod2/Prrt1/Mgat3/Tbr1/Grm4/Itga8/Sgk1/Csmd1/Abcc8/Grin2a/Reln/Nptx2	57	BP	All_Bulk	All DEGs	Bulk
13	GO:0099565	chemical synaptic transmission, postsynaptic	25/1565	96/15628	5.69657e-06	0.00156571	0.00144658	Ppp3ca/Mapk8ip2/Begain/Slc17a7/Stx1a/Mef2c/Shank3/Neto1/Grik5/Syne1/Dvl1/Celf4/Shank1/Adora1/Snca/Rims2/Insyn1/Ckap5/Grk2/Gabrb3/Chrna7/Dgki/Grin2a/Reln/Grik1	25	BP	All_Bulk	All DEGs	Bulk
14	GO:0046034	ATP metabolic process	44/1565	221/15628	6.59164e-06	0.00171979	0.00158893	Atp5e/Ndufc2/Pfkl/Cyc1/Chchd2/Atp5g3/Sdha/Ndufb6/Pfkp/Map2k1/Ddit4/Uqcrq/Pgk1/Chchd10/Ak4/Pfkm/Guk1/Hk1/Snca/Atp5a1/Eif6/Ldhd/Uqcrc1/Slc2a6/Galk1/Prkag2/Cox6a1/Atp6v1b2/Bcl2l1/Prkaa1/Uqcrfs1/Eno1/Atp6v1a/Ep300/Atp7a/Ndufv1/Ak1/Atp5c1/Ndufa8/Ndufa12/Hkdc1/Ncor1/Park7/Zbtb7a	44	BP	All_Bulk	All DEGs	Bulk
15	GO:1905897	regulation of response to endoplasmic reticulum stress	21/1565	75/15628	9.31656e-06	0.00223021	0.00206051	Xbp1/Tmbim6/Clu/Nfe2l1/Usp14/Pik3r1/Bok/Bag6/Ubqln2/Rnft1/Atf6b/Nck2/Bcl2l1/Nck1/Rnf185/Ddrgk1/Dnajc3/Usp25/Nr1h2/Park7/Erp29	21	BP	All_Bulk	All DEGs	Bulk
16	GO:0035418	protein localization to synapse	25/1565	101/15628	1.49193e-05	0.00311212	0.00287532	Bsn/Nrxn2/Nptxr/Map2k1/Nptx1/Lrrtm1/Snap25/Neto1/Dlg2/Shank1/Stx3/Cplx1/Clstn3/Klc1/Rab11a/Rapgef4/Clstn1/Hras/Cacng2/Stau2/Homer1/Adam10/Grin2a/Reln/Nptx2	25	BP	All_Bulk	All DEGs	Bulk
17	GO:0050767	regulation of neurogenesis	68/1565	415/15628	3.03063e-05	0.00518901	0.00479418	Sema6b/Megf8/Neurl1a/Lingo1/Ppp3ca/Il34/Aatk/Fgfr3/Skil/Sox11/Fbxo31/Hap1/Map2k1/Ywhah/Nos1/Xlr3b/Shank3/Dixdc1/Ptprs/Sema3c/Snap91/Sema6d/Robo1/Bhlhe40/Arhgef2/Rab11a/Map2k2/Cd24a/Nefl/Egr2/Chd7/Ythdf2/Tiam2/Ptn/Ache/Plxna2/Kit/Dab1/Ldlr/Arntl/Dcx/Stk11/Sh3glb1/Ascl1/Myo5b/Zeb2/Id2/Synj1/Map3k13/Rapgef2/Plxnd1/Stau2/Ep300/Ptprz1/Bmpr2/Slit2/Draxin/Robo2/Wnt7b/Metrn/Aspm/Sgk1/Abcc8/Reln/Gpr37l1/D…	68	BP	All_Bulk	All DEGs	Bulk
18	GO:0045055	regulated exocytosis	45/1565	243/15628	3.5306e-05	0.00563131	0.00520283	Coro1a/Syn2/Stxbp5/Ncs1/Ppfia3/Nr3c2/Stx1a/Scamp5/Snap25/Syngr1/Rph3al/Rab3a/Grik5/Vamp1/Dvl1/Cbarp/Apba2/Stx3/Cplx1/Gipc1/Snca/Rab26/Syp/Rims2/Rab11fip5/Doc2b/Syt12/Cacna1i/Kit/Rapgef4/Chrna7/Stxbp5l/Syt3/Vps18/Ptgds/Prkcg/Synj1/Bcl2l1/Cadps/Stxbp1/Dgki/Sv2a/Grm4/Htr1b/Syt13	45	BP	All_Bulk	All DEGs	Bulk
19	GO:0010257	NADH dehydrogenase complex assembly	15/1565	48/15628	4.27302e-05	0.00616102	0.00569223	Ndufc2/Ndufc1/Ndufb6/Ndufb2/Ndufb5/Ndufb10/Ndufa9/Ndufb11/Ndufaf8/Ndufa2/Ndufa6/Ndufa13/Ndufs7/Ndufa8/Ndufs5	15	BP	All_Bulk	All DEGs	Bulk
20	GO:0032981	mitochondrial respiratory chain complex I assembly	15/1565	48/15628	4.27302e-05	0.00616102	0.00569223	Ndufc2/Ndufc1/Ndufb6/Ndufb2/Ndufb5/Ndufb10/Ndufa9/Ndufb11/Ndufaf8/Ndufa2/Ndufa6/Ndufa13/Ndufs7/Ndufa8/Ndufs5	15	BP	All_Bulk	All DEGs	Bulk
21	GO:0050807	regulation of synapse organization	46/1565	253/15628	4.6537e-05	0.00622329	0.00574977	Neurl1a/Dgkb/Zfp804a/Arhgap33/Mef2c/Abhd17a/Nedd4/Xlr3b/Nptx1/Lrrtm1/Shank3/Lrrn1/Ptprs/Snap91/Slc7a11/Flrt2/Srcin1/Nectin1/Lrrtm2/Clstn3/Snca/Pik3r1/Lrrn3/Lrrc4b/Agrn/Adgrb2/Chmp4b/Slitrk5/Ptn/Rapgef4/Clstn1/Chrna7/Pgrmc1/Abi2/Myo5b/Lrfn1/Stau2/Lrfn3/Dctn1/Neurod2/Cttnbp2/Thbs2/Homer1/Lrrc24/Adam10/Reln	46	BP	All_Bulk	All DEGs	Bulk
22	GO:1901983	regulation of protein acetylation	20/1565	78/15628	6.0771e-05	0.00774335	0.00715417	Sox4/Xbp1/Ddx3x/Ctbp1/Nos1/Kat7/Snca/Nap1l2/Arntl/Kmt2a/Rps6ka4/Prkaa1/Ep300/Klf15/Rps6ka5/Taok1/Thap7/Zfp451/Park7/Zmpste24	20	BP	All_Bulk	All DEGs	Bulk
23	GO:0031346	positive regulation of cell projection organization	66/1565	413/15628	8.57966e-05	0.00994449	0.00918782	Megf8/Neurl1a/Wasl/Dcc/Zfp804a/Skil/Fbxo31/Hap1/Map2k1/Ap2a1/Dynll1/Xlr3b/Crtc1/Dixdc1/Ahi1/Snap91/Dvl1/Ccdc88a/Robo1/Dock11/Arpc2/Nckipsd/Gprc5b/Pacsin1/Rab11a/Map2k2/Pik3r1/Cd24a/Nefl/Agrn/Tiam2/Ptn/Ache/Plxna2/Kit/Camk1d/Hras/Dcx/Stk11/Sh3glb1/Atp8a2/Abi2/Tmem30a/Fez1/Myo5b/Zeb2/Map3k13/Rapgef2/Plxnd1/Pcp4/Nck1/Ndrg4/Stau2/Ep300/Ptprz1/Bmpr2/Atp7a/Neu1/Cep120/Eps8l1/Robo2/Metrn/Sgk1/Reln/Prkd1…	66	BP	All_Bulk	All DEGs	Bulk
24	GO:0051962	positive regulation of nervous system development	55/1565	331/15628	0.000116157	0.0124789	0.0115293	Megf8/Neurl1a/Il34/Skil/Sox11/Fbxo31/Hap1/Map2k1/Xlr3b/Lrrtm1/Shank3/Dixdc1/Lrrn1/Snap91/Robo1/Flrt2/Lrrtm2/Clstn3/Rab11a/Map2k2/Pik3r1/Lrrn3/Nefl/Egr2/Lrrc4b/Agrn/Adgrb2/Slitrk5/Tiam2/Ptn/Ache/Plxna2/Kit/Clstn1/Dcx/Stk11/Sh3glb1/Ascl1/Myo5b/Zeb2/Id2/Synj1/Map3k13/Plxnd1/Stau2/Ep300/Ptprz1/Bmpr2/Robo2/Thbs2/Lrrc24/Metrn/Aspm/Sgk1/Reln	55	BP	All_Bulk	All DEGs	Bulk
25	GO:0003007	heart morphogenesis	43/1565	244/15628	0.000168133	0.0163524	0.0151082	Megf8/Sox4/Sox11/Kat6a/Kdm2a/Mef2c/Nedd4/Kdm6a/Sema3c/Ahi1/Robo1/Fat4/Aldh1a2/Flrt2/Cpe/Pds5a/Sos1/Notch2/Nipbl/Chd7/Naca/C2cd3/Tead1/Ly6e/Gja1/Id2/Plxnd1/Dlc1/Pbrm1/Bmpr2/Med1/Parva/Slit2/Rara/Cited2/Adam15/Tbr1/Robo2/Ift52/Ift57/Prox1/Zmpste24/Dll1	43	BP	All_Bulk	All DEGs	Bulk
26	GO:2000369	regulation of clathrin-dependent endocytosis	8/1565	18/15628	0.000173105	0.0163524	0.0151082	Wasl/Sh3gl2/Snap91/Ubqln2/Scyl2/Tnk2/Dnajc6/Aak1	8	BP	All_Bulk	All DEGs	Bulk
27	GO:0072583	clathrin-dependent endocytosis	13/1565	43/15628	0.000199575	0.0185334	0.0171232	Wasl/Dnm1/Ap2a1/Sh3gl2/Ap2a2/Snap91/Ubqln2/Scyl2/Tnk2/Dnajc6/Ap2m1/Aak1/Dll1	13	BP	All_Bulk	All DEGs	Bulk
28	GO:0034101	erythrocyte homeostasis	27/1565	134/15628	0.000309317	0.0257766	0.0238153	Bcl6/Gas2l1/Inhba/Tmem14c/Hbb-b1/Sp3/Nfe2l1/Rb1/Kmt2e/Kat7/Ptbp3/Cd24a/Senp1/Kit/Jmjd6/Id2/Rps24/Maea/Med1/Cited2/P4htm/Arid4a/Rps6/Sp1/Ncor1/Dyrk3/Zbtb7a	27	BP	All_Bulk	All DEGs	Bulk
29	GO:0090148	membrane fission	7/1565	15/15628	0.000310505	0.0257766	0.0238153	Dnm1/Sh3gl2/Tmcc1/Chmp4b/Sh3glb1/Epn1/Mief2	7	BP	All_Bulk	All DEGs	Bulk
30	GO:0016569	covalent chromatin modification	66/1565	433/15628	0.000343174	0.02725	0.0251766	Bcl6/Jmjd1c/Xbp1/Ash1l/Tet2/Ncoa6/Hdac5/Tet1/Kat6a/Kdm2a/Ctbp1/Nos1/Kdm6a/Kdm5c/Setd2/Chd1/Nsd1/Ppp5c/Kmt2e/Ehmt2/Ncoa1/Kat7/Coprs/Snca/Kdm7a/Nipbl/Rlf/Chd5/Atxn7l3/Kdm5d/Rybp/Nap1l2/Baz2a/Phb/Kmt2a/Pcgf3/Rps6ka4/Pim3/Pcgf6/Elk4/Ing3/Kmt2c/Rtf1/Atrx/Ep300/Bmi1/Bap1/Pkn1/Morf4l2/Atf7ip/Brpf1/Arid4a/Fbll1/Rps6ka5/Srebf1/Msl2/Ncor1/Thap7/Zfp451/Park7/Prkd1/Taf9/Zmpste24/Hdac11/Rnf2/Setd6	66	BP	All_Bulk	All DEGs	Bulk
31	GO:1903539	protein localization to postsynaptic membrane	15/1565	57/15628	0.000363256	0.0276427	0.0255394	Nptxr/Map2k1/Nptx1/Snap25/Dlg2/Stx3/Cplx1/Rab11a/Rapgef4/Clstn1/Hras/Cacng2/Adam10/Grin2a/Nptx2	15	BP	All_Bulk	All DEGs	Bulk
32	GO:0001558	regulation of cell growth	62/1565	402/15628	0.000373466	0.0277096	0.0256012	Bcl6/Sema6b/Megf8/Xbp1/Ddx3x/Gas2l1/Aatk/Inhba/Igfbp5/Dpysl2/Cpne6/Rb1/Ptprs/Sema3c/Sema6d/Frzb/Igfbpl1/Ccdc85b/Dact3/Pin1/Clstn3/Ncoa3/Rab11a/Rims2/Slc25a4/Cryab/Ndufa13/Igfbp4/Phb/Clstn1/Usp47/Gja1/Sertad2/Dcx/Stk11/Socs2/Cpne5/Syt3/Sh3glb1/Yy1/Myo5b/Map3k13/Ptprj/Rerg/Clasp2/Ncbp1/Exosc4/Ep300/Bmpr2/Bap1/Rasal1/Slit2/Adam15/Nr3c1/Draxin/Derl2/Omg/Sbf1/Sgk1/Fhl1/Adam10/Rtn4r	62	BP	All_Bulk	All DEGs	Bulk
33	GO:0042176	regulation of protein catabolic process	58/1565	370/15628	0.000374249	0.0277096	0.0256012	Atp13a2/Xbp1/Hspa1b/Clu/Lats1/Chmp6/Oaz1/Nedd4/Azin2/Nfe2l1/Dvl1/Azin1/Apc2/Usp14/Trib2/Psmd2/Pin1/Gipc1/Snca/Rnf19a/Ndfip1/Rab26/Bag6/Ubqln2/Rnft1/Senp1/Ndufa13/Rybp/Abca2/Phb/Ldlr/Rnf14/Arntl/Gja1/N4bp1/Banp/Ric1/Prkcg/Arel1/Smarcc1/Furin/Tmtc3/Rnf185/Agap2/Trim39/Ddrgk1/Mgat3/Usp25/Cblb/Fzr1/Arih1/Grin2a/Nkd2/Park7/Itch/Taf9/Hspa1a/Tmem9	58	BP	All_Bulk	All DEGs	Bulk
34	GO:0032409	regulation of transporter activity	44/1565	261/15628	0.000390226	0.0285073	0.0263382	Jph3/Mapk8ip2/Kcnc2/Dapk1/Cox17/Hap1/Mef2c/Ywhah/Nedd4/Stac2/Shank3/Neto1/Cbarp/Shank1/Hk1/Snca/Ndfip1/Slc25a4/Agrn/Osr1/Actn2/Scn3b/Kmt2a/Gja1/Cacng2/Akap9/Rasgrf1/Kcnab1/Ripk1/Fxyd7/Shisa9/Atp7a/Prrt1/Asph/Selenon/Kcnc1/Homer1/Fhl1/Abcc8/Kcnj11/Grin2a/Reln/Park7/Chp1	44	BP	All_Bulk	All DEGs	Bulk
35	GO:0022904	respiratory electron transport chain	17/1565	70/15628	0.00042597	0.0299216	0.0276449	Ndufc2/Cyc1/Chchd2/Slc25a22/Sdha/Ndufb6/Uqcrq/Snca/Uqcrc1/Cox6a1/Sdhb/Uqcrfs1/Ndufv1/Ndufa8/Ndufa12/Park7/Mybbp1a	17	BP	All_Bulk	All DEGs	Bulk
36	GO:0016049	cell growth	71/1565	479/15628	0.000475218	0.0313701	0.0289832	Bcl6/Sema6b/Megf8/Xbp1/Ddx3x/Gas2l1/Aatk/Inhba/Cadm1/Igfbp5/Dpysl2/Cpne6/Sh3gl2/Rb1/Ptprs/Sema3c/Dclk1/Dvl1/Sema6d/Frzb/Igfbpl1/Sorbs2/Ccdc85b/Akap13/Dact3/Pin1/Clstn3/Ncoa3/Rab11a/Rims2/Slc25a4/Cryab/Ndufa13/Igfbp4/Phb/Clstn1/Usp47/Gja1/Sertad2/Dcx/Stk11/Socs2/Cpne5/Syt3/Sh3glb1/Yy1/Myo5b/Zeb2/Map3k13/Ptprj/Rerg/Clasp2/Ndn/Ncbp1/Exosc4/Ep300/Bmpr2/Bap1/Rasal1/Slit2/Adam15/Nr3c1/Draxin/Derl2/Omg/…	71	BP	All_Bulk	All DEGs	Bulk
37	GO:0030218	erythrocyte differentiation	25/1565	124/15628	0.000503041	0.032786	0.0302913	Bcl6/Gas2l1/Inhba/Tmem14c/Hbb-b1/Sp3/Nfe2l1/Rb1/Kmt2e/Kat7/Ptbp3/Senp1/Kit/Jmjd6/Id2/Maea/Med1/Cited2/P4htm/Arid4a/Rps6/Sp1/Ncor1/Dyrk3/Zbtb7a	25	BP	All_Bulk	All DEGs	Bulk
38	GO:2001224	positive regulation of neuron migration	8/1565	21/15628	0.000611881	0.0368406	0.0340375	Fbxo31/Arhgef2/Il1r1/Nipbl/Rapgef2/Ptprz1/Zfp609/Reln	8	BP	All_Bulk	All DEGs	Bulk
39	GO:0021879	forebrain neuron differentiation	15/1565	60/15628	0.000657421	0.0379159	0.0350309	Inhba/Uqcrq/Shank3/Robo1/Sall1/Scyl2/Dcx/Ascl1/Rapgef2/Atp7a/Slit2/Tbr1/Robo2/Prox1/Atf5	15	BP	All_Bulk	All DEGs	Bulk
40	GO:0050435	amyloid-beta metabolic process	14/1565	54/15628	0.00066554	0.0379843	0.0350941	Ide/Clu/Hap1/Rtn1/Slc2a13/Pin1/Abca2/Chrna7/Nat8f1/Mgat3/Aph1a/Sp1/Spon1/Adam10	14	BP	All_Bulk	All DEGs	Bulk
41	GO:0022898	regulation of transmembrane transporter activity	42/1565	253/15628	0.000721718	0.0399423	0.0369031	Jph3/Mapk8ip2/Kcnc2/Dapk1/Cox17/Hap1/Mef2c/Ywhah/Nedd4/Stac2/Shank3/Neto1/Cbarp/Shank1/Hk1/Snca/Slc25a4/Agrn/Osr1/Actn2/Scn3b/Gja1/Cacng2/Akap9/Rasgrf1/Kcnab1/Ripk1/Fxyd7/Shisa9/Atp7a/Prrt1/Asph/Selenon/Kcnc1/Homer1/Fhl1/Abcc8/Kcnj11/Grin2a/Reln/Park7/Chp1	42	BP	All_Bulk	All DEGs	Bulk
42	GO:0035493	SNARE complex assembly	7/1565	17/15628	0.000783752	0.0425166	0.0392815	Stx1a/Snap25/Vamp1/Snca/Stxbp6/Vps18/Stxbp1	7	BP	All_Bulk	All DEGs	Bulk
43	GO:0071248	cellular response to metal ion	28/1565	150/15628	0.000873291	0.0460073	0.0425066	Atp13a2/Mef2c/Cpne6/Nptx1/Nfe2l1/Adgrv1/Trpm2/Dlg2/Mt1/Jund/Snca/Adcy8/Syt12/Mt2/Gabrb3/Cpne5/Syt3/Id2/Prkaa1/Glra2/Atp7a/Neurod2/Asph/Rasal1/Grin2a/Cpne2/Cpne7/Syt13	28	BP	All_Bulk	All DEGs	Bulk
44	GO:0097201	negative regulation of transcription from RNA polymerase II promoter in response to stress	6/1565	13/15628	0.000920986	0.0480579	0.0444012	Tmbim6/Nfe2l1/Dnajb1/Nck2/Nck1/Cited2	6	BP	All_Bulk	All DEGs	Bulk
45	GO:0099637	neurotransmitter receptor transport	15/1565	62/15628	0.000950021	0.0491053	0.0453689	Dnm1/Hap1/Nedd4/Snap25/Syne1/Stx3/Cplx1/Pacsin1/Rab11a/Clstn1/Ap2m1/Cacng2/Myo5b/Synj1/Iqsec1	15	BP	All_Bulk	All DEGs	Bulk
46	GO:0003007	heart morphogenesis	31/669	244/15628	5.85697e-08	0.000261572	0.000233847	Sox4/Sox11/Kat6a/Kdm2a/Mef2c/Nedd4/Sema3c/Ahi1/Fat4/Aldh1a2/Flrt2/Pds5a/Sos1/Notch2/Nipbl/Chd7/Naca/C2cd3/Gja1/Id2/Plxnd1/Pbrm1/Bmpr2/Med1/Rara/Tbr1/Robo2/Ift57/Prox1/Zmpste24/Dll1	31	BP	All_Bulk	Downregulated DEGs	Bulk
47	GO:0016569	covalent chromatin modification	42/669	433/15628	6.56915e-07	0.00146689	0.00131141	Bcl6/Jmjd1c/Xbp1/Ash1l/Tet2/Ncoa6/Tet1/Kat6a/Kdm2a/Setd2/Chd1/Nsd1/Kmt2e/Ncoa1/Kat7/Kdm7a/Nipbl/Rlf/Kdm5d/Rybp/Baz2a/Kmt2a/Pcgf3/Pcgf6/Elk4/Ing3/Kmt2c/Rtf1/Atrx/Ep300/Bmi1/Atf7ip/Brpf1/Arid4a/Msl2/Ncor1/Zfp451/Prkd1/Taf9/Zmpste24/Rnf2/Setd6	42	BP	All_Bulk	Downregulated DEGs	Bulk
48	GO:0045664	regulation of neuron differentiation	26/669	209/15628	1.02883e-06	0.00153159	0.00136925	Bcl6/Sox11/Rgs6/Mef2c/Tcf12/Dixdc1/Tcf4/Arhgef2/Ncoa1/Gprc5b/Cd24a/Sall1/Dab1/Fez1/Ascl1/Id2/Map3k13/Pcp4/Cdk5rap2/Neurod2/Med1/Zhx2/Rara/Aspm/Prox1/Dll1	26	BP	All_Bulk	Downregulated DEGs	Bulk
49	GO:0048872	homeostasis of number of cells	32/669	307/15628	3.17259e-06	0.00207429	0.00185443	Bcl6/Sox4/Inhba/Tet2/Skil/Mef2c/Sp3/Rb1/Slc7a11/Dock11/Kmt2e/Kat7/Ptbp3/Cd24a/Sos1/Lgr4/Senp1/Rc3h1/Kmt2a/Jmjd6/Rc3h2/Id2/Nbea/Rps24/Bmi1/Med1/Zfp251/Arid4a/Rps6/Sp1/Ncor1/Dyrk3	32	BP	All_Bulk	Downregulated DEGs	Bulk
50	GO:0060562	epithelial tube morphogenesis	34/669	357/15628	1.13493e-05	0.00617071	0.00551666	Tnc/Sox4/Sox11/Kdm2a/Mef2c/Ahi1/Setd2/Fat4/Aldh1a2/Med12/Ncoa3/Traf6/Notch2/Lgr4/Sall1/C2cd3/Adamts16/Brd2/Gja1/Zeb2/Plxnd1/Tmtc3/Med1/Rara/Nr3c1/Tbr1/Brpf1/Ift57/Prkx/Csmd1/Zic2/Cecr2/Dll1/Hhip	34	BP	All_Bulk	Downregulated DEGs	Bulk
51	GO:0048511	rhythmic process	28/669	268/15628	1.24354e-05	0.00617071	0.00551666	Klf9/Inhba/Kdm2a/Top1/Nrip1/Bhlhe40/Hnrnpu/Lgr4/Egr2/Nfil3/Ptn/Egr1/Gabrb3/Arntl/Kmt2a/Ptgds/Id2/Prkaa1/Ep300/Nono/Top2a/Sp1/Ncor1/Grin2a/Ddx5/Nhlh2/Prox1/Mybbp1a	28	BP	All_Bulk	Downregulated DEGs	Bulk
52	GO:0008380	RNA splicing	34/669	367/15628	2.02734e-05	0.00813089	0.00726907	Rbm5/Clk3/Cdk13/Zfp638/Khdc4/Mbnl2/Clk1/Ptbp3/Scaf11/Pik3r1/Hnrnpu/Rsrc1/Srsf6/Jmjd6/Virma/Prpf38b/Srrm1/Son/Thoc2/Ivns1abp/Prpf3/Ncbp1/Slc38a2/Acin1/Rbmx/Hnrnpl/Aqr/Nono/Ppp4r2/Slu7/Ncbp2/Ddx5/Rbm12b1/Hnrnpf	34	BP	All_Bulk	Downregulated DEGs	Bulk
53	GO:0098727	maintenance of cell number	20/669	163/15628	2.19357e-05	0.00813089	0.00726907	Sox4/Jmjd1c/Tet1/Kat6a/Med12/Ncoa3/Cnot1/Nipbl/Sall1/Ss18/Ptn/Raf1/Rtf1/Selenon/Zhx2/Aspm/Prox1/Dll1/Setd6/Prrx1	20	BP	All_Bulk	Downregulated DEGs	Bulk
54	GO:0032922	circadian regulation of gene expression	12/669	67/15628	2.36681e-05	0.00813089	0.00726907	Kdm2a/Top1/Nrip1/Bhlhe40/Hnrnpu/Lgr4/Egr1/Arntl/Kmt2a/Id2/Ncor1/Mybbp1a	12	BP	All_Bulk	Downregulated DEGs	Bulk
55	GO:0061458	reproductive system development	36/669	406/15628	2.99558e-05	0.00891885	0.00797351	Tnc/Jmjd1c/Plekha5/Ash1l/Inhba/Ncoa6/Sp3/Fndc3a/Setd2/Nrip1/Ncoa3/Arid5b/Ncoa1/Notch2/Lgr4/Nipbl/Chd7/Ptn/Gja1/Akap9/Rspo3/Bptf/Pbrm1/Tbc1d20/Atrx/Bmpr2/Med1/Rara/Arid4a/Rps6/Sp1/Aspm/Csmd1/Nhlh2/Mmp2/Ago4	36	BP	All_Bulk	Downregulated DEGs	Bulk
56	GO:0060537	muscle tissue development	36/669	408/15628	3.32391e-05	0.00927786	0.00829447	Ppp3ca/Skil/Sox11/Svil/Igfbp5/Mef2c/Rb1/Sema3c/Sorbs2/Aldh1a2/Kcnk2/Hnrnpu/Egr2/Chd7/Naca/Egr1/Arntl/Gja1/Yy1/Nras/Id2/Ripk1/Dsg2/Prkaa1/Ep300/Med1/Selenon/Fhod3/Rara/Nr3c1/Homer1/Itga8/Ddx5/Prox1/Zmpste24/Dll1	36	BP	All_Bulk	Downregulated DEGs	Bulk
57	GO:1902275	regulation of chromatin organization	21/669	186/15628	4.84254e-05	0.0110271	0.00985832	Bcl6/Xbp1/Mki67/Tet1/Kdm2a/Nsd1/Kmt2e/Kat7/Hnrnpu/Nipbl/Kmt2a/Rtf1/Atrx/Ep300/Atf7ip/Tlk1/Ssrp1/Ncor1/Zfp451/Prkd1/Zmpste24	21	BP	All_Bulk	Downregulated DEGs	Bulk
58	GO:0044728	DNA methylation or demethylation	12/669	72/15628	4.98664e-05	0.0110271	0.00985832	Tet2/Tet1/Kmt2e/Rlf/Zfp57/Baz2a/Kmt2a/Otud4/Bmi1/Atf7ip/Zmpste24/Ppm1d	12	BP	All_Bulk	Downregulated DEGs	Bulk
59	GO:1903131	mononuclear cell differentiation	33/669	370/15628	5.69397e-05	0.0110271	0.00985832	Bcl6/Sox4/Xbp1/Mef2c/Sp3/Zbtb1/Dock11/Traf6/Kat7/Pik3r1/Cd24a/Sos1/Notch2/Zfp35/Chd7/Egr1/Rc3h1/Jmjd6/Yy1/Rc3h2/Azi2/Id2/Ptprj/Ep300/Atp7a/Bmi1/Med1/Rara/Rps6/Ncor1/Zfp609/Tmem131l/Dll1	33	BP	All_Bulk	Downregulated DEGs	Bulk
60	GO:0061371	determination of heart left/right asymmetry	10/669	56/15628	0.000115536	0.0139455	0.0124673	Kdm2a/Mef2c/Ahi1/Aldh1a2/Notch2/C2cd3/Gja1/Tbr1/Ift57/Dll1	10	BP	All_Bulk	Downregulated DEGs	Bulk
61	GO:0021915	neural tube development	20/669	186/15628	0.000143231	0.0157536	0.0140838	Sox4/Sox11/Kdm2a/Sema3c/Setd2/Aldh1a2/Sall2/Med12/Traf6/Sall1/C2cd3/Plxna2/Brd2/Zeb2/Bmi1/Rara/Brpf1/Ift57/Zic2/Cecr2	20	BP	All_Bulk	Downregulated DEGs	Bulk
62	GO:2001224	positive regulation of neuron migration	6/669	21/15628	0.000188021	0.019528	0.0174581	Arhgef2/Il1r1/Nipbl/Ptprz1/Zfp609/Reln	6	BP	All_Bulk	Downregulated DEGs	Bulk
63	GO:0030900	forebrain development	30/669	357/15628	0.000344154	0.0301371	0.0269428	Inhba/Dixdc1/Dclk1/Slc7a11/Setd2/Fat4/Aldh1a2/Chd7/Sall1/Scyl2/Slitrk5/Dab1/Dcx/Ascl1/Sun1/Zeb2/Id2/Tacc1/Bhlhe22/Atrx/Atp7a/Cep120/Draxin/Tbr1/Robo2/Aspm/Ncor1/Nfib/Reln/Prox1	30	BP	All_Bulk	Downregulated DEGs	Bulk
64	GO:0007064	mitotic sister chromatid cohesion	6/669	25/15628	0.00053013	0.0394593	0.0352769	Rb1/Pds5a/Nipbl/Rad21/Mau2/Atrx	6	BP	All_Bulk	Downregulated DEGs	Bulk
65	GO:0070555	response to interleukin-1	10/669	69/15628	0.000669465	0.0436159	0.0389929	Traf6/Il1r1/Egr1/Rc3h1/Irak1/Yy1/Otud4/Rbmx/Taf9/Igbp1	10	BP	All_Bulk	Downregulated DEGs	Bulk
66	GO:0007519	skeletal muscle tissue development	17/669	164/15628	0.000673869	0.0436159	0.0389929	Ppp3ca/Skil/Sox11/Svil/Mef2c/Rb1/Egr2/Naca/Egr1/Arntl/Nras/Prkaa1/Ep300/Selenon/Homer1/Ddx5/Dll1	17	BP	All_Bulk	Downregulated DEGs	Bulk
67	GO:0060324	face development	9/669	58/15628	0.000743314	0.0459481	0.0410779	Kat6a/Aldh1a2/Arid5b/Nipbl/Chd7/Raf1/Ep300/Rara/Mmp2	9	BP	All_Bulk	Downregulated DEGs	Bulk
68	GO:0033143	regulation of intracellular steroid hormone receptor signaling pathway	10/669	71/15628	0.000842029	0.0464259	0.0415051	Lats1/Ncoa3/Cnot1/Kdm5d/Arntl/Ep300/Med1/Nr3c1/Ncor1/Ddx5	10	BP	All_Bulk	Downregulated DEGs	Bulk
69	GO:0031346	positive regulation of cell projection organization	32/669	413/15628	0.00090148	0.0468068	0.0418456	Wasl/Zfp804a/Skil/Dixdc1/Ahi1/Ccdc88a/Dock11/Arpc2/Gprc5b/Pik3r1/Cd24a/Tiam2/Ptn/Plxna2/Dcx/Sh3glb1/Abi2/Fez1/Zeb2/Map3k13/Plxnd1/Pcp4/Nck1/Ep300/Ptprz1/Bmpr2/Atp7a/Cep120/Robo2/Reln/Prkd1/Twf1	32	BP	All_Bulk	Downregulated DEGs	Bulk
70	GO:0050890	cognition	26/669	312/15628	0.000944077	0.0468472	0.0418817	Chl1/Mef2c/Slc7a11/Nipbl/Chd7/Adcy8/Ckap5/Ptn/Egr1/Gabrb3/Kmt2a/Drd5/Abi2/Kcnab1/Chd8/Dgki/Ep300/Ptprz1/Neurod2/Tbr1/Itga8/Csmd1/Abcc8/Grin2a/Reln/Nptx2	26	BP	All_Bulk	Downregulated DEGs	Bulk
71	GO:0048771	tissue remodeling	17/669	170/15628	0.00101045	0.0490506	0.0438515	Ppp3ca/Igfbp5/Mef2c/Sema3c/Traf6/Cd24a/Notch2/Lgr4/Chd7/Ptn/Gja1/Rspo3/Pbrm1/Bmpr2/Atp7a/Htr1b/Mmp2	17	BP	All_Bulk	Downregulated DEGs	Bulk
72	GO:0051962	positive regulation of nervous system development	27/669	331/15628	0.00104655	0.0493878	0.044153	Skil/Sox11/Dixdc1/Lrrn1/Flrt2/Lrrtm2/Pik3r1/Lrrn3/Egr2/Slitrk5/Tiam2/Ptn/Plxna2/Dcx/Sh3glb1/Ascl1/Zeb2/Id2/Map3k13/Plxnd1/Ep300/Ptprz1/Bmpr2/Robo2/Thbs2/Aspm/Reln	27	BP	All_Bulk	Downregulated DEGs	Bulk
73	GO:0099003	vesicle-mediated transport in synapse	44/896	246/15628	1.242e-11	5.77655e-08	5.45174e-08	Bsn/Syn2/Dnm1/Ncs1/Ppfia3/Hap1/Slc17a7/Stx1a/Scamp5/Sh3gl2/Snap25/Rab3a/Grik5/Vamp1/Snap91/Dvl1/Apba2/Slc32a1/Cplx1/Gipc1/Pacsin1/Rab11a/Snca/Syp/Rims2/Actg1/Syt12/Dnajc6/Rapgef4/Clstn1/Chrna7/Ap2m1/Brsk1/Vps18/Myo5b/Prkcg/Synj1/Bcl2l1/Cadps/Stxbp1/Rab3b/Sv2a/Grm4/Iqsec1	44	BP	All_Bulk	Upregulated DEGs	Bulk
74	GO:0006836	neurotransmitter transport	41/896	224/15628	2.95365e-11	6.85843e-08	6.47278e-08	Slc6a7/Nrxn2/Syn2/Slc6a17/Ncs1/Ppfia3/Slc17a7/Stx1a/Nos1/Snap25/Cacna1b/Rab3a/Grik5/Vamp1/Snap91/Dvl1/Apba2/Slc32a1/Cplx1/Gipc1/Snca/Flot1/Syp/Rims2/Syt12/Chrna7/Brsk1/Vps18/Prkcg/Synj1/Bcl2l1/Gpm6b/Htr6/Cadps/Stxbp1/Rab3b/Sv2a/Grm4/Park7/Nat8l/Sv2b	41	BP	All_Bulk	Upregulated DEGs	Bulk
75	GO:0050804	modulation of chemical synaptic transmission	66/896	489/15628	6.2255e-11	6.85843e-08	6.47278e-08	Ywhag/Neurl1a/Jph3/Nptxr/Mapk8ip2/Homer3/Dgkb/Dcc/Dnm1/Begain/Ncs1/Ppfia3/Hap1/Stx1a/Nos1/Nptx1/Lrrtm1/Shank3/Snap25/Neto1/Crtc1/Syngr1/Cacna1b/Rab3a/Ptprs/Grik5/Dvl1/Apba2/Grik4/Dlgap3/Celf4/Shank1/Adora1/Cplx1/Clstn3/Gipc1/Rab11a/Snca/Flot1/Rab26/Syp/Rims2/Syt12/Kit/Rapgef4/Clstn1/Grk2/Chrna7/Hras/Brsk1/Cacng2/Vps18/Psmc5/Myo5b/Prkcg/Bcl2l1/Dlgap4/Rapgef2/Htr6/Stxbp1/Stau2/Ncdn/Ptgs2/Prrt1/Grm4…	66	BP	All_Bulk	Upregulated DEGs	Bulk
76	GO:0099177	regulation of trans-synaptic signaling	66/896	490/15628	6.80941e-11	6.85843e-08	6.47278e-08	Ywhag/Neurl1a/Jph3/Nptxr/Mapk8ip2/Homer3/Dgkb/Dcc/Dnm1/Begain/Ncs1/Ppfia3/Hap1/Stx1a/Nos1/Nptx1/Lrrtm1/Shank3/Snap25/Neto1/Crtc1/Syngr1/Cacna1b/Rab3a/Ptprs/Grik5/Dvl1/Apba2/Grik4/Dlgap3/Celf4/Shank1/Adora1/Cplx1/Clstn3/Gipc1/Rab11a/Snca/Flot1/Rab26/Syp/Rims2/Syt12/Kit/Rapgef4/Clstn1/Grk2/Chrna7/Hras/Brsk1/Cacng2/Vps18/Psmc5/Myo5b/Prkcg/Bcl2l1/Dlgap4/Rapgef2/Htr6/Stxbp1/Stau2/Ncdn/Ptgs2/Prrt1/Grm4…	66	BP	All_Bulk	Upregulated DEGs	Bulk
77	GO:0046034	ATP metabolic process	40/896	221/15628	7.37307e-11	6.85843e-08	6.47278e-08	Atp5e/Ndufc2/Pfkl/Cyc1/Chchd2/Atp5g3/Sdha/Ndufb6/Pfkp/Map2k1/Ddit4/Uqcrq/Pgk1/Chchd10/Ak4/Pfkm/Guk1/Hk1/Snca/Atp5a1/Eif6/Ldhd/Uqcrc1/Slc2a6/Galk1/Prkag2/Cox6a1/Atp6v1b2/Bcl2l1/Uqcrfs1/Eno1/Atp6v1a/Ndufv1/Ak1/Atp5c1/Ndufa8/Ndufa12/Hkdc1/Park7/Zbtb7a	40	BP	All_Bulk	Upregulated DEGs	Bulk
78	GO:1902600	proton transmembrane transport	21/896	72/15628	3.17396e-10	2.10887e-07	1.99029e-07	Atp5e/Atp6v0a1/Atp5g3/Cox17/Slc17a7/Atp1a3/Slc36a1/Atp6v1g1/Atp6v1h/Atp5a1/Slc25a4/Atp6v0b/Ndufs7/Atp6v1c1/Atp6v1b2/Atp6v1a/Atp6v1g2/Atp6v1f/Atp5c1/Park7/Chp1	21	BP	All_Bulk	Upregulated DEGs	Bulk
79	GO:0001505	regulation of neurotransmitter levels	39/896	233/15628	1.36985e-09	7.96394e-07	7.51613e-07	Nrxn2/Syn2/Ncs1/Ppfia3/Slc17a7/Stx1a/Nos1/Pebp1/Snap25/Cacna1b/Rab3a/Grik5/Vamp1/Snap91/Dvl1/Apba2/Cplx1/Gipc1/Snca/Flot1/Syp/Rims2/Syt12/Ache/Chrna7/Brsk1/Vps18/Prkcg/Synj1/Bcl2l1/Gpm6b/Htr6/Cadps/Stxbp1/Rab3b/Sv2a/Grm4/Park7/Nat8l	39	BP	All_Bulk	Upregulated DEGs	Bulk
80	GO:0006887	exocytosis	48/896	358/15628	3.33564e-08	1.64426e-05	1.5518e-05	Rab15/Atp13a2/Coro1a/Syn2/Ncs1/Ppfia3/Hap1/Stx1a/Scamp5/Snap25/Syngr1/Rab3a/Grik5/Vamp1/Dvl1/Cbarp/Apba2/Srcin1/Cplx1/Lgi3/Gipc1/Rab11a/Snca/Rab26/Syp/Rims2/Arfgef2/Rab11fip5/Syt12/Cacna1i/Kit/Vsnl1/Rapgef4/Chrna7/Syt3/Vps18/Myo5b/Prkcg/Synj1/Bcl2l1/Cadps/Stxbp1/Clasp2/Rab3b/Sv2a/Grm4/Nkd2/Syt13	48	BP	All_Bulk	Upregulated DEGs	Bulk
81	GO:0010257	NADH dehydrogenase complex assembly	15/896	48/15628	3.88881e-08	1.64426e-05	1.5518e-05	Ndufc2/Ndufc1/Ndufb6/Ndufb2/Ndufb5/Ndufb10/Ndufa9/Ndufb11/Ndufaf8/Ndufa2/Ndufa6/Ndufa13/Ndufs7/Ndufa8/Ndufs5	15	BP	All_Bulk	Upregulated DEGs	Bulk
82	GO:0032981	mitochondrial respiratory chain complex I assembly	15/896	48/15628	3.88881e-08	1.64426e-05	1.5518e-05	Ndufc2/Ndufc1/Ndufb6/Ndufb2/Ndufb5/Ndufb10/Ndufa9/Ndufb11/Ndufaf8/Ndufa2/Ndufa6/Ndufa13/Ndufs7/Ndufa8/Ndufs5	15	BP	All_Bulk	Upregulated DEGs	Bulk
83	GO:0007269	neurotransmitter secretion	30/896	178/15628	9.27898e-08	3.31973e-05	3.13307e-05	Nrxn2/Syn2/Ncs1/Ppfia3/Stx1a/Snap25/Cacna1b/Rab3a/Grik5/Vamp1/Snap91/Dvl1/Apba2/Cplx1/Gipc1/Snca/Syp/Rims2/Syt12/Chrna7/Brsk1/Vps18/Prkcg/Synj1/Bcl2l1/Htr6/Cadps/Stxbp1/Sv2a/Grm4	30	BP	All_Bulk	Upregulated DEGs	Bulk
84	GO:0099643	signal release from synapse	30/896	178/15628	9.27898e-08	3.31973e-05	3.13307e-05	Nrxn2/Syn2/Ncs1/Ppfia3/Stx1a/Snap25/Cacna1b/Rab3a/Grik5/Vamp1/Snap91/Dvl1/Apba2/Cplx1/Gipc1/Snca/Syp/Rims2/Syt12/Chrna7/Brsk1/Vps18/Prkcg/Synj1/Bcl2l1/Htr6/Cadps/Stxbp1/Sv2a/Grm4	30	BP	All_Bulk	Upregulated DEGs	Bulk
85	GO:0042775	mitochondrial ATP synthesis coupled electron transport	14/896	52/15628	8.57589e-07	0.000199432	0.000188218	Ndufc2/Cyc1/Chchd2/Sdha/Ndufb6/Uqcrq/Snca/Uqcrc1/Cox6a1/Uqcrfs1/Ndufv1/Ndufa8/Ndufa12/Park7	14	BP	All_Bulk	Upregulated DEGs	Bulk
86	GO:0050808	synapse organization	53/896	468/15628	1.59265e-06	0.000308642	0.000291287	Iqsec3/Bsn/Neurl1a/Nrxn2/Nptxr/Dgkb/Ppfia4/Arhgap33/Ppfia3/Cadm1/Abhd17a/Xlr3b/Nptx1/Lrrtm1/Shank3/Rab3a/Ptprs/Snap91/Dvl1/Chchd10/Dlgap3/Shank1/Srcin1/Nectin1/Sdk2/Pin1/Clstn3/Snca/Nefl/Igsf21/Lrrc4b/Agrn/Cabp1/Adgrb2/Chmp4b/Ache/Rapgef4/Clstn1/Chrna7/Pgrmc1/Cacng2/Efnb1/Myo5b/Lrfn1/Wasf3/Stau2/Lrfn3/Dctn1/Prrt1/Wnt7b/Lrrc24/Gap43/Snta1	53	BP	All_Bulk	Upregulated DEGs	Bulk
87	GO:0098698	postsynaptic specialization assembly	10/896	29/15628	2.69059e-06	0.000500558	0.000472411	Nrxn2/Nptxr/Nptx1/Lrrtm1/Shank3/Ptprs/Shank1/Lrrc4b/Lrfn1/Gap43	10	BP	All_Bulk	Upregulated DEGs	Bulk
88	GO:0035418	protein localization to synapse	19/896	101/15628	3.96363e-06	0.000635684	0.000599939	Bsn/Nrxn2/Nptxr/Map2k1/Nptx1/Lrrtm1/Snap25/Neto1/Dlg2/Shank1/Cplx1/Clstn3/Klc1/Rab11a/Rapgef4/Clstn1/Hras/Cacng2/Stau2	19	BP	All_Bulk	Upregulated DEGs	Bulk
89	GO:0099565	chemical synaptic transmission, postsynaptic	17/896	96/15628	2.88315e-05	0.0029799	0.00281234	Mapk8ip2/Begain/Slc17a7/Stx1a/Shank3/Neto1/Grik5/Dvl1/Celf4/Shank1/Adora1/Snca/Rims2/Insyn1/Grk2/Chrna7/Grik1	17	BP	All_Bulk	Upregulated DEGs	Bulk
90	GO:0006165	nucleoside diphosphate phosphorylation	16/896	92/15628	6.17141e-05	0.00562809	0.00531162	Pfkl/Pfkp/Ddit4/Pgk1/Ak4/Pfkm/Cmpk1/Hk1/Eif6/Slc2a6/Galk1/Prkag2/Eno1/Ak1/Hkdc1/Zbtb7a	16	BP	All_Bulk	Upregulated DEGs	Bulk
91	GO:0051952	regulation of amine transport	17/896	104/15628	8.2578e-05	0.00738597	0.00697065	Stx1a/Dpysl2/Rab3a/Adora1/Snca/Syt12/Arl6ip1/Grk2/Chrna7/Syt3/Htr6/Stxbp1/Rab3b/Sv2a/Nat8l/Syt13/Grik1	17	BP	All_Bulk	Upregulated DEGs	Bulk
92	GO:0051648	vesicle localization	23/896	168/15628	9.06279e-05	0.00791932	0.00747402	Syn2/Dnm1/Hap1/Map2k1/Dpysl2/Madd/Rab3a/Snap91/Tmed9/Rab11a/Snca/Stard3nl/Dync1i1/Stk11/Myo5b/Synj1/Bcl2l1/Clasp2/Dctn1/Mreg/Chp1/Dctn2/Sar1a	23	BP	All_Bulk	Upregulated DEGs	Bulk
93	GO:0031338	regulation of vesicle fusion	8/896	27/15628	9.44983e-05	0.00799112	0.00754178	Coro1a/Rab3a/Grik5/Vamp1/Cplx1/Snca/Syt3/Stxbp1	8	BP	All_Bulk	Upregulated DEGs	Bulk
94	GO:0072583	clathrin-dependent endocytosis	10/896	43/15628	0.000123782	0.00943784	0.00890715	Dnm1/Ap2a1/Sh3gl2/Ap2a2/Snap91/Ubqln2/Tnk2/Dnajc6/Ap2m1/Aak1	10	BP	All_Bulk	Upregulated DEGs	Bulk
95	GO:0099637	neurotransmitter receptor transport	12/896	62/15628	0.000177309	0.0121274	0.0114455	Dnm1/Hap1/Snap25/Cplx1/Pacsin1/Rab11a/Clstn1/Ap2m1/Cacng2/Myo5b/Synj1/Iqsec1	12	BP	All_Bulk	Upregulated DEGs	Bulk
96	GO:0006090	pyruvate metabolic process	16/896	104/15628	0.000272893	0.0158653	0.0149732	Pfkl/Pck2/Pfkp/Ddit4/Pgk1/Pfkm/Hk1/Eif6/Slc2a6/Galk1/Prkag2/Me1/Eno1/Mpc2/Hkdc1/Zbtb7a	16	BP	All_Bulk	Upregulated DEGs	Bulk
97	GO:1905897	regulation of response to endoplasmic reticulum stress	13/896	75/15628	0.000305999	0.0170665	0.0161069	Tmbim6/Nfe2l1/Usp14/Bok/Bag6/Ubqln2/Atf6b/Nck2/Bcl2l1/Ddrgk1/Nr1h2/Park7/Erp29	13	BP	All_Bulk	Upregulated DEGs	Bulk
98	GO:0007409	axonogenesis	44/896	446/15628	0.000310639	0.0170665	0.0161069	Sema6b/Megf8/Ephb6/Uchl1/Aatk/Fgfr3/Dcc/Map2k1/Dpysl2/Nptx1/Rab3a/Ptprs/B4gat1/Snap91/Dvl1/Robo1/Nectin1/Rab11a/Map2k2/Flot1/Nefl/Map1s/Lrrc4b/Agrn/Ache/Grcc10/Unc5a/Stk11/Brsk1/Atp8a2/Efnb1/Myo5b/Stxbp1/Clasp2/Ndn/Rnf165/Slit2/Wnt7b/Nefm/Metrn/Alcam/Unc5c/Gap43/Rtn4r	44	BP	All_Bulk	Upregulated DEGs	Bulk
99	GO:1903539	protein localization to postsynaptic membrane	11/896	57/15628	0.000336246	0.0181847	0.0171621	Nptxr/Map2k1/Nptx1/Snap25/Dlg2/Cplx1/Rab11a/Rapgef4/Clstn1/Hras/Cacng2	11	BP	All_Bulk	Upregulated DEGs	Bulk
100	GO:0032011	ARF protein signal transduction	6/896	19/15628	0.000496837	0.0235795	0.0222536	Iqsec3/Psd3/Arfgef2/Psd/Arfgap1/Iqsec1	6	BP	All_Bulk	Upregulated DEGs	Bulk
101	GO:0032012	regulation of ARF protein signal transduction	6/896	19/15628	0.000496837	0.0235795	0.0222536	Iqsec3/Psd3/Arfgef2/Psd/Arfgap1/Iqsec1	6	BP	All_Bulk	Upregulated DEGs	Bulk
102	GO:0007612	learning	21/896	166/15628	0.000536628	0.0247115	0.0233219	Jph3/Nrxn2/Mapk8ip2/Atp1a3/Adcy3/Shank3/Snap25/Neto1/Shank1/Gmfb/Kit/Chrna7/Pgrmc1/Cic/Brsk1/Synj1/Htr6/Ndrg4/Ptgs2/Grm4/Sgk1	21	BP	All_Bulk	Upregulated DEGs	Bulk
103	GO:0050807	regulation of synapse organization	28/896	253/15628	0.000652395	0.0276624	0.026107	Neurl1a/Dgkb/Arhgap33/Abhd17a/Xlr3b/Nptx1/Lrrtm1/Shank3/Ptprs/Snap91/Srcin1/Nectin1/Clstn3/Snca/Lrrc4b/Agrn/Adgrb2/Chmp4b/Rapgef4/Clstn1/Chrna7/Pgrmc1/Myo5b/Lrfn1/Stau2/Lrfn3/Dctn1/Lrrc24	28	BP	All_Bulk	Upregulated DEGs	Bulk
104	GO:0016052	carbohydrate catabolic process	17/896	125/15628	0.000777702	0.0319186	0.0301238	Pfkl/Pfkp/Ddit4/Pgk1/Pfkm/Hk1/Eif6/Pygm/Slc2a6/Galk1/Prkag2/Pygb/Eno1/Neu1/Gusb/Hkdc1/Zbtb7a	17	BP	All_Bulk	Upregulated DEGs	Bulk
105	GO:0001963	synaptic transmission, dopaminergic	7/896	29/15628	0.00102064	0.0398571	0.0376159	Snca/Flot1/Chrna7/Rab3b/Ptgs2/Park7/Nat8l	7	BP	All_Bulk	Upregulated DEGs	Bulk
106	GO:0046688	response to copper ion	6/896	22/15628	0.00117851	0.0418599	0.0395061	Nfe2l1/Mt1/Snca/Mt2/Sod3/Park7	6	BP	All_Bulk	Upregulated DEGs	Bulk
107	GO:0003016	respiratory system process	8/896	39/15628	0.00142067	0.0478808	0.0451884	Gls/Jag2/Kdm6a/Rab3a/Adora1/Ccbe1/Stard7/Ndn	8	BP	All_Bulk	Upregulated DEGs	Bulk
108	GO:0098978	glutamatergic synapse	107/1575	500/15736	1.35205e-14	8.99116e-12	7.48611e-12	Dynll2/Bsn/Coro1a/Ppp3ca/Syn2/Slc6a17/Wasl/Nptxr/Plekha5/Filip1/Slc16a7/Syn3/Homer3/Dgkb/Rgs7bp/Dnm1/Begain/Ncs1/Ppfia3/Map2k1/Nr3c2/Cadm1/Ctbp1/Stx1a/Abhd17a/Ywhah/Nos1/Nedd4/Nptx1/Lrrtm1/Erbin/Sh3gl2/Shank3/Snap25/Neto1/Crtc1/Cacna1b/Ptprs/Grik5/Vamp1/Dnajb1/Dvl1/Dlg2/Grik4/Dlgap3/Arpc2/Shank1/Arhgef2/Lrrtm2/Stx3/Plppr4/Pin1/Cplx1/Clstn3/Ablim3/Gipc1/Pacsin1/Rab11a/Flot1/Rnf19a/Trim3/Rims2/Lrrc…	107	CC	All_Bulk	All DEGs	Bulk
109	GO:0099572	postsynaptic specialization	92/1575	422/15736	3.32246e-13	7.36478e-11	6.13197e-11	Iqsec3/Dynll2/Bsn/Neurl1a/Camk2n1/Syn2/Mapk8ip2/Plekha5/Slc16a7/Syn3/Cap2/Homer3/Dcc/Rgs7bp/Dnm1/Nectin3/Map2k1/Nr3c2/Cadm1/Stx1a/Abhd17a/Nos1/Lrrtm1/Erbin/Shank3/Neto1/Crtc1/Gabra1/Ptprs/Dclk1/Grik5/Snap91/Dnajb1/Dvl1/Dlg2/Rps13/Dlgap3/Sorbs2/Shank1/Arhgef2/Srcin1/Lrrtm2/Plppr4/Adora1/Clstn3/Gabra2/Pacsin1/Il1r1/Sos1/Syp/Atp1a1/Insyn1/Cryab/Lrrc4b/Adcy8/Chmp4b/Dab1/Dnajc6/Gabrb2/Phb/Actn2/Rapgef…	92	CC	All_Bulk	All DEGs	Bulk
110	GO:0030133	transport vesicle	70/1575	327/15736	5.4583e-10	6.04961e-08	5.03696e-08	Bsn/Svop/Atp6v0a1/Rab15/Atp13a2/Syn2/Slc6a17/Fgfr3/Syn3/Atp6v0c/Stxbp5/Dnm1/Slc17a7/Ap1s1/Cadm1/Stx1a/Nrsn1/Scamp5/Pebp1/Madd/Sh3gl2/Snap25/Azin2/Syngr1/Rab3a/Ptprs/Ap2a2/Snap91/Dlg2/Ccdc88a/Apba2/Slc32a1/Tmed9/Stx3/Lgi3/Gipc1/Gabra2/Rab11a/Snca/Rab26/Syp/Syt12/Syt3/Sh3glb1/Brsk1/Ston2/Bcl2l1/Furin/Rab3b/Dgki/Atp7a/Atp6v1g2/Prrt1/Cttnbp2/Mal2/Sv2a/Aph1a/Dmxl2/Atp2c1/Sv2c/Abcc8/Adam10/Grin2a/Nkd2/…	70	CC	All_Bulk	All DEGs	Bulk
111	GO:0070469	respirasome	25/1575	72/15736	1.22928e-08	8.17471e-07	6.80633e-07	Ndufc2/Cyc1/Sdha/Ndufc1/Ndufb6/Ndufb2/Ndufb5/Ndufb10/Uqcrq/Ndufa9/Higd1a/Ndufb11/Ndufa2/Ndufa6/Uqcr11/Ndufa13/Uqcrc1/Ndufs7/Cox6a1/Sdhb/Uqcrfs1/Ndufv1/Ndufa8/Ndufa12/Ndufs5	25	CC	All_Bulk	All DEGs	Bulk
112	GO:0098800	inner mitochondrial membrane protein complex	32/1575	111/15736	2.16277e-08	1.30749e-06	1.08863e-06	Atp5e/Ndufc2/Cyc1/Atp5g3/Sdha/Ndufc1/Ndufb6/Ndufb2/Ndufb5/Ndufb10/Romo1/Uqcrq/Ndufa9/Chchd10/Ndufb11/Ndufa2/Ndufa6/Atp5a1/Ndufa13/Uqcrc1/Phb/Ndufs7/Cox6a1/Sdhb/Uqcrfs1/Ndufv1/Atp5c1/Ndufa8/Ndufa12/Ndufs5/Grpel2/Agk	32	CC	All_Bulk	All DEGs	Bulk
113	GO:0150034	distal axon	65/1575	365/15736	2.83886e-06	8.58109e-05	7.14468e-05	Aatk/Dcc/Zfp804a/Kcnc2/Clu/Hdac5/Ncs1/Hap1/Ap1s1/Atp1a3/Nrsn1/Nos1/Pebp1/Dpysl2/Lrrtm1/Snap25/Dixdc1/Cacna1b/Rab3a/Grik5/Snap91/Dvl1/Cbarp/Slc32a1/Grik4/Ptprn/Arpc2/Slc2a13/Nectin1/Acap3/Stx3/Adora1/Cplx1/Kcnk2/Klc1/Pacsin1/Snca/Nefl/Syp/Agrn/Actg1/Tnk2/Mapk8ip1/Rapgef4/Gabrb3/Chrna7/Dcx/Crtac1/Brsk1/Fez1/Prkcg/Rasgrf1/Clasp2/Eno1/Dgki/Ptprz1/Kcnc1/Grm4/Htr1b/Aak1/Unc5c/Grin2a/Dctn2/Rtn4r/Grik1	65	CC	All_Bulk	All DEGs	Bulk
114	GO:0016471	vacuolar proton-transporting V-type ATPase complex	9/1575	17/15736	1.1357e-05	0.000248505	0.000206907	Atp6v0a1/Atp6v0c/Atp6v1g1/Atp6v1h/Atp6v0b/Atp6ap2/Atp6v1c1/Atp6v1g2/Atp6v1f	9	CC	All_Bulk	All DEGs	Bulk
115	GO:0034705	potassium channel complex	23/1575	90/15736	1.84381e-05	0.000360627	0.000300261	Kcnc2/Stx1a/Snap25/Grik5/Dlg2/Kcnb2/Grik4/Kcnk2/Dpp6/Kcnmb4/Kcnip4/Kcnj2/Kcnq2/Abcb8/Kcnab1/Kcnq5/Kcnk4/Kcnf1/Hcn2/Kcnc1/Abcc8/Kcnj11/Grik1	23	CC	All_Bulk	All DEGs	Bulk
116	GO:0043197	dendritic spine	38/1575	200/15736	7.83697e-05	0.001212	0.00100912	Neurl1a/Ppp3ca/Zfp804a/Rgs7bp/Dnm1/Arhgap33/Atp1a3/Nedd4/Shank3/Fbxo2/Syne1/Dnajb1/Dvl1/Apba2/Dlgap3/Arpc2/Shank1/Adora1/Gipc1/Arfgef2/Cryab/Rapgef4/Clstn1/Grk2/Chrna7/Drd5/Kcnj2/Abi2/Myo5b/Shisa9/Dgki/Ptprz1/Psd/Nr3c1/Homer1/Itga8/Adam10/Grin2a	38	CC	All_Bulk	All DEGs	Bulk
117	GO:0043209	myelin sheath	38/1575	204/15736	0.000120974	0.00182835	0.0015223	Ywhag/Cntnap1/Syn2/Uchl1/Sdha/Dnm1/Hbb-b1/Atp1a3/Ckb/Pebp1/Dpysl2/Snap25/Tuba1b/Pacsin1/Nefl/Atp1a1/Atp5a1/Slc25a4/Cryab/Actg1/Igsf8/Uqcrc1/Phb/Tubb4b/Cox6a1/Atp6v1b2/Eef1a2/Tkt/Stxbp1/Uqcrfs1/Eno1/Atp6v1a/Gnb2/Stip1/Atp5c1/Nefm/Omg/Kcnj11	38	CC	All_Bulk	All DEGs	Bulk
118	GO:1990351	transporter complex	49/1575	297/15736	0.000313457	0.003933	0.00327465	Atp5g3/Kcnc2/Stxbp5/Scn3a/Atp1a3/Stx1a/Ttyh3/Shank3/Snap25/Gabra1/Cacna1b/Grik5/Dlg2/Kcnb2/Grik4/Dlgap3/Shank1/Timm13/Kcnk2/Dpp6/Gabra2/Kcnmb4/Atp1a1/Cacna1i/Gabrb2/Scn3b/Cachd1/Gabrb3/Chrna7/Kcnip4/Kcnj2/Cacng2/Tmem30a/Kcnq2/Abcb8/Olfm3/Kcnab1/Kcnq5/Shisa9/Kcnk4/Glra2/Kcnf1/Hcn2/Kcnc1/Abcc8/Kcnj11/Grin2a/Cpt1c/Grik1	49	CC	All_Bulk	All DEGs	Bulk
119	GO:1990752	microtubule end	10/1575	31/15736	0.000605972	0.00683002	0.00568673	Gas2l1/Clip2/Pde4dip/Nckap5l/Ckap5/Clasp2/Cdk5rap2/Dctn1/Nav3/Aspm	10	CC	All_Bulk	All DEGs	Bulk
120	GO:0031256	leading edge membrane	27/1575	144/15736	0.000990298	0.0104531	0.00870337	Psd3/Kcnc2/Gabra1/Apc2/Robo1/Arpc2/Arhgef2/Adora1/Gabra2/Pacsin1/Unc5a/Chrna7/Pip5k1a/Gabarapl1/Ptprj/Dlc1/Shisa9/Clasp2/Ptprz1/Psd/Eps8l1/Hcn2/Robo2/Kcnc1/Itga8/Kcnj11/Twf1	27	CC	All_Bulk	All DEGs	Bulk
121	GO:0099569	presynaptic cytoskeleton	5/1575	10/15736	0.00163423	0.0167194	0.0139207	Bsn/Nefl/Rims2/Actg1/Nefm	5	CC	All_Bulk	All DEGs	Bulk
122	GO:0030427	site of polarized growth	35/1575	213/15736	0.00226853	0.0218634	0.0182036	Aatk/Dcc/Zfp804a/Clu/Hdac5/Hap1/Nrsn1/Dpysl2/Lrrtm1/Snap25/Dvl1/Cbarp/Arpc2/Slc2a13/Nectin1/Acap3/Stx3/Klc1/Snca/Nefl/Agrn/Tnk2/Mapk8ip1/Rapgef4/Chrna7/Dcx/Crtac1/Fez1/Rasgrf1/Clasp2/Eno1/Ptprz1/Unc5c/Dctn2/Rtn4r	35	CC	All_Bulk	All DEGs	Bulk
123	GO:0030118	clathrin coat	11/1575	45/15736	0.004017	0.0351487	0.0292651	Ap1s1/Ap2a1/Ap2a2/Snap91/Lrrn3/Ap2m1/Epn1/Synj1/Kcnq5/Necap2/Aak1	11	CC	All_Bulk	All DEGs	Bulk
124	GO:0008180	COP9 signalosome	9/1575	33/15736	0.00411677	0.0355539	0.0296025	Hspa1b/Dynll1/Nckipsd/Flot1/Atp5a1/Wdr6/Cops7a/Hspa1a/Epb41l2	9	CC	All_Bulk	All DEGs	Bulk
125	GO:0099522	region of cytosol	10/1575	40/15736	0.00503676	0.0421294	0.0350773	Stxbp5/Ncs1/Hap1/Nedd4/Sh3gl2/Dnajb1/Pin1/Prkcg/Homer1/Marcksl1	10	CC	All_Bulk	All DEGs	Bulk
126	GO:0120111	neuron projection cytoplasm	10/1575	40/15736	0.00503676	0.0421294	0.0350773	Bsn/Map2k1/Dynll1/Rangap1/Zc3h14/Ckap5/Dync1i1/Gabarapl1/Kcnab1/Uhmk1	10	CC	All_Bulk	All DEGs	Bulk
127	GO:0000785	chromatin	67/1575	492/15736	0.00560294	0.0454385	0.0378324	Jmjd1c/Cenpb/Hdac5/Kat6a/Kdm2a/Cbx6/Tcf12/Rb1/Cbx3/Tcf4/Nsd1/Nrip1/Kmt2e/Ncoa3/Pds5a/Ehmt2/Hira/Ncoa1/Slx4/Sos1/Nipbl/Aff4/Chd5/Sall1/Ss18/Zfp57/Nap1l2/Egr1/Rad21/Baz2a/Rsf1/Ccnd2/Trps1/Yy1/Nfatc2/Zeb2/Id2/Smarcc1/Mau2/Ankrd17/Ing3/Bptf/Exosc4/Pbrm1/Atrx/Ep300/Bmi1/H3f3b/Med1/Rara/Cited2/Rbmx/Ahctf1/Supt16/Dpf2/Sp1/Nacc2/Ssrp1/Ncor1/Nhlh2/Cecr2/Park7/Ncapd3/Tonsl/Ice1/Zbtb7a/Rnf2	67	CC	All_Bulk	All DEGs	Bulk
128	GO:0000785	chromatin	50/664	492/15736	7.71948e-09	3.97553e-06	3.61596e-06	Jmjd1c/Kat6a/Kdm2a/Tcf12/Rb1/Tcf4/Nsd1/Nrip1/Kmt2e/Ncoa3/Pds5a/Hira/Ncoa1/Slx4/Sos1/Nipbl/Aff4/Sall1/Ss18/Zfp57/Egr1/Rad21/Baz2a/Rsf1/Yy1/Zeb2/Id2/Smarcc1/Mau2/Ankrd17/Ing3/Bptf/Pbrm1/Atrx/Ep300/Bmi1/Med1/Rara/Rbmx/Ahctf1/Supt16/Dpf2/Sp1/Ssrp1/Ncor1/Nhlh2/Cecr2/Ncapd3/Ice1/Rnf2	50	CC	All_Bulk	Downregulated DEGs	Bulk
129	GO:0016607	nuclear speck	30/664	308/15736	1.84218e-05	0.00474362	0.00431458	Kat6a/Mef2c/Erbin/Tcf12/Nxf1/Cdk13/Nrip1/Zc3h14/Hnrnpu/S100pbp/Rsrc1/Srsf6/Baz2a/Brd2/Raf1/Virma/Pip5k1a/Srsf11/Grk5/Ppp4r3a/Son/Prkaa1/Prpf3/Gpatch2/Acin1/Nr3c1/Slu7/Pnisr/Ccnl1/Dyrk3	30	CC	All_Bulk	Downregulated DEGs	Bulk
130	GO:0099572	postsynaptic specialization	36/664	422/15736	5.00678e-05	0.00859498	0.00781761	Plekha5/Slc16a7/Syn3/Cap2/Rgs7bp/Nr3c2/Erbin/Gabra1/Dclk1/Dnajb1/Sorbs2/Arhgef2/Lrrtm2/Plppr4/Gabra2/Il1r1/Sos1/Atp1a1/Cryab/Adcy8/Dab1/Gabrb2/Gabrb3/Drd5/Akap9/Shisa9/Eif3a/Dgki/Ptprz1/Bmpr2/Nr3c1/Homer1/Itga8/Adam10/Grin2a/Nptx2	36	CC	All_Bulk	Downregulated DEGs	Bulk
131	GO:0098984	neuron to neuron synapse	33/664	420/15736	0.000462171	0.0238018	0.0216491	Plekha5/Slc16a7/Syn3/Cap2/Rgs7bp/Stxbp5/Nr3c2/Dclk1/Dnajb1/Sorbs2/Arhgef2/Lrrtm2/Plppr4/Il1r1/Rnf19a/Sos1/Atp1a1/Cryab/Adcy8/Dab1/Drd5/Akap9/Shisa9/Eif3a/Dgki/Ptprz1/Bmpr2/Nr3c1/Mal2/Homer1/Itga8/Adam10/Grin2a	33	CC	All_Bulk	Downregulated DEGs	Bulk
132	GO:0043197	dendritic spine	19/664	200/15736	0.000826817	0.0354842	0.0322749	Ppp3ca/Zfp804a/Rgs7bp/Nedd4/Syne1/Dnajb1/Arpc2/Cryab/Drd5/Kcnj2/Abi2/Shisa9/Dgki/Ptprz1/Nr3c1/Homer1/Itga8/Adam10/Grin2a	19	CC	All_Bulk	Downregulated DEGs	Bulk
133	GO:0044309	neuron spine	19/664	205/15736	0.0011115	0.0396501	0.036064	Ppp3ca/Zfp804a/Rgs7bp/Nedd4/Syne1/Dnajb1/Arpc2/Cryab/Drd5/Kcnj2/Abi2/Shisa9/Dgki/Ptprz1/Nr3c1/Homer1/Itga8/Adam10/Grin2a	19	CC	All_Bulk	Downregulated DEGs	Bulk
134	GO:0034708	methyltransferase complex	11/664	92/15736	0.00167185	0.0453161	0.0412175	Ncoa6/Nsd1/Kmt2a/Virma/Hcfc2/Kmt2c/Chd8/Tex10/Mga/Taf9/Rnf2	11	CC	All_Bulk	Downregulated DEGs	Bulk
135	GO:1904949	ATPase complex	11/664	92/15736	0.00167185	0.0453161	0.0412175	Atp1a1/Sall1/Ss18/Rsf1/Yy1/Smarcc1/Ing3/Bptf/Pbrm1/Dpf2/Cecr2	11	CC	All_Bulk	Downregulated DEGs	Bulk
136	GO:0098978	glutamatergic synapse	74/911	500/15736	6.1064e-14	1.84866e-11	1.45117e-11	Dynll2/Bsn/Coro1a/Syn2/Slc6a17/Nptxr/Homer3/Dgkb/Dnm1/Begain/Ncs1/Ppfia3/Map2k1/Cadm1/Ctbp1/Stx1a/Abhd17a/Ywhah/Nos1/Nptx1/Lrrtm1/Sh3gl2/Shank3/Snap25/Neto1/Crtc1/Cacna1b/Ptprs/Grik5/Vamp1/Dvl1/Dlg2/Grik4/Dlgap3/Shank1/Pin1/Cplx1/Clstn3/Gipc1/Pacsin1/Rab11a/Flot1/Trim3/Rims2/Lrrc4b/Agrn/Cabp1/Chmp4b/Phb/Actn2/Rapgef4/Clstn1/Hras/Adgra1/Ap2m1/Cacng2/Prkar1a/Vps18/Efnb1/Myo5b/Synj1/Dlgap4/Cadps/Was…	74	CC	All_Bulk	Upregulated DEGs	Bulk
137	GO:0098800	inner mitochondrial membrane protein complex	31/911	111/15736	9.27735e-14	1.84866e-11	1.45117e-11	Atp5e/Ndufc2/Cyc1/Atp5g3/Sdha/Ndufc1/Ndufb6/Ndufb2/Ndufb5/Ndufb10/Romo1/Uqcrq/Ndufa9/Chchd10/Ndufb11/Ndufa2/Ndufa6/Atp5a1/Ndufa13/Uqcrc1/Phb/Ndufs7/Cox6a1/Sdhb/Uqcrfs1/Ndufv1/Atp5c1/Ndufa8/Ndufa12/Ndufs5/Agk	31	CC	All_Bulk	Upregulated DEGs	Bulk
138	GO:0070469	respirasome	25/911	72/15736	9.46413e-14	1.84866e-11	1.45117e-11	Ndufc2/Cyc1/Sdha/Ndufc1/Ndufb6/Ndufb2/Ndufb5/Ndufb10/Uqcrq/Ndufa9/Higd1a/Ndufb11/Ndufa2/Ndufa6/Uqcr11/Ndufa13/Uqcrc1/Ndufs7/Cox6a1/Sdhb/Uqcrfs1/Ndufv1/Ndufa8/Ndufa12/Ndufs5	25	CC	All_Bulk	Upregulated DEGs	Bulk
139	GO:0030133	transport vesicle	53/911	327/15736	7.71746e-12	6.46062e-10	5.07148e-10	Bsn/Svop/Atp6v0a1/Rab15/Atp13a2/Syn2/Slc6a17/Fgfr3/Atp6v0c/Dnm1/Slc17a7/Ap1s1/Cadm1/Stx1a/Nrsn1/Scamp5/Pebp1/Madd/Sh3gl2/Snap25/Azin2/Syngr1/Rab3a/Ptprs/Ap2a2/Snap91/Dlg2/Apba2/Slc32a1/Tmed9/Lgi3/Gipc1/Rab11a/Snca/Rab26/Syp/Syt12/Syt3/Brsk1/Bcl2l1/Furin/Rab3b/Atp6v1g2/Prrt1/Sv2a/Aph1a/Dmxl2/Nkd2/Erp29/Chp1/Sar1a/Syt13/Sv2b	53	CC	All_Bulk	Upregulated DEGs	Bulk
140	GO:0097060	synaptic membrane	59/911	451/15736	3.23549e-09	9.97893e-08	7.83329e-08	Iqsec3/Bsn/Cntnap1/Nrxn2/Dgkb/Dcc/Kcnc2/Dnm1/Nectin3/Cadm1/Atp1a3/Stx1a/Abhd17a/Lrrtm1/Shank3/Snap25/Neto1/Ptprs/Grik5/Snap91/Dlg2/Faim2/Grik4/Shank1/Nectin1/Adora1/Clstn3/Cpe/Pacsin1/Syp/Igsf21/Rims2/Lrrc4b/Ache/Phb/Actn2/Clstn1/Tmem240/Chrna7/Atp6ap2/Ndufs7/Syt3/Epn1/Cacng2/Efnb1/Prkcg/Synj1/Lrfn1/Stxbp1/Eno1/Lrfn3/Prrt1/Gabbr2/Kcnc1/Aph1a/Grm4/Snph/Snta1/Grik1	59	CC	All_Bulk	Upregulated DEGs	Bulk
141	GO:0150034	distal axon	50/911	365/15736	1.16094e-08	2.95787e-07	2.32188e-07	Aatk/Dcc/Kcnc2/Hdac5/Ncs1/Hap1/Ap1s1/Atp1a3/Nrsn1/Nos1/Pebp1/Dpysl2/Lrrtm1/Snap25/Cacna1b/Rab3a/Grik5/Snap91/Dvl1/Cbarp/Slc32a1/Grik4/Ptprn/Nectin1/Acap3/Adora1/Cplx1/Klc1/Pacsin1/Snca/Nefl/Syp/Agrn/Actg1/Tnk2/Mapk8ip1/Rapgef4/Chrna7/Crtac1/Brsk1/Prkcg/Clasp2/Eno1/Kcnc1/Grm4/Aak1/Unc5c/Dctn2/Rtn4r/Grik1	50	CC	All_Bulk	Upregulated DEGs	Bulk
142	GO:0043209	myelin sheath	33/911	204/15736	7.45818e-08	1.6187e-06	1.27065e-06	Ywhag/Cntnap1/Syn2/Uchl1/Sdha/Dnm1/Hbb-b1/Atp1a3/Ckb/Pebp1/Dpysl2/Snap25/Tuba1b/Pacsin1/Nefl/Atp5a1/Slc25a4/Actg1/Igsf8/Uqcrc1/Phb/Tubb4b/Cox6a1/Atp6v1b2/Eef1a2/Tkt/Stxbp1/Uqcrfs1/Eno1/Atp6v1a/Gnb2/Atp5c1/Nefm	33	CC	All_Bulk	Upregulated DEGs	Bulk
143	GO:0099569	presynaptic cytoskeleton	5/911	10/15736	0.000126919	0.00165276	0.00129739	Bsn/Nefl/Rims2/Actg1/Nefm	5	CC	All_Bulk	Upregulated DEGs	Bulk
144	GO:0034705	potassium channel complex	15/911	90/15736	0.000189569	0.00226709	0.00177962	Kcnc2/Stx1a/Snap25/Grik5/Dlg2/Grik4/Kcnmb4/Kcnq2/Abcb8/Kcnq5/Kcnk4/Kcnf1/Hcn2/Kcnc1/Grik1	15	CC	All_Bulk	Upregulated DEGs	Bulk
145	GO:0030118	clathrin coat	10/911	45/15736	0.000200901	0.00235456	0.00184829	Ap1s1/Ap2a1/Ap2a2/Snap91/Ap2m1/Epn1/Synj1/Kcnq5/Necap2/Aak1	10	CC	All_Bulk	Upregulated DEGs	Bulk
146	GO:0030427	site of polarized growth	26/911	213/15736	0.000258059	0.00296515	0.00232759	Aatk/Dcc/Hdac5/Hap1/Nrsn1/Dpysl2/Lrrtm1/Snap25/Dvl1/Cbarp/Nectin1/Acap3/Klc1/Snca/Nefl/Agrn/Tnk2/Mapk8ip1/Rapgef4/Chrna7/Crtac1/Clasp2/Eno1/Unc5c/Dctn2/Rtn4r	26	CC	All_Bulk	Upregulated DEGs	Bulk
147	GO:0008180	COP9 signalosome	8/911	33/15736	0.000464311	0.00485868	0.00381398	Hspa1b/Dynll1/Nckipsd/Flot1/Atp5a1/Wdr6/Cops7a/Hspa1a	8	CC	All_Bulk	Upregulated DEGs	Bulk
148	GO:0098684	photoreceptor ribbon synapse	4/911	12/15736	0.00379771	0.0268128	0.0210476	Dnm1/Sh3gl2/Pacsin1/Rims2	4	CC	All_Bulk	Upregulated DEGs	Bulk
149	GO:1990351	transporter complex	29/911	297/15736	0.00412982	0.0284715	0.0223496	Atp5g3/Kcnc2/Atp1a3/Stx1a/Ttyh3/Shank3/Snap25/Cacna1b/Grik5/Dlg2/Grik4/Dlgap3/Shank1/Timm13/Kcnmb4/Cacna1i/Cachd1/Chrna7/Cacng2/Tmem30a/Kcnq2/Abcb8/Kcnq5/Kcnk4/Kcnf1/Hcn2/Kcnc1/Cpt1c/Grik1	29	CC	All_Bulk	Upregulated DEGs	Bulk
150	GO:0030673	axolemma	5/911	21/15736	0.00601482	0.0391632	0.0307424	Kcnc2/Robo1/Adora1/Chrna7/Kcnc1	5	CC	All_Bulk	Upregulated DEGs	Bulk
151	GO:0099738	cell cortex region	8/911	49/15736	0.0066558	0.0419387	0.0329212	Bsn/Ppfia3/Ctbp1/Rims2/Myo5b/Clasp2/Eno1/Dctn1	8	CC	All_Bulk	Upregulated DEGs	Bulk
152	GO:0035371	microtubule plus-end	5/911	22/15736	0.00741928	0.0457828	0.0359387	Gas2l1/Clip2/Nckap5l/Clasp2/Dctn1	5	CC	All_Bulk	Upregulated DEGs	Bulk
153	GO:0120111	neuron projection cytoplasm	7/911	40/15736	0.00742212	0.0457828	0.0359387	Bsn/Map2k1/Dynll1/Rangap1/Dync1i1/Gabarapl1/Uhmk1	7	CC	All_Bulk	Upregulated DEGs	Bulk
154	GO:0008022	protein C-terminus binding	48/1547	226/15511	3.2011e-07	0.000308906	0.000275631	Coro1a/Hpcal4/Homer3/Mki67/Dnm1/Rabac1/Map2k1/Srebf2/Ap2a1/Pex6/Nedd4/Dynll1/Sh3gl2/Shank3/Cacna1b/Rab3a/Tcf4/Prrc2c/Dlg2/Npat/Pfkm/Shank1/Med12/Pik3r1/Nefl/Nipbl/Adcy8/Stmn3/Phb/Hras/Rasgrf1/Tjp1/Synj1/Ppm1a/Prkaa1/Ep300/Pias3/Lmo7/Cep120/Eml2/Stip1/Sash1/Pex5/Gpsm2/Top2a/Sp1/Taok1/Kcnj11	48	MF	All_Bulk	All DEGs	Bulk
155	GO:0019829	ATPase-coupled cation transmembrane transporter activity	15/1547	43/15511	9.12545e-06	0.00404555	0.00360978	Atp5e/Atp6v0a1/Atp6v0c/Atp1a3/Atp6v1g1/Atp6v1h/Atp1a1/Atp6v0b/Atp6v1c1/Atp6v1a/Atp7a/Atp6v1g2/Atp6v1f/Atp2c1/Kcnj11	15	MF	All_Bulk	All DEGs	Bulk
156	GO:0042625	ATPase-coupled ion transmembrane transporter activity	15/1547	44/15511	1.25768e-05	0.00404555	0.00360978	Atp5e/Atp6v0a1/Atp6v0c/Atp1a3/Atp6v1g1/Atp6v1h/Atp1a1/Atp6v0b/Atp6v1c1/Atp6v1a/Atp7a/Atp6v1g2/Atp6v1f/Atp2c1/Kcnj11	15	MF	All_Bulk	All DEGs	Bulk
157	GO:0140297	DNA-binding transcription factor binding	61/1547	380/15511	0.000123151	0.0198068	0.0176733	Xbp1/Tsc22d3/Gas2l1/Hdac5/Lats1/Med16/Ctbp1/Mef2c/Ywhah/Med13/Tcf12/Crtc1/Rb1/Tcf4/Kdm5c/Map3k10/Nsd1/Nrip1/Bhlhe40/Med12/Ncoa3/Jund/Hira/Ncoa1/Pik3r1/Notch2/Cnot1/Egr2/Sall1/Kdm5d/Rnf14/Arntl/Ascl1/Id2/Ets2/Gabarapl1/Tacc1/Aip/Ep300/Ddrgk1/Med1/Pias3/Pkn1/Dhx33/Cited2/Nr1h2/Med25/Sp1/Usf2/Ncor1/Ddx5/Nhlh2/Park7/Taf9/Prox1/Hspa1a/Dll1/Slc30a9/Zbtb7a/Setd6/Prrx1	61	MF	All_Bulk	All DEGs	Bulk
158	GO:0003712	transcription coregulator activity	68/1547	438/15511	0.000144939	0.0199808	0.0178285	Jmjd1c/Myt1l/Dcc/Ncoa6/Hdac5/Ptpn14/Btaf1/Kat6a/Med16/Kdm2a/Ctbp1/Casp8ap2/Med13/Nfe2l1/Tcf4/Dnajb1/Npat/Map3k10/Nsd1/Nrip1/Zmiz2/Med12/Ncoa3/Arid5b/Ncoa1/Kat7/Hnrnpu/Kdm7a/Atxn7l3/Naca/Ss18/Rybp/Kmt5a/Trim8/Phb/Actn2/Rsf1/Sertad2/Ewsr1/Hcfc2/Irf2bp1/Ajuba/Tacc1/Aip/Kmt2c/Ep300/Tfdp2/Mak/Arl2bp/Fbxl19/Med1/Pias3/Pkn1/Cited2/Nr3c1/Atf7ip/Ssbp3/Cdyl2/Dpf2/Ncor1/Ddx5/Zfp451/Park7/Taf9/Hspa1a/Slc30a9…	68	MF	All_Bulk	All DEGs	Bulk
159	GO:0060090	molecular adaptor activity	46/1547	278/15511	0.000407476	0.0357468	0.0318962	Nup153/Gas2l1/Mapk8ip2/Arpc4/Map2k1/Stx1a/Ap2a1/Shank3/Snap25/Ap2a2/Pde4dip/Syne1/Vamp1/Snap91/Dlgap3/Sh3pxd2a/Shank1/Cdc42se2/Stx3/Akap13/Map2k2/Nefl/Cnot1/Ippk/Actn2/Mapk8ip1/Socs2/Ap2m1/Epn1/Synm/Abi2/Vps18/Otud4/Sun1/Ston2/Akap9/Dlgap4/Nck1/Hcn2/Sash1/Fbxo7/Homer1/Aph1a/Ppp4r2/Serinc1/Ice1	46	MF	All_Bulk	All DEGs	Bulk
160	GO:0005267	potassium channel activity	23/1547	114/15511	0.000774905	0.0498522	0.0444822	Kcnc2/Snap25/Grik5/Kcnb2/Grik4/Kcnj16/Kcnk2/Kcnmb4/Kcnip4/Kcnj2/Kcnq2/Kcnab1/Kcnq5/Kcnk4/Kcnf1/Kcnn1/Hcn2/Kcnc1/Kcnj9/Abcc8/Kcnj11/Grik1/Kcnh3	23	MF	All_Bulk	All DEGs	Bulk
161	GO:0003712	transcription coregulator activity	44/657	438/15511	9.72787e-08	6.92625e-05	6.09272e-05	Jmjd1c/Myt1l/Ncoa6/Btaf1/Kat6a/Kdm2a/Casp8ap2/Med13/Tcf4/Dnajb1/Npat/Nsd1/Nrip1/Med12/Ncoa3/Arid5b/Ncoa1/Kat7/Hnrnpu/Kdm7a/Naca/Ss18/Rybp/Kmt5a/Rsf1/Sertad2/Ewsr1/Hcfc2/Ajuba/Tacc1/Kmt2c/Ep300/Tfdp2/Mak/Med1/Nr3c1/Atf7ip/Dpf2/Ncor1/Ddx5/Zfp451/Taf9/Pprc1/Mybbp1a	44	MF	All_Bulk	Downregulated DEGs	Bulk
162	GO:0140297	DNA-binding transcription factor binding	37/657	380/15511	2.18e-06	0.000776078	0.000682683	Xbp1/Lats1/Mef2c/Med13/Tcf12/Rb1/Tcf4/Nsd1/Nrip1/Bhlhe40/Med12/Ncoa3/Hira/Ncoa1/Pik3r1/Notch2/Cnot1/Egr2/Sall1/Kdm5d/Arntl/Ascl1/Id2/Ets2/Tacc1/Ep300/Med1/Dhx33/Sp1/Ncor1/Ddx5/Nhlh2/Taf9/Prox1/Dll1/Setd6/Prrx1	37	MF	All_Bulk	Downregulated DEGs	Bulk
163	GO:0001217	DNA-binding transcription repressor activity	29/657	284/15511	1.10886e-05	0.00148348	0.00130496	Bcl6/Myt1l/Skil/Zfp266/Cggbp1/Zfp146/Sp3/Zbtb1/Zfp382/Zfp790/Bhlhe40/Prdm2/Nfil3/Sall1/Zfp57/Aebp1/Yy1/Zbtb6/Ascl1/Zfp3/Zeb2/Ets2/Zfp949/Dach1/Nr3c1/Zfp9/Zbtb2/Prox1/Prrx1	29	MF	All_Bulk	Downregulated DEGs	Bulk
164	GO:0001227	DNA-binding transcription repressor activity, RNA polymerase II-specific	29/657	284/15511	1.10886e-05	0.00148348	0.00130496	Bcl6/Myt1l/Skil/Zfp266/Cggbp1/Zfp146/Sp3/Zbtb1/Zfp382/Zfp790/Bhlhe40/Prdm2/Nfil3/Sall1/Zfp57/Aebp1/Yy1/Zbtb6/Ascl1/Zfp3/Zeb2/Ets2/Zfp949/Dach1/Nr3c1/Zfp9/Zbtb2/Prox1/Prrx1	29	MF	All_Bulk	Downregulated DEGs	Bulk
165	GO:0001228	DNA-binding transcription activator activity, RNA polymerase II-specific	37/657	410/15511	1.25013e-05	0.00148348	0.00130496	Sox4/Myt1l/Klf9/Sox11/Mef2c/Tcf12/Tcf4/Sall2/Ncoa3/Hivep2/Prdm2/Egr2/Zfp35/Ubp1/Egr1/Zfp26/Arntl/Zfp292/Zeb2/Zfp930/Elk4/Zfp52/Tfdp2/Neurod2/Zfp62/Mga/Nr3c1/Csrnp3/Sp1/Nfib/Nhlh2/Nr6a1/Zic2/Egr4/Elf1/Zfp605/Prrx1	37	MF	All_Bulk	Downregulated DEGs	Bulk
166	GO:0042393	histone binding	24/657	218/15511	1.83193e-05	0.00149477	0.00131488	Kat6a/Chd1/Kmt2e/Hira/Kat7/Kdm7a/Mbtd1/Baz2a/Rsf1/Kmt2a/Brd2/Anp32a/Dek/Smarcc1/Ing3/Bptf/Kmt2c/Chd8/Atrx/Brpf1/Dpf2/Ssrp1/Ncapd3/Phip	24	MF	All_Bulk	Downregulated DEGs	Bulk
167	GO:0042975	peroxisome proliferator activated receptor binding	6/657	20/15511	0.000131421	0.00668368	0.00587935	Ncoa3/Asxl3/Tacc1/Ep300/Med1/Ncor1	6	MF	All_Bulk	Downregulated DEGs	Bulk
168	GO:0061659	ubiquitin-like protein ligase activity	26/657	283/15511	0.000180879	0.00804911	0.00708046	Rnf24/Nedd4/Med12/Znrf3/Traf6/Rnf19a/Egr2/Rnft1/Rc3h1/Ube4a/Rc3h2/Arel1/Peli1/Rnf185/Trim39/Trim44/Med1/Med23/Cblb/Mex3c/Msl2/Arih1/Zfp451/Itch/Dtx4/Rnf2	26	MF	All_Bulk	Downregulated DEGs	Bulk
169	GO:0099095	ligand-gated anion channel activity	5/657	18/15511	0.000726149	0.0184649	0.0162428	Gabra1/Gabra2/Gabrb2/Gabrb3/Glra2	5	MF	All_Bulk	Downregulated DEGs	Bulk
170	GO:0070888	E-box binding	7/657	37/15511	0.000803663	0.0196808	0.0173123	Tcf12/Tcf4/Bhlhe40/Arntl/Ascl1/Neurod2/Mybbp1a	7	MF	All_Bulk	Downregulated DEGs	Bulk
171	GO:0071837	HMG box domain binding	5/657	19/15511	0.000951419	0.0205276	0.0180572	Mef2c/Tcf12/Egr2/Sp1/Prrx1	5	MF	All_Bulk	Downregulated DEGs	Bulk
172	GO:0004402	histone acetyltransferase activity	7/657	40/15511	0.00130379	0.0273028	0.0240171	Kat6a/Ncoa3/Ncoa1/Kat7/Ep300/Brpf1/Taf9	7	MF	All_Bulk	Downregulated DEGs	Bulk
173	GO:1990841	promoter-specific chromatin binding	9/657	66/15511	0.00177403	0.0341381	0.0300298	Hnrnpu/Nipbl/Chd7/Egr1/Ep300/Bmi1/Med1/Ddx5/Zfp609	9	MF	All_Bulk	Downregulated DEGs	Bulk
174	GO:0005161	platelet-derived growth factor receptor binding	4/657	14/15511	0.00227237	0.0396191	0.0348512	Il1r1/Pik3r1/Rasa1/Ptprj	4	MF	All_Bulk	Downregulated DEGs	Bulk
175	GO:0016706	2-oxoglutarate-dependent dioxygenase activity	7/657	44/15511	0.00231527	0.0396191	0.0348512	Tet2/Tet1/Kdm2a/Kdm7a/Jmjd6/P4ha1/Egln3	7	MF	All_Bulk	Downregulated DEGs	Bulk
176	GO:0016410	N-acyltransferase activity	10/657	82/15511	0.00237288	0.0396191	0.0348512	Kat6a/Ncoa3/Ncoa1/Kat7/Cers6/Ep300/Brpf1/Nmt1/Taf9/Pla2g4e	10	MF	All_Bulk	Downregulated DEGs	Bulk
177	GO:0004709	MAP kinase kinase kinase activity	5/657	23/15511	0.00239273	0.0396191	0.0348512	Map3k15/Raf1/Map3k3/Map3k13/Ripk1	5	MF	All_Bulk	Downregulated DEGs	Bulk
178	GO:0036002	pre-mRNA binding	6/657	34/15511	0.00275267	0.0435534	0.0383121	Hnrnpu/Srsf6/Ep300/Hnrnpl/Slu7/Ddx5	6	MF	All_Bulk	Downregulated DEGs	Bulk
179	GO:0044769	ATPase activity, coupled to transmembrane movement of ions, rotational mechanism	9/890	20/15511	6.12588e-07	0.000253918	0.000236652	Atp6v0a1/Atp6v0c/Atp6v1g1/Atp6v1h/Atp6v0b/Atp6v1c1/Atp6v1a/Atp6v1g2/Atp6v1f	9	MF	All_Bulk	Upregulated DEGs	Bulk
180	GO:0046961	proton-transporting ATPase activity, rotational mechanism	9/890	20/15511	6.12588e-07	0.000253918	0.000236652	Atp6v0a1/Atp6v0c/Atp6v1g1/Atp6v1h/Atp6v0b/Atp6v1c1/Atp6v1a/Atp6v1g2/Atp6v1f	9	MF	All_Bulk	Upregulated DEGs	Bulk
181	GO:0009055	electron transfer activity	15/890	71/15511	9.50863e-06	0.00262755	0.00244889	Ndufc2/Cyc1/Sdha/Uqcrq/Ndufa2/Uqcr11/Ndufa13/Glrx5/Ndufs7/Cox6a1/Sdhb/Uqcrfs1/Ndufv1/Ndufa12/Gsr	15	MF	All_Bulk	Upregulated DEGs	Bulk
182	GO:0003954	NADH dehydrogenase activity	7/890	20/15511	8.01316e-05	0.00948987	0.0088446	Ndufc2/Ndufa9/Ndufa2/Ndufa13/Ndufs7/Ndufv1/Ndufa12	7	MF	All_Bulk	Upregulated DEGs	Bulk
183	GO:0097110	scaffold protein binding	13/890	71/15511	0.000174907	0.0181247	0.0168923	Dynll2/Map2k1/Nos1/Dynll1/Shank3/Dlgap3/Shank1/Map2k2/Grk2/Chrna7/Nck2/Adcy5/Park7	13	MF	All_Bulk	Upregulated DEGs	Bulk
184	GO:0000287	magnesium ion binding	23/890	182/15511	0.000306061	0.0281916	0.0262747	Atp9a/Ncs1/Cib2/Adprh/Snca/Ilvbl/Mast3/Pdxk/Enoph1/Mast1/Stk11/Rps6ka4/Brsk1/Atp8a2/Pgm2/Tkt/Cerk/Mark1/Ppm1a/Ppa1/Nt5c3b/Rps6ka5/Gss	23	MF	All_Bulk	Upregulated DEGs	Bulk
185	GO:0005078	MAP-kinase scaffold activity	5/890	12/15511	0.000347025	0.0287683	0.0268122	Mapk8ip2/Map2k1/Akap13/Map2k2/Mapk8ip1	5	MF	All_Bulk	Upregulated DEGs	Bulk
186	GO:0019200	carbohydrate kinase activity	6/890	21/15511	0.000904041	0.0440853	0.0410877	Pfkl/Pfkp/Pfkm/Hk1/Galk1/Hkdc1	6	MF	All_Bulk	Upregulated DEGs	Bulk

## Sheet: BulkCA1
Column1	ID	Description	GeneRatio	BgRatio	pvalue	p.adjust	qvalue	geneID	Count	ONTOLOGY	region	reg	analysis
1	GO:0050804	modulation of chemical synaptic transmission	67/537	489/15628	1.17538e-22	2.68237e-19	2.39696e-19	Shank1/Shank3/Snap25/Nptxr/Celf4/Nptx1/Egr1/Cplx2/Homer1/Ywhag/Neto1/Nrgn/Crtc1/Neurl1a/Slc7a11/Dnm1/Homer3/Ncdn/Plk2/Cplx1/Hap1/Nsmf/Rims1/Clstn2/Grm2/Erc2/Ntng2/Npy2r/Snca/Grik4/Grik5/Adora1/Nrn1/Syp/Camk2a/Dgkb/Grm1/Rims2/Brsk1/Ptprs/Dlgap3/Ptgs2/Kcnc3/Nr3c2/Ppp3ca/Map1a/Begain/Ppp1r9b/Cacna1a/Prkce/Htr1a/Syt1/Htr1b/Syngr1/Kmt2a/Dlgap4/Dbn1/Syt7/Stxbp1/Fam107a/Reln/Ppfia3/Bcr/Jph3/Slc24a2/Cacn…	67	BP	CA1_Bulk	All DEGs	Bulk
2	GO:0099177	regulation of trans-synaptic signaling	67/537	490/15628	1.32007e-22	2.68237e-19	2.39696e-19	Shank1/Shank3/Snap25/Nptxr/Celf4/Nptx1/Egr1/Cplx2/Homer1/Ywhag/Neto1/Nrgn/Crtc1/Neurl1a/Slc7a11/Dnm1/Homer3/Ncdn/Plk2/Cplx1/Hap1/Nsmf/Rims1/Clstn2/Grm2/Erc2/Ntng2/Npy2r/Snca/Grik4/Grik5/Adora1/Nrn1/Syp/Camk2a/Dgkb/Grm1/Rims2/Brsk1/Ptprs/Dlgap3/Ptgs2/Kcnc3/Nr3c2/Ppp3ca/Map1a/Begain/Ppp1r9b/Cacna1a/Prkce/Htr1a/Syt1/Htr1b/Syngr1/Kmt2a/Dlgap4/Dbn1/Syt7/Stxbp1/Fam107a/Reln/Ppfia3/Bcr/Jph3/Slc24a2/Cacn…	67	BP	CA1_Bulk	All DEGs	Bulk
3	GO:0099504	synaptic vesicle cycle	35/537	218/15628	2.13894e-14	2.89756e-11	2.58925e-11	Bsn/Snap25/Cplx2/Syn2/Pclo/Dnm1/Cplx1/Rims1/Sh3gl2/Slc17a7/Erc2/Pacsin1/Pip5k1c/Snca/Grik5/Nrn1/Syp/Camk2a/Rims2/Cadps2/Brsk1/Snap91/Nr3c2/Dnajc6/Cacna1a/Prkce/Htr1a/Syt1/Synj2/Doc2b/Htr1b/Syt7/Stxbp1/Vamp1/Ppfia3	35	BP	CA1_Bulk	All DEGs	Bulk
4	GO:0006836	neurotransmitter transport	34/537	224/15628	2.72477e-13	2.2147e-10	1.97905e-10	Snap25/Gabra2/Cplx2/Syn2/Pclo/Nrxn2/Slc6a17/Cplx1/Rims1/Slc17a7/Erc2/Snca/Grik5/Nrn1/Syp/Camk2a/Rims2/Slc6a7/Cadps2/Brsk1/Rph3a/Snap91/Kcnc3/Nr3c2/Cacna1a/Prkce/Htr1a/Syt1/Doc2b/Htr1b/Syt7/Stxbp1/Vamp1/Ppfia3	34	BP	CA1_Bulk	All DEGs	Bulk
5	GO:0007269	neurotransmitter secretion	30/537	178/15628	4.37831e-13	2.54192e-10	2.27145e-10	Snap25/Cplx2/Syn2/Pclo/Nrxn2/Cplx1/Rims1/Erc2/Snca/Grik5/Nrn1/Syp/Camk2a/Rims2/Cadps2/Brsk1/Rph3a/Snap91/Kcnc3/Nr3c2/Cacna1a/Prkce/Htr1a/Syt1/Doc2b/Htr1b/Syt7/Stxbp1/Vamp1/Ppfia3	30	BP	CA1_Bulk	All DEGs	Bulk
6	GO:0099643	signal release from synapse	30/537	178/15628	4.37831e-13	2.54192e-10	2.27145e-10	Snap25/Cplx2/Syn2/Pclo/Nrxn2/Cplx1/Rims1/Erc2/Snca/Grik5/Nrn1/Syp/Camk2a/Rims2/Cadps2/Brsk1/Rph3a/Snap91/Kcnc3/Nr3c2/Cacna1a/Prkce/Htr1a/Syt1/Doc2b/Htr1b/Syt7/Stxbp1/Vamp1/Ppfia3	30	BP	CA1_Bulk	All DEGs	Bulk
7	GO:0045055	regulated exocytosis	33/537	243/15628	1.41516e-11	6.39025e-09	5.71031e-09	Ptgds/Snap25/Cplx2/Syn2/Pclo/Cacna1c/Cplx1/Rims1/Erc2/Cacna1h/Snca/Grik5/Nrn1/Syp/Camk2a/Rims2/Cadps2/Nr3c2/Pex5l/Cacna1a/Prkce/Htr1a/Syt1/Doc2b/Htr1b/Syngr1/Syt7/Stxbp1/Vamp1/Sdf4/Cbarp/Ppfia3/Bcr	33	BP	CA1_Bulk	All DEGs	Bulk
8	GO:0001505	regulation of neurotransmitter levels	32/537	233/15628	2.1481e-11	8.24292e-09	7.36585e-09	Snap25/Gabra2/Cplx2/Syn2/Pclo/Nrxn2/Cplx1/Rims1/Slc17a7/Erc2/Snca/Grik5/Nrn1/Syp/Camk2a/Rims2/Cadps2/Brsk1/Rph3a/Snap91/Kcnc3/Nr3c2/Cacna1a/Prkce/Htr1a/Syt1/Doc2b/Htr1b/Syt7/Stxbp1/Vamp1/Ppfia3	32	BP	CA1_Bulk	All DEGs	Bulk
9	GO:0050808	synapse organization	46/537	468/15628	1.33999e-10	4.16956e-08	3.72591e-08	Bsn/Shank1/Shank3/Nptxr/Nptx1/Gabra2/Homer1/Pclo/Iqsec3/Sez6/Neurl1a/Slc7a11/Nrxn2/Ppfia4/Dctn1/Clstn2/Adgrl2/Erc2/Ntng2/Nrp2/Snca/Dgkb/Actr2/Ptprs/Gabra1/Lrrc4b/Rph3a/Dlgap3/Snap91/Nefl/Tanc1/Cacna1a/Adgrl1/Igsf9b/Htr1a/Xlr3b/Srcin1/Sdk2/Dbn1/Kif1a/Lrtm2/Chchd10/Reln/Igf1r/Ppfia3/Cacng2	46	BP	CA1_Bulk	All DEGs	Bulk
10	GO:0016358	dendrite development	35/537	294/15628	1.43636e-10	4.16956e-08	3.72591e-08	Shank1/Shank3/Ywhah/Robo1/Sez6/Crtc1/Neurl1a/Camk1d/Plk2/Matn2/Nsmf/Pacsin1/Celsr2/Camk2a/Actr2/Ptprs/Kndc1/Fbxo31/Ppp3ca/Map1a/Map1b/Ppp1r9b/Fat3/Cacna1a/Igf2bp1/Xlr3b/Srcin1/Dbn1/Bmp5/Kif1a/Rere/Reln/Dclk1/Dab1/Cit	35	BP	CA1_Bulk	All DEGs	Bulk
11	GO:0099565	chemical synaptic transmission, postsynaptic	18/537	96/15628	3.81835e-09	8.62098e-07	7.70368e-07	Shank1/Shank3/Celf4/Neto1/Sez6/Rims1/Slc17a7/Npy2r/Snca/Grik5/Adora1/Rims2/Ppp3ca/Insyn1/Begain/Igsf9b/Dbn1/Reln	18	BP	CA1_Bulk	All DEGs	Bulk
12	GO:0050890	cognition	31/537	312/15628	1.1812e-07	1.92016e-05	1.71585e-05	Shank1/Shank3/Snap25/Egr1/Neto1/Crtc1/Slc7a11/Cacna1c/Nrxn2/Cic/Plk2/Ttbk1/Slc17a7/Kcnab1/Adora1/Brsk1/Ptgs2/Meis2/Map1a/Gmfb/Tanc1/Ndrg4/Chl1/Kmt2a/Ccnd2/Atp1a3/Fam107a/Reln/Rag1/Jph3/Slc24a2	31	BP	CA1_Bulk	All DEGs	Bulk
13	GO:0031644	regulation of nervous system process	21/537	167/15628	2.87898e-07	3.90006e-05	3.48508e-05	Shank1/Shank3/Nptxr/Celf4/Nptx1/Homer1/Neto1/Homer3/Rims1/Egr2/Npy2r/Adora1/Grm1/Rims2/Dlgap3/Trf/Begain/Igsf9b/Dlgap4/Dbn1/Reln	21	BP	CA1_Bulk	All DEGs	Bulk
14	GO:0035418	protein localization to synapse	16/537	101/15628	3.24749e-07	4.25735e-05	3.80436e-05	Bsn/Shank1/Snap25/Nptxr/Nptx1/Homer1/Neto1/Pclo/Nrxn2/Cplx1/Klc1/Camk2a/Map1a/Dbn1/Reln/Cacng2	16	BP	CA1_Bulk	All DEGs	Bulk
15	GO:0098698	postsynaptic specialization assembly	9/537	29/15628	3.38336e-07	4.29687e-05	3.83967e-05	Shank1/Shank3/Nptxr/Nptx1/Nrxn2/Ntng2/Ptprs/Lrrc4b/Reln	9	BP	CA1_Bulk	All DEGs	Bulk
16	GO:0030534	adult behavior	19/537	169/15628	5.71789e-06	0.000430324	0.000384537	Shank1/Shank3/Uchl1/Homer1/Sez6/Slc7a11/Cacna1c/Dnm1/Homer2/Nrxn2/Grm2/Snca/Cacna1a/Aldh2/Chl1/Ccnd2/Atp1a3/Sptbn4/Dab1	19	BP	CA1_Bulk	All DEGs	Bulk
17	GO:0021549	cerebellum development	14/537	104/15628	1.25324e-05	0.000834943	0.000746103	Uqcrq/Sez6/Hap1/Nfix/Psap/Ptprs/Faim2/Kndc1/Cntn1/Cacna1a/Rere/Sdf4/Igf1r/Dab1	14	BP	CA1_Bulk	All DEGs	Bulk
18	GO:0050767	regulation of neurogenesis	32/537	415/15628	1.79483e-05	0.00114378	0.00102208	Shank3/Ywhah/Robo1/Neurl1a/Bhlhe40/Islr2/Hap1/Egr2/Lingo1/Slit2/Actr2/Ptprs/Trf/Skil/Megf8/Snap91/Il34/Fbxo31/Ppp3ca/Nefl/Rtn4r/Map1b/Sema6b/Slit1/Xlr3b/Fn1/Sox11/Dbn1/Reln/Ski/Dab1/Cit	32	BP	CA1_Bulk	All DEGs	Bulk
19	GO:0050919	negative chemotaxis	8/537	42/15628	7.76096e-05	0.00420541	0.00375794	Robo1/Nrp2/Unc5c/Slit2/Rtn4r/Sema6b/Slit1/Lrtm2	8	BP	CA1_Bulk	All DEGs	Bulk
20	GO:1904062	regulation of cation transmembrane transport	26/537	331/15628	8.03658e-05	0.00423318	0.00378276	Shank1/Shank3/Ywhah/Homer1/Neto1/Cacna1c/Hap1/Stac2/Slc25a4/Cox17/Snca/Kcnab1/Scn3b/Rph3a/Fkbp1a/Tspan13/Cacna1a/Prkce/Kcnc2/Atp2b4/Tgfb2/Reln/Cbarp/Ank2/Jph3/Cacng2	26	BP	CA1_Bulk	All DEGs	Bulk
21	GO:0072583	clathrin-dependent endocytosis	8/537	43/15628	9.25143e-05	0.00475922	0.00425282	Dnm1/Sh3gl2/Ap2a2/Snap91/Dnajc6/Aak1/Ap2a1/Tnk2	8	BP	CA1_Bulk	All DEGs	Bulk
22	GO:0032409	regulation of transporter activity	22/537	261/15628	0.000101944	0.00514436	0.00459699	Shank1/Shank3/Ywhah/Homer1/Neto1/Hap1/Stac2/Slc25a4/Cox17/Snca/Kcnab1/Scn3b/Rph3a/Fkbp1a/Cacna1a/Kcnc2/Kmt2a/Reln/Cbarp/Ank2/Jph3/Cacng2	22	BP	CA1_Bulk	All DEGs	Bulk
23	GO:0051924	regulation of calcium ion transport	21/537	243/15628	0.000102533	0.00514436	0.00459699	Homer1/Cacna1c/Homer2/Homer3/Hap1/Stac2/Itpr1/Snca/Camk2a/Fkbp1a/Ptgs2/Trpc4/Tspan13/Cacna1a/Prkce/Tmbim6/Tgfb2/Atp2b1/Cbarp/Ank2/Jph3	21	BP	CA1_Bulk	All DEGs	Bulk
24	GO:0098742	cell-cell adhesion via plasma-membrane adhesion molecules	18/537	192/15628	0.000113881	0.00550969	0.00492345	Robo1/Nectin3/Clstn2/Ntng2/Tenm3/Celsr2/Cdh24/Ptprs/Lrrc4b/Cdh6/Fat3/Adgrl1/Igsf9b/Fat2/Sdk2/Tgfb2/Tnfaip3/Dab1	18	BP	CA1_Bulk	All DEGs	Bulk
25	GO:0016049	cell growth	33/537	479/15628	0.000122042	0.00576722	0.00515357	Bcl6/Islr2/Kmt2d/Rims1/Sh3gl2/Ddx3x/Nrp2/Slc25a4/Igfbp4/Cpne6/Slit2/Nrn1/Rims2/Ptprs/Lefty1/Megf8/Rtn4r/Map1b/Ppp1r9b/Sbf1/Sema6b/Slit1/Syt1/Igfbpl1/Auts2/Fn1/Cryab/Foxp1/Dbn1/Tgfb2/Hnf4a/Fam107a/Dclk1	33	BP	CA1_Bulk	All DEGs	Bulk
26	GO:0031110	regulation of microtubule polymerization or depolymerization	11/537	86/15628	0.000168996	0.00746523	0.00667091	Dctn1/Stmn2/Snca/Map1a/Map1b/Clip3/Htr1a/Rp1/Apc2/Stmn3/Mapre3	11	BP	CA1_Bulk	All DEGs	Bulk
27	GO:0001764	neuron migration	17/537	181/15628	0.000171234	0.00748274	0.00668656	Spock1/Satb2/Matn2/Nsmf/Ntng2/Nrp2/Celsr2/Neo1/Camk2a/Fbxo31/Fat3/Chl1/Auts2/Scrt1/Reln/Dclk1/Dab1	17	BP	CA1_Bulk	All DEGs	Bulk
28	GO:0021953	central nervous system neuron differentiation	18/537	201/15628	0.000202943	0.00830511	0.00742143	Shank3/Spock1/Satb2/Uqcrq/Robo1/Lingo1/Nrp2/Slit2/Nfix/Psap/Faim2/Kndc1/Adarb1/Cacna1a/Lmo4/Sptbn4/Dclk1/Szt2	18	BP	CA1_Bulk	All DEGs	Bulk
29	GO:0071625	vocalization behavior	5/537	17/15628	0.000206402	0.00830511	0.00742143	Shank1/Shank3/Nrxn2/Auts2/Foxp1	5	BP	CA1_Bulk	All DEGs	Bulk
30	GO:0060560	developmental growth involved in morphogenesis	21/537	264/15628	0.000322457	0.0122473	0.0109442	Robo1/Islr2/Rims1/Sh3gl2/Nrp2/Cpne6/Slit2/Nrn1/Rims2/Ptprs/Megf8/Rtn4r/Map1b/Sema6b/Slit1/Syt1/Auts2/Fn1/Dbn1/Dclk1/Kif26b	21	BP	CA1_Bulk	All DEGs	Bulk
31	GO:0050849	negative regulation of calcium-mediated signaling	5/537	19/15628	0.00036637	0.0137864	0.0123195	Homer2/Homer3/Cmya5/Itpr1/Atp2b4	5	BP	CA1_Bulk	All DEGs	Bulk
32	GO:0006865	amino acid transport	14/537	144/15628	0.000443029	0.0159365	0.0142408	Slc25a22/Slc7a11/Slc6a17/Slc17a7/Grm2/Snca/Adora1/Grm1/Slc6a7/Trpc4/Cacna1a/Htr1a/Htr1b/Stxbp1	14	BP	CA1_Bulk	All DEGs	Bulk
33	GO:0071248	cellular response to metal ion	14/537	150/15628	0.000668361	0.0222641	0.0198951	Nptx1/Mt1/Mt2/Cpne4/Cpne8/Cpne6/Snca/Atp13a2/Trf/Syt1/Fn1/Syt7/Fos/Jund	14	BP	CA1_Bulk	All DEGs	Bulk
34	GO:0007263	nitric oxide mediated signal transduction	5/537	22/15628	0.000761888	0.0240572	0.0214975	Mt1/Mt2/Npy2r/Kcnc2/Atp2b4	5	BP	CA1_Bulk	All DEGs	Bulk
35	GO:0035640	exploration behavior	6/537	33/15628	0.000803673	0.0245574	0.0219444	Shank3/Prkce/Htr1a/Chl1/Kmt2a/Jph3	6	BP	CA1_Bulk	All DEGs	Bulk
36	GO:0008090	retrograde axonal transport	5/537	23/15628	0.000946284	0.0279159	0.0249456	Bsn/Hap1/Nefl/Map1a/Kif1a	5	BP	CA1_Bulk	All DEGs	Bulk
37	GO:0043279	response to alkaloid	9/537	77/15628	0.00126132	0.0351096	0.0313738	Homer1/Homer2/Grm2/Snca/Fkbp1a/Ppp1r9b/Prkce/Htr1b/Ppp5c	9	BP	CA1_Bulk	All DEGs	Bulk
38	GO:0048278	vesicle docking	8/537	64/15628	0.00150284	0.0394629	0.0352639	Rab15/Rims1/Camk2a/Rims2/Ndrg4/Syt1/Stxbp1/Ppfia3	8	BP	CA1_Bulk	All DEGs	Bulk
39	GO:0001558	regulation of cell growth	26/537	402/15628	0.00156347	0.0404709	0.0361647	Bcl6/Islr2/Rims1/Ddx3x/Slc25a4/Igfbp4/Cpne6/Slit2/Rims2/Ptprs/Megf8/Rtn4r/Map1b/Ppp1r9b/Sbf1/Sema6b/Slit1/Syt1/Igfbpl1/Fn1/Cryab/Foxp1/Dbn1/Tgfb2/Hnf4a/Fam107a	26	BP	CA1_Bulk	All DEGs	Bulk
40	GO:0099590	neurotransmitter receptor internalization	6/537	38/15628	0.0017326	0.0440079	0.0393254	Snap25/Dnm1/Hap1/Pacsin1/Pip5k1c/Cacng2	6	BP	CA1_Bulk	All DEGs	Bulk
41	GO:0046184	aldehyde biosynthetic process	4/537	16/15628	0.00180455	0.0452697	0.0404529	Cacna1h/Aldoa/Tkt/Bmp5	4	BP	CA1_Bulk	All DEGs	Bulk
42	GO:0050795	regulation of behavior	9/537	82/15628	0.0019702	0.0478339	0.0427443	Ptgds/Shank3/Npy2r/Adora1/Htr1a/Htr1b/Dbn1/Reln/Rag1	9	BP	CA1_Bulk	All DEGs	Bulk
43	GO:0014046	dopamine secretion	6/537	39/15628	0.00198916	0.0478339	0.0427443	Grm2/Npy2r/Snca/Syt1/Htr1b/Syt7	6	BP	CA1_Bulk	All DEGs	Bulk
44	GO:0014059	regulation of dopamine secretion	6/537	39/15628	0.00198916	0.0478339	0.0427443	Grm2/Npy2r/Snca/Syt1/Htr1b/Syt7	6	BP	CA1_Bulk	All DEGs	Bulk
45	GO:0050804	modulation of chemical synaptic transmission	56/354	489/15628	4.41354e-24	8.07091e-21	7.07846e-21	Shank1/Shank3/Snap25/Nptxr/Celf4/Nptx1/Cplx2/Ywhag/Neto1/Nrgn/Crtc1/Neurl1a/Dnm1/Homer3/Ncdn/Cplx1/Hap1/Nsmf/Rims1/Clstn2/Grm2/Erc2/Ntng2/Npy2r/Snca/Grik4/Grik5/Adora1/Nrn1/Syp/Camk2a/Dgkb/Grm1/Rims2/Brsk1/Ptprs/Dlgap3/Ptgs2/Kcnc3/Map1a/Begain/Ppp1r9b/Cacna1a/Prkce/Syt1/Syngr1/Dlgap4/Dbn1/Syt7/Stxbp1/Fam107a/Ppfia3/Jph3/Slc24a2/Cacng2/Plekhg5	56	BP	CA1_Bulk	Upregulated DEGs	Bulk
46	GO:0099177	regulation of trans-synaptic signaling	56/354	490/15628	4.88702e-24	8.07091e-21	7.07846e-21	Shank1/Shank3/Snap25/Nptxr/Celf4/Nptx1/Cplx2/Ywhag/Neto1/Nrgn/Crtc1/Neurl1a/Dnm1/Homer3/Ncdn/Cplx1/Hap1/Nsmf/Rims1/Clstn2/Grm2/Erc2/Ntng2/Npy2r/Snca/Grik4/Grik5/Adora1/Nrn1/Syp/Camk2a/Dgkb/Grm1/Rims2/Brsk1/Ptprs/Dlgap3/Ptgs2/Kcnc3/Map1a/Begain/Ppp1r9b/Cacna1a/Prkce/Syt1/Syngr1/Dlgap4/Dbn1/Syt7/Stxbp1/Fam107a/Ppfia3/Jph3/Slc24a2/Cacng2/Plekhg5	56	BP	CA1_Bulk	Upregulated DEGs	Bulk
47	GO:0099504	synaptic vesicle cycle	29/354	218/15628	1.39121e-14	1.53173e-11	1.34338e-11	Bsn/Snap25/Cplx2/Syn2/Pclo/Dnm1/Cplx1/Rims1/Sh3gl2/Slc17a7/Erc2/Pacsin1/Pip5k1c/Snca/Grik5/Nrn1/Syp/Camk2a/Rims2/Brsk1/Snap91/Dnajc6/Cacna1a/Prkce/Syt1/Syt7/Stxbp1/Vamp1/Ppfia3	29	BP	CA1_Bulk	Upregulated DEGs	Bulk
48	GO:0006836	neurotransmitter transport	28/354	224/15628	1.96783e-13	1.08329e-10	9.50083e-11	Snap25/Cplx2/Syn2/Pclo/Nrxn2/Slc6a17/Cplx1/Rims1/Slc17a7/Erc2/Snca/Grik5/Nrn1/Syp/Camk2a/Rims2/Slc6a7/Brsk1/Rph3a/Snap91/Kcnc3/Cacna1a/Prkce/Syt1/Syt7/Stxbp1/Vamp1/Ppfia3	28	BP	CA1_Bulk	Upregulated DEGs	Bulk
49	GO:0007269	neurotransmitter secretion	25/354	178/15628	2.79758e-13	1.15505e-10	1.01302e-10	Snap25/Cplx2/Syn2/Pclo/Nrxn2/Cplx1/Rims1/Erc2/Snca/Grik5/Nrn1/Syp/Camk2a/Rims2/Brsk1/Rph3a/Snap91/Kcnc3/Cacna1a/Prkce/Syt1/Syt7/Stxbp1/Vamp1/Ppfia3	25	BP	CA1_Bulk	Upregulated DEGs	Bulk
50	GO:0099643	signal release from synapse	25/354	178/15628	2.79758e-13	1.15505e-10	1.01302e-10	Snap25/Cplx2/Syn2/Pclo/Nrxn2/Cplx1/Rims1/Erc2/Snca/Grik5/Nrn1/Syp/Camk2a/Rims2/Brsk1/Rph3a/Snap91/Kcnc3/Cacna1a/Prkce/Syt1/Syt7/Stxbp1/Vamp1/Ppfia3	25	BP	CA1_Bulk	Upregulated DEGs	Bulk
51	GO:0001505	regulation of neurotransmitter levels	26/354	233/15628	2.01867e-11	7.4085e-09	6.4975e-09	Snap25/Cplx2/Syn2/Pclo/Nrxn2/Cplx1/Rims1/Slc17a7/Erc2/Snca/Grik5/Nrn1/Syp/Camk2a/Rims2/Brsk1/Rph3a/Snap91/Kcnc3/Cacna1a/Prkce/Syt1/Syt7/Stxbp1/Vamp1/Ppfia3	26	BP	CA1_Bulk	Upregulated DEGs	Bulk
52	GO:0050808	synapse organization	36/354	468/15628	1.45171e-10	4.75705e-08	4.1721e-08	Bsn/Shank1/Shank3/Nptxr/Nptx1/Pclo/Iqsec3/Neurl1a/Nrxn2/Ppfia4/Dctn1/Clstn2/Erc2/Ntng2/Nrp2/Snca/Dgkb/Ptprs/Lrrc4b/Rph3a/Dlgap3/Snap91/Nefl/Tanc1/Cacna1a/Adgrl1/Xlr3b/Srcin1/Sdk2/Dbn1/Kif1a/Lrtm2/Chchd10/Igf1r/Ppfia3/Cacng2	36	BP	CA1_Bulk	Upregulated DEGs	Bulk
53	GO:0140029	exocytic process	16/354	92/15628	2.26544e-10	6.23563e-08	5.46886e-08	Snap25/Rab15/Cplx2/Pclo/Cplx1/Rims1/Erc2/Snca/Grik5/Camk2a/Rims2/Syt1/Syt7/Stxbp1/Vamp1/Ppfia3	16	BP	CA1_Bulk	Upregulated DEGs	Bulk
54	GO:0007409	axonogenesis	34/354	446/15628	6.16277e-10	1.45397e-07	1.27518e-07	Nptx1/Uchl1/Robo1/Islr2/Ntng2/Nrp2/Unc5c/Pip5k1c/Slit2/Nrn1/Brsk1/Ptprs/Lrrc4b/Adarb1/Megf8/Snap91/Nefl/Map1a/Rtn4r/Map1b/Sema6b/Cacna1a/Slit1/Auts2/Fn1/Dbn1/Tgfb2/Lrtm2/Nefm/Stxbp1/Unc5a/Sptbn4/Szt2/Igf1r	34	BP	CA1_Bulk	Upregulated DEGs	Bulk
55	GO:0099565	chemical synaptic transmission, postsynaptic	14/354	96/15628	3.23391e-08	5.08648e-06	4.46101e-06	Shank1/Shank3/Celf4/Neto1/Rims1/Slc17a7/Npy2r/Snca/Grik5/Adora1/Rims2/Insyn1/Begain/Dbn1	14	BP	CA1_Bulk	Upregulated DEGs	Bulk
56	GO:0035418	protein localization to synapse	14/354	101/15628	6.25843e-08	8.67869e-06	7.6115e-06	Bsn/Shank1/Snap25/Nptxr/Nptx1/Neto1/Pclo/Nrxn2/Cplx1/Klc1/Camk2a/Map1a/Dbn1/Cacng2	14	BP	CA1_Bulk	Upregulated DEGs	Bulk
57	GO:0098698	postsynaptic specialization assembly	8/354	29/15628	1.81407e-07	1.86626e-05	1.63678e-05	Shank1/Shank3/Nptxr/Nptx1/Nrxn2/Ntng2/Ptprs/Lrrc4b	8	BP	CA1_Bulk	Upregulated DEGs	Bulk
58	GO:0007612	learning	16/354	166/15628	1.1842e-06	8.69205e-05	7.62322e-05	Shank1/Shank3/Snap25/Neto1/Cacna1c/Nrxn2/Cic/Brsk1/Ptgs2/Map1a/Gmfb/Tanc1/Ndrg4/Atp1a3/Jph3/Slc24a2	16	BP	CA1_Bulk	Upregulated DEGs	Bulk
59	GO:0031644	regulation of nervous system process	16/354	167/15628	1.2831e-06	9.19791e-05	8.06687e-05	Shank1/Shank3/Nptxr/Celf4/Nptx1/Neto1/Homer3/Rims1/Npy2r/Adora1/Grm1/Rims2/Dlgap3/Begain/Dlgap4/Dbn1	16	BP	CA1_Bulk	Upregulated DEGs	Bulk
60	GO:0060560	developmental growth involved in morphogenesis	20/354	264/15628	2.58137e-06	0.000170525	0.000149557	Robo1/Islr2/Rims1/Sh3gl2/Nrp2/Cpne6/Slit2/Nrn1/Rims2/Ptprs/Megf8/Rtn4r/Map1b/Sema6b/Slit1/Syt1/Auts2/Fn1/Dbn1/Kif26b	20	BP	CA1_Bulk	Upregulated DEGs	Bulk
61	GO:0050919	negative chemotaxis	8/354	42/15628	3.85769e-06	0.000231672	0.000203184	Robo1/Nrp2/Unc5c/Slit2/Rtn4r/Sema6b/Slit1/Lrtm2	8	BP	CA1_Bulk	Upregulated DEGs	Bulk
62	GO:0021549	cerebellum development	12/354	104/15628	4.03326e-06	0.000237891	0.000208638	Uqcrq/Hap1/Nfix/Psap/Ptprs/Faim2/Kndc1/Cntn1/Cacna1a/Rere/Sdf4/Igf1r	12	BP	CA1_Bulk	Upregulated DEGs	Bulk
63	GO:0007626	locomotory behavior	17/354	236/15628	2.8014e-05	0.00128514	0.00112711	Shank3/Snap25/Uchl1/Cacna1c/Dnm1/Snca/Grm1/Psap/Gmfb/Cacna1a/Prkce/Ccnd2/Dbn1/Atp1a3/Sptbn4/Mta1/Aplp2	17	BP	CA1_Bulk	Upregulated DEGs	Bulk
64	GO:1904062	regulation of cation transmembrane transport	20/354	331/15628	6.98009e-05	0.00284632	0.00249632	Shank1/Shank3/Ywhah/Neto1/Cacna1c/Hap1/Stac2/Slc25a4/Cox17/Snca/Rph3a/Cacna1a/Prkce/Kcnc2/Atp2b4/Tgfb2/Cbarp/Ank2/Jph3/Cacng2	20	BP	CA1_Bulk	Upregulated DEGs	Bulk
65	GO:0050767	regulation of neurogenesis	23/354	415/15628	7.64652e-05	0.00300672	0.002637	Shank3/Ywhah/Robo1/Neurl1a/Islr2/Hap1/Lingo1/Slit2/Ptprs/Megf8/Snap91/Il34/Fbxo31/Nefl/Rtn4r/Map1b/Sema6b/Slit1/Xlr3b/Fn1/Dbn1/Ski/Cit	23	BP	CA1_Bulk	Upregulated DEGs	Bulk
66	GO:0008088	axo-dendritic transport	9/354	80/15628	7.98161e-05	0.00310156	0.00272017	Bsn/Uchl1/Hap1/Klc1/Madd/Nefl/Map1a/Kif1a/Nefm	9	BP	CA1_Bulk	Upregulated DEGs	Bulk
67	GO:0016049	cell growth	25/354	479/15628	9.80941e-05	0.00372419	0.00326624	Islr2/Kmt2d/Rims1/Sh3gl2/Ddx3x/Nrp2/Slc25a4/Cpne6/Slit2/Nrn1/Rims2/Ptprs/Megf8/Rtn4r/Map1b/Ppp1r9b/Sbf1/Sema6b/Slit1/Syt1/Auts2/Fn1/Dbn1/Tgfb2/Fam107a	25	BP	CA1_Bulk	Upregulated DEGs	Bulk
68	GO:0007263	nitric oxide mediated signal transduction	5/354	22/15628	0.000111121	0.00412397	0.00361686	Mt1/Mt2/Npy2r/Kcnc2/Atp2b4	5	BP	CA1_Bulk	Upregulated DEGs	Bulk
69	GO:0031110	regulation of microtubule polymerization or depolymerization	9/354	86/15628	0.000140528	0.00493638	0.00432937	Dctn1/Stmn2/Snca/Map1a/Map1b/Clip3/Apc2/Stmn3/Mapre3	9	BP	CA1_Bulk	Upregulated DEGs	Bulk
70	GO:0099590	neurotransmitter receptor internalization	6/354	38/15628	0.000193707	0.00652871	0.0057259	Snap25/Dnm1/Hap1/Pacsin1/Pip5k1c/Cacng2	6	BP	CA1_Bulk	Upregulated DEGs	Bulk
71	GO:0032409	regulation of transporter activity	16/354	261/15628	0.000312253	0.00929164	0.00814908	Shank1/Shank3/Ywhah/Neto1/Hap1/Stac2/Slc25a4/Cox17/Snca/Rph3a/Cacna1a/Kcnc2/Cbarp/Ank2/Jph3/Cacng2	16	BP	CA1_Bulk	Upregulated DEGs	Bulk
72	GO:1990778	protein localization to cell periphery	19/354	353/15628	0.000458771	0.0129515	0.0113589	Snap25/Nptxr/Nptx1/Rab15/Efr3b/Nectin3/Cplx1/Stac2/Pacsin1/Camk2a/Clip3/Ppp1r9b/Gpr158/Atp2b4/Efr3a/Stxbp1/Sptbn4/Ank2/Cacng2	19	BP	CA1_Bulk	Upregulated DEGs	Bulk
73	GO:0071625	vocalization behavior	4/354	17/15628	0.000487646	0.0130951	0.0114848	Shank1/Shank3/Nrxn2/Auts2	4	BP	CA1_Bulk	Upregulated DEGs	Bulk
74	GO:0051962	positive regulation of nervous system development	18/354	331/15628	0.000570852	0.0147306	0.0129193	Shank3/Robo1/Neurl1a/Islr2/Hap1/Clstn2/Lrrc4b/Megf8/Snap91/Il34/Fbxo31/Nefl/Map1b/Adgrl1/Xlr3b/Fn1/Dbn1/Lrtm2	18	BP	CA1_Bulk	Upregulated DEGs	Bulk
75	GO:0022406	membrane docking	8/354	83/15628	0.000576039	0.0147493	0.0129356	Rab15/Rims1/Camk2a/Rims2/Ndrg4/Syt1/Stxbp1/Ppfia3	8	BP	CA1_Bulk	Upregulated DEGs	Bulk
76	GO:0015800	acidic amino acid transport	7/354	64/15628	0.000590959	0.0150149	0.0131686	Slc25a22/Slc17a7/Grm2/Snca/Adora1/Grm1/Stxbp1	7	BP	CA1_Bulk	Upregulated DEGs	Bulk
77	GO:0071241	cellular response to inorganic substance	12/354	174/15628	0.000619357	0.0153246	0.0134402	Nptx1/Mt1/Mt2/Cpne4/Cpne6/Snca/Atp13a2/Kcnc2/Syt1/Fn1/Syt7/Jund	12	BP	CA1_Bulk	Upregulated DEGs	Bulk
78	GO:0071248	cellular response to metal ion	11/354	150/15628	0.000621706	0.0153246	0.0134402	Nptx1/Mt1/Mt2/Cpne4/Cpne6/Snca/Atp13a2/Syt1/Fn1/Syt7/Jund	11	BP	CA1_Bulk	Upregulated DEGs	Bulk
79	GO:0030307	positive regulation of cell growth	12/354	175/15628	0.000651722	0.0159455	0.0139847	Islr2/Rims1/Ddx3x/Slc25a4/Cpne6/Rims2/Megf8/Map1b/Syt1/Fn1/Dbn1/Tgfb2	12	BP	CA1_Bulk	Upregulated DEGs	Bulk
80	GO:0048638	regulation of developmental growth	19/354	368/15628	0.000759335	0.0181745	0.0159397	Cacna1c/Islr2/Rims1/Slc25a4/Cpne6/Slit2/Rims2/Ptprs/Megf8/Rtn4r/Map1b/Sema6b/Slit1/Syt1/Fn1/Dbn1/Sptbn4/Igf1r/Rai1	19	BP	CA1_Bulk	Upregulated DEGs	Bulk
81	GO:1902904	negative regulation of supramolecular fiber organization	11/354	162/15628	0.00117348	0.0251689	0.022074	Shank1/Shank3/Stmn2/Slit2/Snca/Map1a/Gmfb/Map1b/Clip3/Apc2/Dbn1	11	BP	CA1_Bulk	Upregulated DEGs	Bulk
82	GO:0014048	regulation of glutamate secretion	4/354	22/15628	0.00137059	0.0283902	0.0248991	Grm2/Snca/Adora1/Stxbp1	4	BP	CA1_Bulk	Upregulated DEGs	Bulk
83	GO:0014046	dopamine secretion	5/354	39/15628	0.00177251	0.0344984	0.0302563	Grm2/Npy2r/Snca/Syt1/Syt7	5	BP	CA1_Bulk	Upregulated DEGs	Bulk
84	GO:0014059	regulation of dopamine secretion	5/354	39/15628	0.00177251	0.0344984	0.0302563	Grm2/Npy2r/Snca/Syt1/Syt7	5	BP	CA1_Bulk	Upregulated DEGs	Bulk
85	GO:0006835	dicarboxylic acid transport	7/354	80/15628	0.00222099	0.0407552	0.0357437	Slc25a22/Slc17a7/Grm2/Snca/Adora1/Grm1/Stxbp1	7	BP	CA1_Bulk	Upregulated DEGs	Bulk
86	GO:1903115	regulation of actin filament-based movement	5/354	42/15628	0.00247789	0.0442403	0.0388002	Cacna1c/Cacna1h/Adora1/Dbn1/Ank2	5	BP	CA1_Bulk	Upregulated DEGs	Bulk
87	GO:0051952	regulation of amine transport	8/354	104/15628	0.00249845	0.0443676	0.0389119	Grm2/Npy2r/Snca/Adora1/Cacna1a/Syt1/Syt7/Stxbp1	8	BP	CA1_Bulk	Upregulated DEGs	Bulk
88	GO:0097479	synaptic vesicle localization	6/354	61/15628	0.00251925	0.0444979	0.0390261	Syn2/Pclo/Dnm1/Snca/Madd/Snap91	6	BP	CA1_Bulk	Upregulated DEGs	Bulk
89	GO:0003148	outflow tract septum morphogenesis	4/354	26/15628	0.00260841	0.045585	0.0399796	Robo1/Nrp2/Tgfb2/Parva	4	BP	CA1_Bulk	Upregulated DEGs	Bulk
90	GO:0001731	formation of translation preinitiation complex	3/354	13/15628	0.00278379	0.0478899	0.042001	Eif2s3x/Rpl13a/Eif4h	3	BP	CA1_Bulk	Upregulated DEGs	Bulk
91	GO:0098984	neuron to neuron synapse	61/546	420/15736	8.93854e-22	4.27262e-19	3.10497e-19	Bsn/Shank1/Shank3/Camk2n1/Pdzd2/Homer1/Syn2/Neto1/Pclo/Nrgn/Iqsec3/Nectin3/Crtc1/Neurl1a/Cacna1c/Dnm1/Dynll2/Homer2/Homer3/Nsmf/Rims1/Sh3gl2/Clstn2/Erc2/Pacsin1/Itpr1/Pip5k1c/Rps14/Grik4/Grik5/Adora1/Mal2/Syp/Camk2a/Grm1/Actr2/Ptprs/Lrrc4b/Snap91/Nr3c2/Map1a/Dnajc6/Insyn1/Map1b/Ppp1r9b/Tanc1/Adgrl1/Igsf9b/Map4/Syt1/Srcin1/Epb41l1/Cryab/Dbn1/Nefm/Atp1a3/Ank2/Dclk1/Bcr/Dab1/Cacng2	61	CC	CA1_Bulk	All DEGs	Bulk
92	GO:0099572	postsynaptic specialization	60/546	422/15736	5.92827e-21	1.41686e-18	1.02965e-18	Bsn/Shank1/Shank3/Camk2n1/Pdzd2/Gabra2/Homer1/Syn2/Neto1/Pclo/Nrgn/Iqsec3/Nectin3/Crtc1/Neurl1a/Cacna1c/Dnm1/Dynll2/Homer2/Homer3/Nsmf/Rims1/Clstn2/Erc2/Pacsin1/Itpr1/Pip5k1c/Rps14/Grik5/Adora1/Syp/Camk2a/Grm1/Actr2/Ptprs/Gabra1/Lrrc4b/Dlgap3/Snap91/Nr3c2/Map1a/Dnajc6/Insyn1/Map1b/Ppp1r9b/Tanc1/Adgrl1/Igsf9b/Map4/Srcin1/Epb41l1/Dlgap4/Cryab/Dbn1/Nefm/Ank2/Dclk1/Bcr/Dab1/Cacng2	60	CC	CA1_Bulk	All DEGs	Bulk
93	GO:0150034	distal axon	39/546	365/15736	4.31898e-10	2.06447e-08	1.50028e-08	Snap25/Cplx2/Pclo/Cplx1/Hap1/Klc1/Eno1/Erc2/Pacsin1/Unc5c/Stmn2/Snca/Grik4/Grik5/Adora1/Syp/Brsk1/Fkbp1a/Snap91/Kcnc3/Nefl/Rtn4r/Map1b/Aak1/Ppp1r9b/Tanc1/Avpr1b/Adgrl1/Kcnc2/Synj2/Htr1b/Auts2/Tnk2/Dbn1/Ush2a/Syt7/Atp1a3/Cbarp/Clu	39	CC	CA1_Bulk	All DEGs	Bulk
94	GO:0099569	presynaptic cytoskeleton	7/546	10/15736	6.38899e-09	2.34918e-07	1.70718e-07	Bsn/Pclo/Rims1/Erc2/Rims2/Nefl/Nefm	7	CC	CA1_Bulk	All DEGs	Bulk
95	GO:0099503	secretory vesicle	41/546	481/15736	1.088e-07	2.79434e-06	2.03068e-06	Bsn/Snap25/Chgb/Gabra2/Rab15/Syn2/Dnm1/Atp6v0a1/Slc6a17/Sh3gl2/Atp6v1g2/Slc17a7/Itpr1/Atp6v0c/Ap2a2/Vps13c/Pcsk2/Snca/Mal2/Syp/Brsk1/Ptprs/Rph3a/Madd/Anxa11/Skil/Snap91/Synpr/Vwf/Pcsk1n/Syt1/Syngr1/Ap2a1/Kif1a/Tgfb2/Syt7/Stxbp1/Vamp1/Cbarp/Ppfia3/Cep131	41	CC	CA1_Bulk	All DEGs	Bulk
96	GO:0008021	synaptic vesicle	26/546	229/15736	1.11072e-07	2.79434e-06	2.03068e-06	Bsn/Snap25/Gabra2/Rab15/Syn2/Dnm1/Atp6v0a1/Slc6a17/Sh3gl2/Atp6v1g2/Slc17a7/Atp6v0c/Ap2a2/Snca/Mal2/Syp/Brsk1/Ptprs/Rph3a/Madd/Snap91/Synpr/Syt1/Syngr1/Kif1a/Syt7	26	CC	CA1_Bulk	All DEGs	Bulk
97	GO:0043209	myelin sheath	22/546	204/15736	2.50537e-06	4.73142e-05	3.43838e-05	Snap25/Uchl1/Syn2/Cntnap1/Ywhag/Dnm1/Eno1/Pacsin1/Slc25a4/Cntn1/Tuba1b/Nefl/Aldoa/Tubb4b/Cox6a1/Tagln3/Cryab/Tkt/Nefm/Stxbp1/Atp1a3/Hbb-b1	22	CC	CA1_Bulk	All DEGs	Bulk
98	GO:0043204	perikaryon	17/546	130/15736	2.57358e-06	4.73142e-05	3.43838e-05	Neurl1a/Ncdn/Nsmf/Cacna1h/Pcsk2/Grik4/Kcnab1/Grik5/Map1b/Avpr1b/Cacna1a/Kcnc2/Rbfox3/Cryab/Nefm/Reln/Ppp5c	17	CC	CA1_Bulk	All DEGs	Bulk
99	GO:1990351	transporter complex	26/546	297/15736	1.50085e-05	0.00019928	0.000144819	Shank1/Shank3/Snap25/Gabra2/Cacna1c/Ttyh3/Cacna1h/Grik4/Kcnab1/Grik5/Nrn1/Scn3b/Gabra1/Dlgap3/Trpc4/Kcnc3/Kcnmb4/Pex5l/Unc80/Cacna1a/Kcnc2/Kcnq5/Atp1a3/Tmem30a/Kcnf1/Cacng2	26	CC	CA1_Bulk	All DEGs	Bulk
100	GO:1902495	transmembrane transporter complex	25/546	284/15736	1.98869e-05	0.000237649	0.000172702	Shank1/Shank3/Snap25/Gabra2/Cacna1c/Ttyh3/Cacna1h/Grik4/Kcnab1/Grik5/Nrn1/Scn3b/Gabra1/Dlgap3/Trpc4/Kcnc3/Kcnmb4/Pex5l/Unc80/Cacna1a/Kcnc2/Kcnq5/Atp1a3/Kcnf1/Cacng2	25	CC	CA1_Bulk	All DEGs	Bulk
101	GO:0043197	dendritic spine	20/546	200/15736	2.19092e-05	0.000255429	0.000185624	Shank1/Shank3/Homer1/Nrgn/Sez6/Neurl1a/Dnm1/Nsmf/Adora1/Camk2a/Grm1/Rph3a/Dlgap3/Ppp3ca/Ppp1r9b/Igf2bp1/Cryab/Dbn1/Atp1a3/Atp2b1	20	CC	CA1_Bulk	All DEGs	Bulk
102	GO:0031252	cell leading edge	30/546	382/15736	2.78926e-05	0.000317444	0.000230691	Snap25/Gabra2/Robo1/Ddx3x/Dctn1/Tln2/Pacsin1/Unc5c/Psd3/Stmn2/Adora1/Actr2/Gabra1/Atn1/Kcnc3/Aak1/Ppp1r9b/Kcnc2/Synj2/Apc2/Srcin1/Dbn1/Ush2a/Lmo4/Unc5a/Atp2b1/Fam107a/Cit/Parva/Plekhg5	30	CC	CA1_Bulk	All DEGs	Bulk
103	GO:0030427	site of polarized growth	19/546	213/15736	0.00016275	0.00144064	0.00104693	Snap25/Pclo/Hap1/Klc1/Eno1/Erc2/Unc5c/Stmn2/Snca/Nefl/Rtn4r/Map1b/Ppp1r9b/Adgrl1/Auts2/Tnk2/Dbn1/Cbarp/Clu	19	CC	CA1_Bulk	All DEGs	Bulk
104	GO:0098797	plasma membrane protein complex	33/546	492/15736	0.000240041	0.00204892	0.00148898	Shank1/Shank3/Snap25/Cacna1c/Gabbr2/Traf3/Ap2a2/Neo1/Cacna1h/Grik4/Kcnab1/Grik5/Nrn1/Grm1/Scn3b/Cdh24/Dlgap3/Cdh6/Gfra1/Trf/Snap91/Kcnc3/Kcnmb4/Cacna1a/Kcnc2/Kcnq5/Apc2/Ap2a1/Tnk2/Atp1a3/Igf1r/Kcnf1/Cacng2	33	CC	CA1_Bulk	All DEGs	Bulk
105	GO:0030863	cortical cytoskeleton	12/546	111/15736	0.00046794	0.00392413	0.00285171	Bsn/Pclo/Nsmf/Rims1/Erc2/Rims2/Actr2/Trpc4/Ppp1r9b/Dbn1/Slc2a1/Sptbn4	12	CC	CA1_Bulk	All DEGs	Bulk
106	GO:0099522	region of cytosol	6/546	40/15736	0.00238742	0.0175567	0.0127587	Homer1/Hap1/Sh3gl2/Camk2a/Prkce/Dbn1	6	CC	CA1_Bulk	All DEGs	Bulk
107	GO:0031012	extracellular matrix	27/546	435/15736	0.00263984	0.0184622	0.0134167	Fibcd1/Gpc1/Matn2/Ccbe1/Lingo1/Ntng2/Muc5b/Slit2/Mmp17/Spock2/Muc4/Anxa11/Trf/Dcn/Col11a1/Vwf/Fn1/Coch/Tgfb2/Ush2a/Enam/Vasn/Cilp/Reln/9530053A07Rik/Il1rl1/Col12a1	27	CC	CA1_Bulk	All DEGs	Bulk
108	GO:0030018	Z disc	11/546	118/15736	0.00266505	0.0184622	0.0134167	Homer1/Cacna1c/Xirp2/Scn3b/Fkbp1a/Ppp3ca/Aldoa/Atp2b4/Cryab/Slc2a1/Ank2	11	CC	CA1_Bulk	All DEGs	Bulk
109	GO:0019898	extrinsic component of membrane	20/546	299/15736	0.003996	0.0248063	0.0180271	Bsn/Shank3/Snap25/Syn2/Stac2/Eno1/Vps13c/Kcnab1/Cdh24/Rph3a/Cdh6/Gfra1/Rpl29/Trf/Snap91/Epn1/Synj2/Apc2/Tnk2/Kif1a	20	CC	CA1_Bulk	All DEGs	Bulk
110	GO:0030118	clathrin coat	6/546	45/15736	0.00437874	0.02584	0.0187782	Ap2a2/Snap91/Epn1/Aak1/Kcnq5/Ap2a1	6	CC	CA1_Bulk	All DEGs	Bulk
111	GO:0031201	SNARE complex	6/546	45/15736	0.00437874	0.02584	0.0187782	Snap25/Cplx2/Syn2/Cplx1/Doc2b/Vamp1	6	CC	CA1_Bulk	All DEGs	Bulk
112	GO:0022626	cytosolic ribosome	9/546	99/15736	0.0074235	0.03987	0.028974	Ddx3x/Rps29/Rplp2/Rplp1/Rpl13a/Rps14/Rpl27a/Rpl36/Rpl29	9	CC	CA1_Bulk	All DEGs	Bulk
113	GO:0005905	clathrin-coated pit	7/546	67/15736	0.00838771	0.0440585	0.0320179	Ap2a2/Trf/Snap91/Epn1/Aak1/Ap2a1/Tnk2	7	CC	CA1_Bulk	All DEGs	Bulk
114	GO:0001917	photoreceptor inner segment	6/546	53/15736	0.00978502	0.048219	0.0350413	Dnm1/Crocc/Rp1/Slc2a1/Ush2a/Atp1a3	6	CC	CA1_Bulk	All DEGs	Bulk
115	GO:0098978	glutamatergic synapse	56/360	500/15736	2.25391e-23	9.42133e-21	6.54819e-21	Bsn/Shank1/Shank3/Snap25/Nptxr/Nptx1/Ywhah/Cplx2/Syn2/Neto1/Pclo/Nrgn/Crtc1/Cacna1c/Dnm1/Dynll2/Homer3/Gabbr2/Slc6a17/Cplx1/Nsmf/Rims1/Sh3gl2/Clstn2/Erc2/Ntng2/Nrp2/Pacsin1/Cacna1h/Pip5k1c/Grik4/Grik5/Nrn1/Camk2a/Dgkb/Grm1/Rims2/Ptprs/Lrrc4b/Dlgap3/Kcnc3/Rtn4r/Begain/Tanc1/Cacna1a/Adgrl1/Prkce/Atp2b4/Syt1/Dlgap4/Dbn1/Syt7/Stxbp1/Vamp1/Ppfia3/Cacng2	56	CC	CA1_Bulk	Upregulated DEGs	Bulk
116	GO:0097060	synaptic membrane	51/360	451/15736	1.65397e-21	3.4568e-19	2.40261e-19	Bsn/Shank1/Shank3/Snap25/Cntnap1/Neto1/Nrgn/Iqsec3/Nectin3/Cacna1c/Dnm1/Nrxn2/Gabbr2/Rims1/Clstn2/Eno1/Grm2/Erc2/Ntng2/Nrp2/Pacsin1/Cacna1h/Pip5k1c/Grik4/Grik5/Adora1/Syp/Dgkb/Grm1/Rims2/Ptprs/Lrrc4b/Rph3a/Faim2/Cntn1/Snap91/Kcnc3/Epn1/Ppp1r9b/Cacna1a/Adgrl1/Kcnc2/Atp2b4/Syt1/Epb41l1/Dbn1/Syt7/Stxbp1/Atp1a3/Ank2/Cacng2	51	CC	CA1_Bulk	Upregulated DEGs	Bulk
117	GO:0150034	distal axon	33/360	365/15736	1.67014e-11	6.9812e-10	4.85221e-10	Snap25/Cplx2/Pclo/Cplx1/Hap1/Klc1/Eno1/Erc2/Pacsin1/Unc5c/Stmn2/Snca/Grik4/Grik5/Adora1/Syp/Brsk1/Snap91/Kcnc3/Nefl/Rtn4r/Map1b/Aak1/Ppp1r9b/Tanc1/Adgrl1/Kcnc2/Auts2/Tnk2/Dbn1/Syt7/Atp1a3/Cbarp	33	CC	CA1_Bulk	Upregulated DEGs	Bulk
118	GO:0099503	secretory vesicle	37/360	481/15736	1.06169e-10	4.03444e-09	2.80409e-09	Bsn/Snap25/Chgb/Rab15/Syn2/Dnm1/Atp6v0a1/Slc6a17/Sh3gl2/Atp6v1g2/Slc17a7/Atp6v0c/Ap2a2/Vps13c/Pcsk2/Snca/Syp/Brsk1/Ptprs/Rph3a/Madd/Anxa11/Snap91/Synpr/Vwf/Pcsk1n/Syt1/Syngr1/Ap2a1/Kif1a/Tgfb2/Syt7/Stxbp1/Vamp1/Cbarp/Ppfia3/Cep131	37	CC	CA1_Bulk	Upregulated DEGs	Bulk
119	GO:0099569	presynaptic cytoskeleton	7/360	10/15736	3.50185e-10	1.21981e-08	8.47816e-09	Bsn/Pclo/Rims1/Erc2/Rims2/Nefl/Nefm	7	CC	CA1_Bulk	Upregulated DEGs	Bulk
120	GO:0043209	myelin sheath	21/360	204/15736	9.34867e-09	2.17097e-07	1.50891e-07	Snap25/Uchl1/Syn2/Cntnap1/Ywhag/Dnm1/Eno1/Pacsin1/Slc25a4/Cntn1/Tuba1b/Nefl/Aldoa/Tubb4b/Cox6a1/Tagln3/Tkt/Nefm/Stxbp1/Atp1a3/Hbb-b1	21	CC	CA1_Bulk	Upregulated DEGs	Bulk
121	GO:0030427	site of polarized growth	18/360	213/15736	2.02714e-06	2.75636e-05	1.91578e-05	Snap25/Pclo/Hap1/Klc1/Eno1/Erc2/Unc5c/Stmn2/Snca/Nefl/Rtn4r/Map1b/Ppp1r9b/Adgrl1/Auts2/Tnk2/Dbn1/Cbarp	18	CC	CA1_Bulk	Upregulated DEGs	Bulk
122	GO:0031252	cell leading edge	24/360	382/15736	8.18559e-06	9.2475e-05	6.42738e-05	Snap25/Robo1/Ddx3x/Dctn1/Tln2/Pacsin1/Unc5c/Psd3/Stmn2/Adora1/Atn1/Kcnc3/Aak1/Ppp1r9b/Kcnc2/Apc2/Srcin1/Dbn1/Lmo4/Unc5a/Fam107a/Cit/Parva/Plekhg5	24	CC	CA1_Bulk	Upregulated DEGs	Bulk
123	GO:0043204	perikaryon	13/360	130/15736	8.88113e-06	9.76924e-05	6.79e-05	Neurl1a/Ncdn/Nsmf/Cacna1h/Pcsk2/Grik4/Grik5/Map1b/Cacna1a/Kcnc2/Rbfox3/Nefm/Ppp5c	13	CC	CA1_Bulk	Upregulated DEGs	Bulk
124	GO:0098797	plasma membrane protein complex	28/360	492/15736	9.39738e-06	0.000100721	7.00048e-05	Shank1/Shank3/Snap25/Cacna1c/Gabbr2/Traf3/Ap2a2/Cacna1h/Grik4/Grik5/Nrn1/Grm1/Cdh24/Dlgap3/Gfra1/Snap91/Kcnc3/Kcnmb4/Cacna1a/Kcnc2/Kcnq5/Apc2/Ap2a1/Tnk2/Atp1a3/Igf1r/Kcnf1/Cacng2	28	CC	CA1_Bulk	Upregulated DEGs	Bulk
125	GO:1990351	transporter complex	20/360	297/15736	1.73559e-05	0.000161217	0.000112052	Shank1/Shank3/Snap25/Cacna1c/Ttyh3/Cacna1h/Grik4/Grik5/Nrn1/Dlgap3/Kcnc3/Kcnmb4/Unc80/Cacna1a/Kcnc2/Kcnq5/Atp1a3/Tmem30a/Kcnf1/Cacng2	20	CC	CA1_Bulk	Upregulated DEGs	Bulk
126	GO:0043197	dendritic spine	14/360	200/15736	0.000212026	0.00152805	0.00106205	Shank1/Shank3/Nrgn/Neurl1a/Dnm1/Nsmf/Adora1/Camk2a/Grm1/Rph3a/Dlgap3/Ppp1r9b/Dbn1/Atp1a3	14	CC	CA1_Bulk	Upregulated DEGs	Bulk
127	GO:0099523	presynaptic cytosol	4/360	24/15736	0.00199224	0.0112534	0.00782158	Hap1/Sh3gl2/Camk2a/Prkce	4	CC	CA1_Bulk	Upregulated DEGs	Bulk
128	GO:0019898	extrinsic component of membrane	15/360	299/15736	0.00382119	0.0181867	0.0126405	Bsn/Shank3/Snap25/Syn2/Stac2/Eno1/Vps13c/Cdh24/Rph3a/Gfra1/Snap91/Epn1/Apc2/Tnk2/Kif1a	15	CC	CA1_Bulk	Upregulated DEGs	Bulk
129	GO:0016471	vacuolar proton-transporting V-type ATPase complex	3/360	17/15736	0.00636198	0.0274155	0.0190549	Atp6v0a1/Atp6v1g2/Atp6v0c	3	CC	CA1_Bulk	Upregulated DEGs	Bulk
130	GO:0022625	cytosolic large ribosomal subunit	5/360	52/15736	0.00656506	0.0277191	0.0192659	Rplp2/Rplp1/Rpl13a/Rpl27a/Rpl36	5	CC	CA1_Bulk	Upregulated DEGs	Bulk
131	GO:0005198	structural molecule activity	41/540	497/15511	2.84658e-07	0.000194421	0.000176488	Bsn/Shank3/Homer1/Pclo/Plec/Matn2/Rims1/Rps29/Sprr2a1/Tln2/Crocc/Rplp2/Rplp1/Erc2/Rpl13a/Slit2/Rps14/Rpl27a/Mal2/Rpl36/Rims2/Actr2/Spock2/Muc4/Rpl29/Tuba1b/Nefl/Eppk1/Dcn/Col11a1/Vwf/Epb41l1/Tubb4b/Fn1/Cryab/Nefm/Myh11/Enam/Reln/Igf1r/Col12a1	41	MF	CA1_Bulk	All DEGs	Bulk
132	GO:0017075	syntaxin-1 binding	7/540	26/15511	2.20301e-05	0.00401118	0.00364119	Snap25/Cplx2/Cplx1/Syp/Synpr/Syt1/Stxbp1	7	MF	CA1_Bulk	All DEGs	Bulk
133	GO:0015267	channel activity	31/540	402/15511	3.10244e-05	0.00401118	0.00364119	Snap25/Gabra2/Panx2/Cacna1c/Kcnh7/Ttyh3/Slc17a7/Aqp4/Itpr1/Cacna1h/Grik4/Kcnab1/Grik5/Slc24a3/Scn3b/Gabra1/Trpc4/Kcnc3/Kcnmb4/Pex5l/Kcnj15/Unc80/Cacna1a/Kcnc2/Kcnq5/Htr1b/Kcnk10/Ano3/Kcnf1/Slc24a2/Cacng2	31	MF	CA1_Bulk	All DEGs	Bulk
134	GO:0022803	passive transmembrane transporter activity	31/540	402/15511	3.10244e-05	0.00401118	0.00364119	Snap25/Gabra2/Panx2/Cacna1c/Kcnh7/Ttyh3/Slc17a7/Aqp4/Itpr1/Cacna1h/Grik4/Kcnab1/Grik5/Slc24a3/Scn3b/Gabra1/Trpc4/Kcnc3/Kcnmb4/Pex5l/Kcnj15/Unc80/Cacna1a/Kcnc2/Kcnq5/Htr1b/Kcnk10/Ano3/Kcnf1/Slc24a2/Cacng2	31	MF	CA1_Bulk	All DEGs	Bulk
135	GO:0044325	ion channel binding	16/540	142/15511	3.52373e-05	0.00401118	0.00364119	Snap25/Ywhah/Homer1/Cacna1c/Hap1/Rims1/Itpr1/Kcnab1/Rims2/Scn3b/Fkbp1a/Epn1/Ppp1r9b/Kcnc2/Cbarp/Ank2	16	MF	CA1_Bulk	All DEGs	Bulk
136	GO:0005544	calcium-dependent phospholipid binding	9/540	50/15511	4.92298e-05	0.00420299	0.00381531	Pclo/Cpne4/Cpne8/Cpne6/Rph3a/Anxa11/Syt1/Doc2b/Syt7	9	MF	CA1_Bulk	All DEGs	Bulk
137	GO:0048495	Roundabout binding	4/540	10/15511	0.000258053	0.0111357	0.0101086	Slit2/Rtn4r/Slit1/Lrtm2	4	MF	CA1_Bulk	All DEGs	Bulk
138	GO:0016247	channel regulator activity	12/540	129/15511	0.00181904	0.0496961	0.0451121	Ywhah/Nrxn2/Grm2/Itpr1/Kcnab1/Hpcal4/Scn3b/Kcnmb4/Tspan13/Atp2b4/Ank2/Cacng2	12	MF	CA1_Bulk	All DEGs	Bulk
139	GO:0017075	syntaxin-1 binding	7/355	26/15511	1.40177e-06	0.000769571	0.000692031	Snap25/Cplx2/Cplx1/Syp/Synpr/Syt1/Stxbp1	7	MF	CA1_Bulk	Upregulated DEGs	Bulk
140	GO:0098918	structural constituent of synapse	7/355	30/15511	4.00917e-06	0.00110052	0.000989632	Bsn/Shank3/Pclo/Rims1/Erc2/Rims2/Nefl	7	MF	CA1_Bulk	Upregulated DEGs	Bulk
141	GO:0048495	Roundabout binding	4/355	10/15511	5.07979e-05	0.00405365	0.00364521	Slit2/Rtn4r/Slit1/Lrtm2	4	MF	CA1_Bulk	Upregulated DEGs	Bulk
142	GO:0005544	calcium-dependent phospholipid binding	7/355	50/15511	0.000132775	0.00809927	0.00728321	Pclo/Cpne4/Cpne6/Rph3a/Anxa11/Syt1/Syt7	7	MF	CA1_Bulk	Upregulated DEGs	Bulk
143	GO:0003779	actin binding	21/355	398/15511	0.000349177	0.0159748	0.0143653	Shank3/Ywhah/Ncald/Plec/Tln2/Crocc/Snca/Klhl2/Enc1/Map1a/Gmfb/Map1b/Ppp1r9b/Prkce/Epb41l1/Tagln3/Dbn1/Myh11/Fam107a/Sptbn4/Parva	21	MF	CA1_Bulk	Upregulated DEGs	Bulk
144	GO:0022890	inorganic cation transmembrane transporter activity	24/355	496/15511	0.000478024	0.0174957	0.0157329	Snap25/Cacna1c/Atp6v0a1/Slc6a17/Atp6v1g2/Slc17a7/Atp6v0c/Cacna1h/Grik4/Grik5/Slc6a7/Kcnc3/Kcnmb4/Unc80/Cacna1a/Kcnc2/Atp2b4/Kcnq5/Cox6a1/Kcnk10/Atp1a3/Kcnf1/Slc24a2/Cacng2	24	MF	CA1_Bulk	Upregulated DEGs	Bulk
145	GO:0043274	phospholipase binding	4/355	18/15511	0.00064018	0.020674	0.018591	Snca/Snap91/Nefl/Stxbp1	4	MF	CA1_Bulk	Upregulated DEGs	Bulk
146	GO:0017124	SH3 domain binding	9/355	124/15511	0.0021966	0.0434916	0.0391095	Shank1/Shank3/Cntnap1/Dnm1/Rims1/Grik5/Dnajc6/Prkce/Cit	9	MF	CA1_Bulk	Upregulated DEGs	Bulk
147	GO:0005326	neurotransmitter transmembrane transporter activity	4/355	25/15511	0.00233251	0.0434916	0.0391095	Slc6a17/Cplx1/Slc17a7/Slc6a7	4	MF	CA1_Bulk	Upregulated DEGs	Bulk
148	GO:0022803	passive transmembrane transporter activity	19/355	402/15511	0.00237155	0.0434916	0.0391095	Snap25/Panx2/Cacna1c/Ttyh3/Slc17a7/Cacna1h/Grik4/Grik5/Kcnc3/Kcnmb4/Unc80/Cacna1a/Kcnc2/Kcnq5/Kcnk10/Ano3/Kcnf1/Slc24a2/Cacng2	19	MF	CA1_Bulk	Upregulated DEGs	Bulk
149	GO:0004857	enzyme inhibitor activity	14/355	256/15511	0.00237659	0.0434916	0.0391095	Camk2n1/Spock1/Serpina3n/Slit2/Snca/Ppp1r9b/Sbf1/Atp2b4/Pcsk1n/Tmbim6/Pkig/Ski/Cit/Parva	14	MF	CA1_Bulk	Upregulated DEGs	Bulk
150	GO:0008066	glutamate receptor activity	4/355	26/15511	0.00270747	0.0464501	0.0417699	Grm2/Grik4/Grik5/Grm1	4	MF	CA1_Bulk	Upregulated DEGs	Bulk

## Sheet: BulkCA3
Column1	ID	Description	GeneRatio	BgRatio	pvalue	p.adjust	qvalue	geneID	Count	ONTOLOGY	region	reg	analysis
1	GO:0050804	modulation of chemical synaptic transmission	45/301	489/15628	1.60086e-18	2.79563e-15	2.4774e-15	Prkcb/Nptxr/Prkcg/Ptprs/Brsk1/Cacna1b/Mapk8ip2/Ywhag/Nlgn2/Shank3/Clstn1/Dlgap4/Ppfia3/Dnm1/Git1/Celf4/Homer3/Rapgef4/Grik5/Neurl1a/Syt12/Slc7a11/Cplx1/Dlgap3/Grik4/Syngr1/Grin1/Jph3/Begain/Map1a/Shank1/Nrgn/Syn1/Neto1/Vgf/Mef2c/Nptx1/Cnih2/Ncs1/Nr3c2/Snap25/Ppp3ca/Syne1/Ppp1r9b/Nedd4	45	BP	CA3_Bulk	All DEGs	Bulk
2	GO:0099177	regulation of trans-synaptic signaling	45/301	490/15628	1.73372e-18	2.79563e-15	2.4774e-15	Prkcb/Nptxr/Prkcg/Ptprs/Brsk1/Cacna1b/Mapk8ip2/Ywhag/Nlgn2/Shank3/Clstn1/Dlgap4/Ppfia3/Dnm1/Git1/Celf4/Homer3/Rapgef4/Grik5/Neurl1a/Syt12/Slc7a11/Cplx1/Dlgap3/Grik4/Syngr1/Grin1/Jph3/Begain/Map1a/Shank1/Nrgn/Syn1/Neto1/Vgf/Mef2c/Nptx1/Cnih2/Ncs1/Nr3c2/Snap25/Ppp3ca/Syne1/Ppp1r9b/Nedd4	45	BP	CA3_Bulk	All DEGs	Bulk
3	GO:0099003	vesicle-mediated transport in synapse	30/301	246/15628	6.43401e-16	6.91656e-13	6.12924e-13	Bsn/Prkcb/Prkcg/Brsk1/Nlgn2/Clstn1/Ppfia3/Dnm1/Git1/Rapgef4/Grik5/Sncb/Pclo/Syt12/Syn3/Cplx1/Sptbn2/Pacsin1/Slc17a7/Syn2/Syn1/Pip5k1c/Iqsec1/Vamp1/Syt2/Ncs1/Nr3c2/Snap25/Syne1/Nedd4	30	BP	CA3_Bulk	All DEGs	Bulk
4	GO:0006836	neurotransmitter transport	27/301	224/15628	2.61492e-14	2.10828e-11	1.86829e-11	Prkcb/Prkcg/Brsk1/Cacna1b/Nrxn2/Slc6a7/Ppfia3/Sv2c/Gabra2/Nat8l/Git1/Grik5/Pclo/Syt12/Syn3/Cplx1/Sptbn2/Slc6a17/Slc17a7/Syn2/Syn1/Mef2c/Vamp1/Syt2/Ncs1/Nr3c2/Snap25	27	BP	CA3_Bulk	All DEGs	Bulk
5	GO:0035418	protein localization to synapse	18/301	101/15628	7.08222e-13	3.80669e-10	3.37337e-10	Bsn/Nptxr/Nlgn2/Nrxn2/Clstn1/Kif5a/Git1/Rapgef4/Pclo/Klc1/Cplx1/Grin1/Map1a/Shank1/Neto1/Nptx1/Cnih2/Snap25	18	BP	CA3_Bulk	All DEGs	Bulk
6	GO:0050808	synapse organization	35/301	468/15628	6.122e-12	2.82049e-09	2.49943e-09	Iqsec3/Bsn/Nptxr/Arhgap33/Lrrc4b/Ptprs/Srcin1/Dctn1/Nlgn2/Nrxn2/Shank3/Clstn1/Ppfia3/Dab2ip/Gabra2/Agrn/Rapgef4/Sncb/Pclo/Neurl1a/Sez6l2/Slc7a11/Ppfia4/Sptbn2/Dlgap3/Abhd17a/Grin1/Shank1/Syn1/Mef2c/Lrfn1/Kif1a/Nptx1/Lrrn1/Nedd4	35	BP	CA3_Bulk	All DEGs	Bulk
7	GO:0016358	dendrite development	27/301	294/15628	1.80598e-11	6.47142e-09	5.73478e-09	Arhgap33/Ptprs/Mapk8ip2/Srcin1/Celsr2/Nlgn2/Shank3/Dab2ip/Git1/Rapgef4/Neurl1a/Kndc1/Pacsin1/Robo1/Fat3/Grin1/Mink1/Map1a/Shank1/Mef2c/Camk1d/Kif1a/Iqsec1/Ppp3ca/Syne1/Ppp1r9b/Nedd4	27	BP	CA3_Bulk	All DEGs	Bulk
8	GO:0001505	regulation of neurotransmitter levels	24/301	233/15628	2.27253e-11	7.32889e-09	6.49464e-09	Prkcb/Prkcg/Brsk1/Cacna1b/Nrxn2/Ppfia3/Gabra2/Nat8l/Git1/Grik5/Pclo/Syt12/Syn3/Cplx1/Sptbn2/Slc17a7/Syn2/Syn1/Mef2c/Vamp1/Syt2/Ncs1/Nr3c2/Snap25	24	BP	CA3_Bulk	All DEGs	Bulk
9	GO:0007269	neurotransmitter secretion	21/301	178/15628	3.2437e-11	8.04688e-09	7.13089e-09	Prkcb/Prkcg/Brsk1/Cacna1b/Nrxn2/Ppfia3/Git1/Grik5/Pclo/Syt12/Syn3/Cplx1/Sptbn2/Syn2/Syn1/Mef2c/Vamp1/Syt2/Ncs1/Nr3c2/Snap25	21	BP	CA3_Bulk	All DEGs	Bulk
10	GO:0099643	signal release from synapse	21/301	178/15628	3.2437e-11	8.04688e-09	7.13089e-09	Prkcb/Prkcg/Brsk1/Cacna1b/Nrxn2/Ppfia3/Git1/Grik5/Pclo/Syt12/Syn3/Cplx1/Sptbn2/Syn2/Syn1/Mef2c/Vamp1/Syt2/Ncs1/Nr3c2/Snap25	21	BP	CA3_Bulk	All DEGs	Bulk
11	GO:0098698	postsynaptic specialization assembly	9/301	29/15628	2.31184e-09	4.3857e-07	3.88647e-07	Nptxr/Lrrc4b/Ptprs/Nlgn2/Nrxn2/Shank3/Shank1/Lrfn1/Nptx1	9	BP	CA3_Bulk	All DEGs	Bulk
12	GO:0022898	regulation of transmembrane transporter activity	22/301	253/15628	3.99812e-09	6.78629e-07	6.0138e-07	Stac2/Mapk8ip2/Hk1/Nlgn2/Cbarp/Shank3/Scn1b/Agrn/Slc9a1/Jph3/Mink1/Wnk2/Slc25a4/Shank1/Neto1/Kcnc2/Mef2c/Fxyd6/Nos1ap/Cnih2/Gja1/Nedd4	22	BP	CA3_Bulk	All DEGs	Bulk
13	GO:0032409	regulation of transporter activity	22/301	261/15628	7.11115e-09	1.09207e-06	9.67759e-07	Stac2/Mapk8ip2/Hk1/Nlgn2/Cbarp/Shank3/Scn1b/Agrn/Slc9a1/Jph3/Mink1/Wnk2/Slc25a4/Shank1/Neto1/Kcnc2/Mef2c/Fxyd6/Nos1ap/Cnih2/Gja1/Nedd4	22	BP	CA3_Bulk	All DEGs	Bulk
14	GO:0060079	excitatory postsynaptic potential	13/301	87/15628	1.10709e-08	1.55234e-06	1.37563e-06	Mapk8ip2/Nlgn2/Shank3/Celf4/Grik5/Slc17a7/Grin1/Begain/Shank1/Neto1/Mef2c/Ppp3ca/Syne1	13	BP	CA3_Bulk	All DEGs	Bulk
15	GO:0031644	regulation of nervous system process	16/301	167/15628	1.46712e-07	1.43377e-05	1.27057e-05	Nptxr/Nlgn2/Shank3/Dlgap4/Celf4/Homer3/Rapgef4/Slc9a1/Dlgap3/Grin1/Begain/Shank1/Neto1/Nptx1/Cnih2/Syne1	16	BP	CA3_Bulk	All DEGs	Bulk
16	GO:0045055	regulated exocytosis	19/301	243/15628	2.52889e-07	2.39873e-05	2.12568e-05	Prkcb/Prkcg/Cacna1i/Cbarp/Ppfia3/Git1/Rapgef4/Grik5/Pclo/Syt12/Cplx1/Sptbn2/Syngr1/Syn2/Vamp1/Syt2/Ncs1/Nr3c2/Snap25	19	BP	CA3_Bulk	All DEGs	Bulk
17	GO:0099637	neurotransmitter receptor transport	10/301	62/15628	2.68442e-07	2.4735e-05	2.19194e-05	Clstn1/Dnm1/Kif5a/Cplx1/Pacsin1/Pip5k1c/Iqsec1/Snap25/Syne1/Nedd4	10	BP	CA3_Bulk	All DEGs	Bulk
18	GO:1903539	protein localization to postsynaptic membrane	8/301	57/15628	1.25624e-05	0.000736612	0.000652763	Nptxr/Clstn1/Git1/Rapgef4/Cplx1/Grin1/Nptx1/Snap25	8	BP	CA3_Bulk	All DEGs	Bulk
19	GO:0007612	learning	13/301	166/15628	2.00516e-05	0.00109604	0.000971276	Brsk1/Mapk8ip2/Nrxn2/Shank3/Atp1a3/Git1/Slc7a11/Grin1/Jph3/Map1a/Shank1/Neto1/Snap25	13	BP	CA3_Bulk	All DEGs	Bulk
20	GO:0008088	axo-dendritic transport	9/301	80/15628	2.26432e-05	0.00121707	0.00107853	Bsn/Uchl1/Kif5a/Klc1/Map1a/Kif1a/Cnih2/Nefm/Madd	9	BP	CA3_Bulk	All DEGs	Bulk
21	GO:0035249	synaptic transmission, glutamatergic	10/301	105/15628	3.47387e-05	0.00169746	0.00150424	Mapk8ip2/Nlgn2/Shank3/Grik5/Slc17a7/Grik4/Grin1/Shank1/Mef2c/Cnih2	10	BP	CA3_Bulk	All DEGs	Bulk
22	GO:0016049	cell growth	23/301	479/15628	5.67389e-05	0.00247274	0.00219127	Aatk/Megf8/Plxna1/Ptprs/Bcl6/Rasal1/Sema6b/Clstn1/Akap13/Dab2ip/Cpne6/Dact3/Slc9a1/Inhba/Ndn/Slc25a4/Ccdc85b/Syt2/Rnf157/Igfbp5/Sema6d/Gja1/Ppp1r9b	23	BP	CA3_Bulk	All DEGs	Bulk
23	GO:0006002	fructose 6-phosphate metabolic process	4/301	13/15628	8.40778e-05	0.00343229	0.00304159	Hk1/Pfkl/Pfkp/Nfe2l1	4	BP	CA3_Bulk	All DEGs	Bulk
24	GO:0030534	adult behavior	12/301	169/15628	0.000107791	0.00418886	0.00371204	Uchl1/Nlgn2/Nrxn2/Shank3/Atp1a3/Dnm1/Sez6l2/Slc7a11/Sptbn2/Grin1/Shank1/Ehmt2	12	BP	CA3_Bulk	All DEGs	Bulk
25	GO:0001558	regulation of cell growth	20/301	402/15628	0.000107806	0.00418886	0.00371204	Aatk/Megf8/Ptprs/Bcl6/Rasal1/Sema6b/Clstn1/Dab2ip/Cpne6/Dact3/Slc9a1/Inhba/Slc25a4/Ccdc85b/Syt2/Rnf157/Igfbp5/Sema6d/Gja1/Ppp1r9b	20	BP	CA3_Bulk	All DEGs	Bulk
26	GO:0071241	cellular response to inorganic substance	12/301	174/15628	0.00014211	0.00526786	0.00466821	Mt1/Atp13a2/Rasal1/Cpne6/Syt12/Mt2/Kcnc2/Mef2c/Trpm2/Nptx1/Syt2/Nfe2l1	12	BP	CA3_Bulk	All DEGs	Bulk
27	GO:0060384	innervation	5/301	27/15628	0.00014613	0.00535418	0.00474471	Prkcg/Sulf2/Fgfr3/Rnf165/Nptx1	5	BP	CA3_Bulk	All DEGs	Bulk
28	GO:0019226	transmission of nerve impulse	8/301	80/15628	0.000150309	0.00538606	0.00477296	Kcnq2/Cacna1i/Scn1b/Cntnap1/Rapgef4/Kcnmb4/Scn3a/Myh14	8	BP	CA3_Bulk	All DEGs	Bulk
29	GO:0007626	locomotory behavior	14/301	236/15628	0.000200341	0.00676968	0.00599908	Uchl1/Cacna1b/Nlgn2/Shank3/Atp1a3/Abca2/Dnm1/Git1/Adcy5/Sez6l2/Grin1/Gaa/Snap25/Gnao1	14	BP	CA3_Bulk	All DEGs	Bulk
30	GO:0106027	neuron projection organization	9/301	107/15628	0.000222594	0.00740069	0.00655826	Arhgap33/Srcin1/Dctn1/Shank3/Atp1a3/Grin1/Map1a/Shank1/Kif1a	9	BP	CA3_Bulk	All DEGs	Bulk
31	GO:0071625	vocalization behavior	4/301	17/15628	0.00026333	0.00806407	0.00714613	Nrxn2/Shank3/Shank1/Myh14	4	BP	CA3_Bulk	All DEGs	Bulk
32	GO:0035637	multicellular organismal signaling	10/301	134/15628	0.000269128	0.00806407	0.00714613	Kcnq2/Cacna1i/Scn1b/Cntnap1/Rapgef4/Slc9a1/Kcnmb4/Scn3a/Myh14/Gja1	10	BP	CA3_Bulk	All DEGs	Bulk
33	GO:0035176	social behavior	6/301	48/15628	0.000301804	0.00869035	0.00770112	Mapk8ip2/Nlgn2/Nrxn2/Shank3/Grin1/Shank1	6	BP	CA3_Bulk	All DEGs	Bulk
34	GO:0051703	biological process involved in intraspecies interaction between organisms	6/301	48/15628	0.000301804	0.00869035	0.00770112	Mapk8ip2/Nlgn2/Nrxn2/Shank3/Grin1/Shank1	6	BP	CA3_Bulk	All DEGs	Bulk
35	GO:0033555	multicellular organismal response to stress	8/301	96/15628	0.00052745	0.0140581	0.0124578	Prkcg/Cacna1b/Mapk8ip2/Shank3/Hdac5/Mef2c/Ppp3ca/Gja1	8	BP	CA3_Bulk	All DEGs	Bulk
36	GO:0061620	glycolytic process through glucose-6-phosphate	3/301	10/15628	0.000767779	0.0190468	0.0168787	Hk1/Pfkl/Pfkp	3	BP	CA3_Bulk	All DEGs	Bulk
37	GO:1903365	regulation of fear response	3/301	10/15628	0.000767779	0.0190468	0.0168787	Shank3/Mef2c/Gja1	3	BP	CA3_Bulk	All DEGs	Bulk
38	GO:2000822	regulation of behavioral fear response	3/301	10/15628	0.000767779	0.0190468	0.0168787	Shank3/Mef2c/Gja1	3	BP	CA3_Bulk	All DEGs	Bulk
39	GO:0045926	negative regulation of growth	13/301	245/15628	0.000959573	0.0229231	0.0203138	Aatk/Ptprs/Bcl6/Sema6b/Dab2ip/Dact3/Inhba/Fgfr3/Ccdc85b/Igfbp5/Sema6d/Gja1/Ppp1r9b	13	BP	CA3_Bulk	All DEGs	Bulk
40	GO:0032874	positive regulation of stress-activated MAPK cascade	8/301	106/15628	0.00101691	0.0237647	0.0210596	Mapk8ip2/Dab2ip/Emc10/Map3k10/Mapk8ip1/Rell2/Mink1/Traf3	8	BP	CA3_Bulk	All DEGs	Bulk
41	GO:0070050	neuron cellular homeostasis	4/301	24/15628	0.00105722	0.024181	0.0214285	Dctn1/Slc17a7/Mink1/Map1a	4	BP	CA3_Bulk	All DEGs	Bulk
42	GO:0014003	oligodendrocyte development	5/301	44/15628	0.00150508	0.0311146	0.0275728	Abca2/Cntnap1/Olig1/Fgfr3/Hdac11	5	BP	CA3_Bulk	All DEGs	Bulk
43	GO:0038066	p38MAPK cascade	5/301	46/15628	0.0018412	0.0364287	0.032282	Dab2ip/Emc10/Rell2/Mink1/Fgfr3	5	BP	CA3_Bulk	All DEGs	Bulk
44	GO:0050879	multicellular organismal movement	5/301	46/15628	0.0018412	0.0364287	0.032282	Stac2/Map1a/Gaa/Myh14/Synm	5	BP	CA3_Bulk	All DEGs	Bulk
45	GO:0050881	musculoskeletal movement	5/301	46/15628	0.0018412	0.0364287	0.032282	Stac2/Map1a/Gaa/Myh14/Synm	5	BP	CA3_Bulk	All DEGs	Bulk
46	GO:0006007	glucose catabolic process	3/301	14/15628	0.00219952	0.0422229	0.0374166	Hk1/Pfkl/Pfkp	3	BP	CA3_Bulk	All DEGs	Bulk
47	GO:0006816	calcium ion transport	16/301	374/15628	0.00251284	0.0465743	0.0412727	Prkcb/Stac2/Cacna1b/Cacna1i/Cbarp/Tmbim6/Ryr3/Homer3/Slc9a1/Grin1/Jph3/Trpm2/Nos1ap/Ppp3ca/Gnao1/Gja1	16	BP	CA3_Bulk	All DEGs	Bulk
48	GO:0060078	regulation of postsynaptic membrane potential	5/39	110/15628	7.50151e-06	0.0103521	0.00739096	Gabra2/Mef2c/Nr3c2/Ppp3ca/Syne1	5	BP	CA3_Bulk	Downregulated DEGs	Bulk
49	GO:0014912	negative regulation of smooth muscle cell migration	3/39	25/15628	3.18154e-05	0.0219526	0.0156733	Mef2c/Igfbp5/Sema6d	3	BP	CA3_Bulk	Downregulated DEGs	Bulk
50	GO:0014888	striated muscle adaptation	3/39	38/15628	0.000114104	0.0286241	0.0204364	Mef2c/Igfbp5/Ppp3ca	3	BP	CA3_Bulk	Downregulated DEGs	Bulk
51	GO:0008584	male gonad development	4/39	116/15628	0.000193953	0.0286241	0.0204364	Inhba/Jmjd1c/Fndc3a/Gja1	4	BP	CA3_Bulk	Downregulated DEGs	Bulk
52	GO:0046546	development of primary male sexual characteristics	4/39	117/15628	0.00020046	0.0286241	0.0204364	Inhba/Jmjd1c/Fndc3a/Gja1	4	BP	CA3_Bulk	Downregulated DEGs	Bulk
53	GO:0006836	neurotransmitter transport	5/39	224/15628	0.000223903	0.0286241	0.0204364	Sv2c/Gabra2/Syn3/Mef2c/Nr3c2	5	BP	CA3_Bulk	Downregulated DEGs	Bulk
54	GO:1901861	regulation of muscle tissue development	3/39	48/15628	0.000229941	0.0286241	0.0204364	Mef2c/Igfbp5/Gja1	3	BP	CA3_Bulk	Downregulated DEGs	Bulk
55	GO:0050773	regulation of dendrite development	4/39	126/15628	0.000266316	0.0286241	0.0204364	Fat3/Ppp3ca/Syne1/Nedd4	4	BP	CA3_Bulk	Downregulated DEGs	Bulk
56	GO:0032276	regulation of gonadotropin secretion	2/39	10/15628	0.000269647	0.0286241	0.0204364	Inhba/Gja1	2	BP	CA3_Bulk	Downregulated DEGs	Bulk
57	GO:0071236	cellular response to antibiotic	2/39	10/15628	0.000269647	0.0286241	0.0204364	Mef2c/Scn3a	2	BP	CA3_Bulk	Downregulated DEGs	Bulk
58	GO:1903365	regulation of fear response	2/39	10/15628	0.000269647	0.0286241	0.0204364	Mef2c/Gja1	2	BP	CA3_Bulk	Downregulated DEGs	Bulk
59	GO:2000822	regulation of behavioral fear response	2/39	10/15628	0.000269647	0.0286241	0.0204364	Mef2c/Gja1	2	BP	CA3_Bulk	Downregulated DEGs	Bulk
60	GO:0003007	heart morphogenesis	5/39	244/15628	0.000332363	0.0295057	0.0210658	Mef2c/Sox11/Gja1/Fat4/Nedd4	5	BP	CA3_Bulk	Downregulated DEGs	Bulk
61	GO:0045926	negative regulation of growth	5/39	245/15628	0.000338672	0.0295057	0.0210658	Bcl6/Inhba/Igfbp5/Sema6d/Gja1	5	BP	CA3_Bulk	Downregulated DEGs	Bulk
62	GO:1904705	regulation of vascular associated smooth muscle cell proliferation	3/39	56/15628	0.000363476	0.0295057	0.0210658	Mef2c/Igfbp5/Gja1	3	BP	CA3_Bulk	Downregulated DEGs	Bulk
63	GO:1990874	vascular associated smooth muscle cell proliferation	3/39	56/15628	0.000363476	0.0295057	0.0210658	Mef2c/Igfbp5/Gja1	3	BP	CA3_Bulk	Downregulated DEGs	Bulk
64	GO:0072160	nephron tubule epithelial cell differentiation	2/39	13/15628	0.000465181	0.0318734	0.0227563	Mef2c/Fat4	2	BP	CA3_Bulk	Downregulated DEGs	Bulk
65	GO:0060485	mesenchyme development	5/39	265/15628	0.000485029	0.0318734	0.0227563	Mef2c/Sox11/Sema6d/Gja1/Nedd4	5	BP	CA3_Bulk	Downregulated DEGs	Bulk
66	GO:0061029	eyelid development in camera-type eye	2/39	14/15628	0.000541856	0.0339892	0.0242669	Inhba/Sox11	2	BP	CA3_Bulk	Downregulated DEGs	Bulk
67	GO:0002467	germinal center formation	2/39	15/15628	0.000624234	0.0358934	0.0256264	Bcl6/Mef2c	2	BP	CA3_Bulk	Downregulated DEGs	Bulk
68	GO:0048771	tissue remodeling	4/39	170/15628	0.000826031	0.0394166	0.0281418	Mef2c/Igfbp5/Ppp3ca/Gja1	4	BP	CA3_Bulk	Downregulated DEGs	Bulk
69	GO:0021756	striatum development	2/39	18/15628	0.000905306	0.0394166	0.0281418	Inhba/Slc7a11	2	BP	CA3_Bulk	Downregulated DEGs	Bulk
70	GO:0048333	mesodermal cell differentiation	2/39	18/15628	0.000905306	0.0394166	0.0281418	Inhba/Gja1	2	BP	CA3_Bulk	Downregulated DEGs	Bulk
71	GO:0001649	osteoblast differentiation	4/39	183/15628	0.00108649	0.0394166	0.0281418	Mef2c/Sox11/Igfbp5/Gja1	4	BP	CA3_Bulk	Downregulated DEGs	Bulk
72	GO:0030308	negative regulation of cell growth	4/39	189/15628	0.00122426	0.0394166	0.0281418	Bcl6/Inhba/Sema6d/Gja1	4	BP	CA3_Bulk	Downregulated DEGs	Bulk
73	GO:0050804	modulation of chemical synaptic transmission	6/39	489/15628	0.00123455	0.0394166	0.0281418	Slc7a11/Mef2c/Nr3c2/Ppp3ca/Syne1/Nedd4	6	BP	CA3_Bulk	Downregulated DEGs	Bulk
74	GO:0099170	postsynaptic modulation of chemical synaptic transmission	2/39	21/15628	0.00123672	0.0394166	0.0281418	Ppp3ca/Nedd4	2	BP	CA3_Bulk	Downregulated DEGs	Bulk
75	GO:0099177	regulation of trans-synaptic signaling	6/39	490/15628	0.00124757	0.0394166	0.0281418	Slc7a11/Mef2c/Nr3c2/Ppp3ca/Syne1/Nedd4	6	BP	CA3_Bulk	Downregulated DEGs	Bulk
76	GO:0060079	excitatory postsynaptic potential	3/39	87/15628	0.00131761	0.0394166	0.0281418	Mef2c/Ppp3ca/Syne1	3	BP	CA3_Bulk	Downregulated DEGs	Bulk
77	GO:0006925	inflammatory cell apoptotic process	2/39	22/15628	0.00135825	0.0394166	0.0281418	Slc7a11/Mef2c	2	BP	CA3_Bulk	Downregulated DEGs	Bulk
78	GO:0099149	regulation of postsynaptic neurotransmitter receptor internalization	2/39	22/15628	0.00135825	0.0394166	0.0281418	Syne1/Nedd4	2	BP	CA3_Bulk	Downregulated DEGs	Bulk
79	GO:0021544	subpallium development	2/39	23/15628	0.00148526	0.0394166	0.0281418	Inhba/Slc7a11	2	BP	CA3_Bulk	Downregulated DEGs	Bulk
80	GO:0048636	positive regulation of muscle organ development	2/39	23/15628	0.00148526	0.0394166	0.0281418	Mef2c/Gja1	2	BP	CA3_Bulk	Downregulated DEGs	Bulk
81	GO:0001503	ossification	5/39	350/15628	0.00168625	0.0397178	0.0283569	Mef2c/Sox11/Igfbp5/Gja1/Fat4	5	BP	CA3_Bulk	Downregulated DEGs	Bulk
82	GO:0060021	roof of mouth development	3/39	95/15628	0.00169712	0.0397178	0.0283569	Inhba/Mef2c/Sox11	3	BP	CA3_Bulk	Downregulated DEGs	Bulk
83	GO:0033555	multicellular organismal response to stress	3/39	96/15628	0.00174886	0.0397178	0.0283569	Mef2c/Ppp3ca/Gja1	3	BP	CA3_Bulk	Downregulated DEGs	Bulk
84	GO:0035561	regulation of chromatin binding	2/39	25/15628	0.00175564	0.0397178	0.0283569	Btaf1/Ppp3ca	2	BP	CA3_Bulk	Downregulated DEGs	Bulk
85	GO:0045666	positive regulation of neuron differentiation	3/39	102/15628	0.00208006	0.0434922	0.0310516	Bcl6/Mef2c/Sox11	3	BP	CA3_Bulk	Downregulated DEGs	Bulk
86	GO:2000648	positive regulation of stem cell proliferation	2/39	28/15628	0.00220169	0.0446813	0.0319006	Sox11/Gja1	2	BP	CA3_Bulk	Downregulated DEGs	Bulk
87	GO:0048520	positive regulation of behavior	2/39	29/15628	0.00236106	0.0465466	0.0332323	Mef2c/Gja1	2	BP	CA3_Bulk	Downregulated DEGs	Bulk
88	GO:0007565	female pregnancy	3/39	108/15628	0.00244789	0.0475787	0.0339692	Klf9/Igfbp5/Gja1	3	BP	CA3_Bulk	Downregulated DEGs	Bulk
89	GO:0140239	postsynaptic endocytosis	2/39	31/15628	0.00269567	0.0483121	0.0344928	Syne1/Nedd4	2	BP	CA3_Bulk	Downregulated DEGs	Bulk
90	GO:0050804	modulation of chemical synaptic transmission	39/262	489/15628	3.96397e-16	5.88816e-13	5.25517e-13	Prkcb/Nptxr/Prkcg/Ptprs/Brsk1/Cacna1b/Mapk8ip2/Ywhag/Nlgn2/Shank3/Clstn1/Dlgap4/Ppfia3/Dnm1/Git1/Celf4/Homer3/Rapgef4/Grik5/Neurl1a/Syt12/Cplx1/Dlgap3/Grik4/Syngr1/Grin1/Jph3/Begain/Map1a/Shank1/Nrgn/Syn1/Neto1/Vgf/Nptx1/Cnih2/Ncs1/Snap25/Ppp1r9b	39	BP	CA3_Bulk	Upregulated DEGs	Bulk
91	GO:0099177	regulation of trans-synaptic signaling	39/262	490/15628	4.24525e-16	5.88816e-13	5.25517e-13	Prkcb/Nptxr/Prkcg/Ptprs/Brsk1/Cacna1b/Mapk8ip2/Ywhag/Nlgn2/Shank3/Clstn1/Dlgap4/Ppfia3/Dnm1/Git1/Celf4/Homer3/Rapgef4/Grik5/Neurl1a/Syt12/Cplx1/Dlgap3/Grik4/Syngr1/Grin1/Jph3/Begain/Map1a/Shank1/Nrgn/Syn1/Neto1/Vgf/Nptx1/Cnih2/Ncs1/Snap25/Ppp1r9b	39	BP	CA3_Bulk	Upregulated DEGs	Bulk
92	GO:0035418	protein localization to synapse	18/262	101/15628	6.57165e-14	4.82196e-11	4.30359e-11	Bsn/Nptxr/Nlgn2/Nrxn2/Clstn1/Kif5a/Git1/Rapgef4/Pclo/Klc1/Cplx1/Grin1/Map1a/Shank1/Neto1/Nptx1/Cnih2/Snap25	18	BP	CA3_Bulk	Upregulated DEGs	Bulk
93	GO:0099003	vesicle-mediated transport in synapse	26/262	246/15628	6.95308e-14	4.82196e-11	4.30359e-11	Bsn/Prkcb/Prkcg/Brsk1/Nlgn2/Clstn1/Ppfia3/Dnm1/Git1/Rapgef4/Grik5/Sncb/Pclo/Syt12/Cplx1/Sptbn2/Pacsin1/Slc17a7/Syn2/Syn1/Pip5k1c/Iqsec1/Vamp1/Syt2/Ncs1/Snap25	26	BP	CA3_Bulk	Upregulated DEGs	Bulk
94	GO:0006836	neurotransmitter transport	22/262	224/15628	2.73545e-11	1.05696e-08	9.43336e-09	Prkcb/Prkcg/Brsk1/Cacna1b/Nrxn2/Slc6a7/Ppfia3/Nat8l/Git1/Grik5/Pclo/Syt12/Cplx1/Sptbn2/Slc6a17/Slc17a7/Syn2/Syn1/Vamp1/Syt2/Ncs1/Snap25	22	BP	CA3_Bulk	Upregulated DEGs	Bulk
95	GO:0050808	synapse organization	30/262	468/15628	3.02297e-10	9.31748e-08	8.31583e-08	Iqsec3/Bsn/Nptxr/Arhgap33/Lrrc4b/Ptprs/Srcin1/Dctn1/Nlgn2/Nrxn2/Shank3/Clstn1/Ppfia3/Dab2ip/Agrn/Rapgef4/Sncb/Pclo/Neurl1a/Sez6l2/Ppfia4/Sptbn2/Dlgap3/Abhd17a/Grin1/Shank1/Syn1/Lrfn1/Kif1a/Nptx1	30	BP	CA3_Bulk	Upregulated DEGs	Bulk
96	GO:0098698	postsynaptic specialization assembly	9/262	29/15628	6.81489e-10	1.89045e-07	1.68722e-07	Nptxr/Lrrc4b/Ptprs/Nlgn2/Nrxn2/Shank3/Shank1/Lrfn1/Nptx1	9	BP	CA3_Bulk	Upregulated DEGs	Bulk
97	GO:0007269	neurotransmitter secretion	18/262	178/15628	1.15092e-09	2.66055e-07	2.37454e-07	Prkcb/Prkcg/Brsk1/Cacna1b/Nrxn2/Ppfia3/Git1/Grik5/Pclo/Syt12/Cplx1/Sptbn2/Syn2/Syn1/Vamp1/Syt2/Ncs1/Snap25	18	BP	CA3_Bulk	Upregulated DEGs	Bulk
98	GO:0099643	signal release from synapse	18/262	178/15628	1.15092e-09	2.66055e-07	2.37454e-07	Prkcb/Prkcg/Brsk1/Cacna1b/Nrxn2/Ppfia3/Git1/Grik5/Pclo/Syt12/Cplx1/Sptbn2/Syn2/Syn1/Vamp1/Syt2/Ncs1/Snap25	18	BP	CA3_Bulk	Upregulated DEGs	Bulk
99	GO:0001505	regulation of neurotransmitter levels	20/262	233/15628	2.43847e-09	4.29093e-07	3.82965e-07	Prkcb/Prkcg/Brsk1/Cacna1b/Nrxn2/Ppfia3/Nat8l/Git1/Grik5/Pclo/Syt12/Cplx1/Sptbn2/Slc17a7/Syn2/Syn1/Vamp1/Syt2/Ncs1/Snap25	20	BP	CA3_Bulk	Upregulated DEGs	Bulk
100	GO:0016358	dendrite development	22/262	294/15628	4.95143e-09	8.07957e-07	7.211e-07	Arhgap33/Ptprs/Mapk8ip2/Srcin1/Celsr2/Nlgn2/Shank3/Dab2ip/Git1/Rapgef4/Neurl1a/Kndc1/Pacsin1/Robo1/Grin1/Mink1/Map1a/Shank1/Camk1d/Kif1a/Iqsec1/Ppp1r9b	22	BP	CA3_Bulk	Upregulated DEGs	Bulk
101	GO:0022898	regulation of transmembrane transporter activity	19/262	253/15628	5.41591e-08	6.53205e-06	5.82985e-06	Stac2/Mapk8ip2/Hk1/Nlgn2/Cbarp/Shank3/Scn1b/Agrn/Slc9a1/Jph3/Mink1/Wnk2/Slc25a4/Shank1/Neto1/Kcnc2/Fxyd6/Nos1ap/Cnih2	19	BP	CA3_Bulk	Upregulated DEGs	Bulk
102	GO:0032409	regulation of transporter activity	19/262	261/15628	8.87245e-08	1.02551e-05	9.15263e-06	Stac2/Mapk8ip2/Hk1/Nlgn2/Cbarp/Shank3/Scn1b/Agrn/Slc9a1/Jph3/Mink1/Wnk2/Slc25a4/Shank1/Neto1/Kcnc2/Fxyd6/Nos1ap/Cnih2	19	BP	CA3_Bulk	Upregulated DEGs	Bulk
103	GO:0031644	regulation of nervous system process	15/262	167/15628	1.40737e-07	1.44594e-05	1.2905e-05	Nptxr/Nlgn2/Shank3/Dlgap4/Celf4/Homer3/Rapgef4/Slc9a1/Dlgap3/Grin1/Begain/Shank1/Neto1/Nptx1/Cnih2	15	BP	CA3_Bulk	Upregulated DEGs	Bulk
104	GO:0045055	regulated exocytosis	18/262	243/15628	1.50727e-07	1.49327e-05	1.33274e-05	Prkcb/Prkcg/Cacna1i/Cbarp/Ppfia3/Git1/Rapgef4/Grik5/Pclo/Syt12/Cplx1/Sptbn2/Syngr1/Syn2/Vamp1/Syt2/Ncs1/Snap25	18	BP	CA3_Bulk	Upregulated DEGs	Bulk
105	GO:1902600	proton transmembrane transport	9/262	72/15628	3.08804e-06	0.000203957	0.000182032	Atp6v0a1/Atp1a3/Slc9a1/Slc36a1/Slc17a7/Slc25a4/Atp6v1g2/Atp5e/Atp5g3	9	BP	CA3_Bulk	Upregulated DEGs	Bulk
106	GO:1903539	protein localization to postsynaptic membrane	8/262	57/15628	4.55383e-06	0.000280718	0.000250541	Nptxr/Clstn1/Git1/Rapgef4/Cplx1/Grin1/Nptx1/Snap25	8	BP	CA3_Bulk	Upregulated DEGs	Bulk
107	GO:0008088	axo-dendritic transport	9/262	80/15628	7.48722e-06	0.000432699	0.000386183	Bsn/Uchl1/Kif5a/Klc1/Map1a/Kif1a/Cnih2/Nefm/Madd	9	BP	CA3_Bulk	Upregulated DEGs	Bulk
108	GO:0099637	neurotransmitter receptor transport	8/262	62/15628	8.66812e-06	0.000471478	0.000420793	Clstn1/Dnm1/Kif5a/Cplx1/Pacsin1/Pip5k1c/Iqsec1/Snap25	8	BP	CA3_Bulk	Upregulated DEGs	Bulk
109	GO:0050905	neuromuscular process	11/262	131/15628	1.2822e-05	0.000671097	0.000598953	Uchl1/Dctn1/Nlgn2/Shank3/Cntnap1/Adcy5/Grin1/Jph3/Shank1/Kcnab2/Gaa	11	BP	CA3_Bulk	Upregulated DEGs	Bulk
110	GO:0007626	locomotory behavior	14/262	236/15628	4.60372e-05	0.00212845	0.00189964	Uchl1/Cacna1b/Nlgn2/Shank3/Atp1a3/Abca2/Dnm1/Git1/Adcy5/Sez6l2/Grin1/Gaa/Snap25/Gnao1	14	BP	CA3_Bulk	Upregulated DEGs	Bulk
111	GO:0006002	fructose 6-phosphate metabolic process	4/262	13/15628	4.90006e-05	0.00222832	0.00198877	Hk1/Pfkl/Pfkp/Nfe2l1	4	BP	CA3_Bulk	Upregulated DEGs	Bulk
112	GO:0035249	synaptic transmission, glutamatergic	9/262	105/15628	6.7431e-05	0.0028454	0.00253951	Mapk8ip2/Nlgn2/Shank3/Grik5/Slc17a7/Grik4/Grin1/Shank1/Cnih2	9	BP	CA3_Bulk	Upregulated DEGs	Bulk
113	GO:0060384	innervation	5/262	27/15628	7.6074e-05	0.0031386	0.00280119	Prkcg/Sulf2/Fgfr3/Rnf165/Nptx1	5	BP	CA3_Bulk	Upregulated DEGs	Bulk
114	GO:0106027	neuron projection organization	9/262	107/15628	7.81506e-05	0.00314186	0.0028041	Arhgap33/Srcin1/Dctn1/Shank3/Atp1a3/Grin1/Map1a/Shank1/Kif1a	9	BP	CA3_Bulk	Upregulated DEGs	Bulk
115	GO:0030534	adult behavior	11/262	169/15628	0.000133354	0.00493231	0.00440208	Uchl1/Nlgn2/Nrxn2/Shank3/Atp1a3/Dnm1/Sez6l2/Sptbn2/Grin1/Shank1/Ehmt2	11	BP	CA3_Bulk	Upregulated DEGs	Bulk
116	GO:0035176	social behavior	6/262	48/15628	0.000142556	0.00513572	0.00458362	Mapk8ip2/Nlgn2/Nrxn2/Shank3/Grin1/Shank1	6	BP	CA3_Bulk	Upregulated DEGs	Bulk
117	GO:0051703	biological process involved in intraspecies interaction between organisms	6/262	48/15628	0.000142556	0.00513572	0.00458362	Mapk8ip2/Nlgn2/Nrxn2/Shank3/Grin1/Shank1	6	BP	CA3_Bulk	Upregulated DEGs	Bulk
118	GO:0071625	vocalization behavior	4/262	17/15628	0.000154702	0.0052896	0.00472096	Nrxn2/Shank3/Shank1/Myh14	4	BP	CA3_Bulk	Upregulated DEGs	Bulk
119	GO:0071241	cellular response to inorganic substance	11/262	174/15628	0.000172443	0.00569472	0.00508252	Mt1/Atp13a2/Rasal1/Cpne6/Syt12/Mt2/Kcnc2/Trpm2/Nptx1/Syt2/Nfe2l1	11	BP	CA3_Bulk	Upregulated DEGs	Bulk
120	GO:0019226	transmission of nerve impulse	7/262	80/15628	0.000384826	0.0107829	0.00962373	Kcnq2/Cacna1i/Scn1b/Cntnap1/Rapgef4/Kcnmb4/Myh14	7	BP	CA3_Bulk	Upregulated DEGs	Bulk
121	GO:0032874	positive regulation of stress-activated MAPK cascade	8/262	106/15628	0.000410322	0.0110508	0.00986282	Mapk8ip2/Dab2ip/Emc10/Map3k10/Mapk8ip1/Rell2/Mink1/Traf3	8	BP	CA3_Bulk	Upregulated DEGs	Bulk
122	GO:0061620	glycolytic process through glucose-6-phosphate	3/262	10/15628	0.000512306	0.0132817	0.0118539	Hk1/Pfkl/Pfkp	3	BP	CA3_Bulk	Upregulated DEGs	Bulk
123	GO:0070050	neuron cellular homeostasis	4/262	24/15628	0.000629793	0.0154606	0.0137985	Dctn1/Slc17a7/Mink1/Map1a	4	BP	CA3_Bulk	Upregulated DEGs	Bulk
124	GO:0006941	striated muscle contraction	9/262	144/15628	0.000724948	0.0171881	0.0153403	Stac2/Scn1b/Atp1a3/Ryr3/Agrn/Slc9a1/Gaa/Myh14/Synm	9	BP	CA3_Bulk	Upregulated DEGs	Bulk
125	GO:0014003	oligodendrocyte development	5/262	44/15628	0.000811402	0.0189145	0.0168812	Abca2/Cntnap1/Olig1/Fgfr3/Hdac11	5	BP	CA3_Bulk	Upregulated DEGs	Bulk
126	GO:0038066	p38MAPK cascade	5/262	46/15628	0.000996662	0.0220144	0.0196478	Dab2ip/Emc10/Rell2/Mink1/Fgfr3	5	BP	CA3_Bulk	Upregulated DEGs	Bulk
127	GO:0050879	multicellular organismal movement	5/262	46/15628	0.000996662	0.0220144	0.0196478	Stac2/Map1a/Gaa/Myh14/Synm	5	BP	CA3_Bulk	Upregulated DEGs	Bulk
128	GO:0016049	cell growth	18/262	479/15628	0.00123602	0.0263318	0.0235011	Aatk/Megf8/Plxna1/Ptprs/Rasal1/Sema6b/Clstn1/Akap13/Dab2ip/Cpne6/Dact3/Slc9a1/Ndn/Slc25a4/Ccdc85b/Syt2/Rnf157/Ppp1r9b	18	BP	CA3_Bulk	Upregulated DEGs	Bulk
129	GO:0006007	glucose catabolic process	3/262	14/15628	0.00147865	0.0292984	0.0261488	Hk1/Pfkl/Pfkp	3	BP	CA3_Bulk	Upregulated DEGs	Bulk
130	GO:0035637	multicellular organismal signaling	8/262	134/15628	0.00189928	0.0353597	0.0315584	Kcnq2/Cacna1i/Scn1b/Cntnap1/Rapgef4/Slc9a1/Kcnmb4/Myh14	8	BP	CA3_Bulk	Upregulated DEGs	Bulk
131	GO:0007635	chemosensory behavior	3/262	17/15628	0.00266154	0.0461444	0.0411838	Prkcg/Grin1/Shank1	3	BP	CA3_Bulk	Upregulated DEGs	Bulk
132	GO:0043278	response to morphine	3/262	17/15628	0.00266154	0.0461444	0.0411838	Prkcg/Grin1/Ppp1r9b	3	BP	CA3_Bulk	Upregulated DEGs	Bulk
133	GO:0007585	respiratory gaseous exchange by respiratory system	5/262	58/15628	0.00283118	0.0487808	0.0435367	Nlgn2/Grin1/Ndn/Gaa/Jag2	5	BP	CA3_Bulk	Upregulated DEGs	Bulk
134	GO:0098978	glutamatergic synapse	46/302	500/15736	5.6635e-19	2.16912e-16	1.43674e-16	Bsn/Nptxr/Lrrc4b/Ptprs/Cacna1b/Shank3/Clstn1/Dlgap4/Ppfia3/Dnm1/Git1/Agrn/Homer3/Rapgef4/Grik5/Pclo/Dynll2/Syn3/Cplx1/Adgra1/Sptbn2/Dlgap3/Pacsin1/Slc6a17/Grik4/Abhd17a/Tenm2/Grin1/Begain/Syn2/Shank1/Nrgn/Neto1/Fxyd6/Pip5k1c/Nptx1/Iqsec1/Nos1ap/Vamp1/Cnih2/Ncs1/Nr3c2/Snap25/Ppp3ca/Plekha5/Nedd4	46	CC	CA3_Bulk	All DEGs	Bulk
135	GO:0099572	postsynaptic specialization	41/302	422/15736	7.94881e-18	1.5222e-15	1.00824e-15	Iqsec3/Bsn/Prkcg/Lrrc4b/Ptprs/Mapk8ip2/Srcin1/Nlgn2/Shank3/Clstn1/Dlgap4/Dnm1/Gabra2/Homer3/Rapgef4/Grik5/Pclo/Neurl1a/Dynll2/Syn3/Adgra1/Dlgap3/Pacsin1/Abhd17a/Grin1/Syn2/Map1a/Shank1/Nrgn/Syn1/Neto1/Lrfn1/Pip5k1c/Iqsec1/Kcnab2/Cap2/Cnih2/Nefm/Nr3c2/Plekha5/Ppp1r9b	41	CC	CA3_Bulk	All DEGs	Bulk
136	GO:0008021	synaptic vesicle	25/302	229/15736	2.17454e-12	1.38808e-10	9.19412e-11	Atp6v0c/Bsn/Ptprs/Brsk1/Atp6v0a1/Dnm1/Sv2c/Gabra2/Svop/Syt12/Syn3/Rab15/Sptbn2/Slc6a17/Slc17a7/Syngr1/Grin1/Syn2/Atp6v1g2/Syn1/Marcksl1/Kif1a/Syt2/Snap25/Madd	25	CC	CA3_Bulk	All DEGs	Bulk
137	GO:0150034	distal axon	30/302	365/15736	1.97321e-11	7.5574e-10	5.00573e-10	Aatk/Prkcb/Prkcg/Brsk1/Cacna1b/Ptprn/Cbarp/Atp1a3/Kif5a/Git1/Agrn/Rapgef4/Grik5/Sncb/Pclo/Klc1/Mapk8ip1/Cplx1/Pacsin1/Grik4/Grin1/Hdac5/Kcnc2/Tnk2/Kcnab2/Ncs1/Myh14/Snap25/Slc2a13/Ppp1r9b	30	CC	CA3_Bulk	All DEGs	Bulk
138	GO:1902495	transmembrane transporter complex	23/302	284/15736	6.44814e-09	2.05803e-07	1.36316e-07	Kcnq2/Cacna1b/Cacna1i/Shank3/Scn1b/Atp1a3/Ryr3/Gabra2/Grik5/Slc9a1/Hcn2/Dlgap3/Grik4/Grin1/Shank1/Kcnc2/Kcnmb4/Nos1ap/Kcnab2/Cnih2/Scn3a/Snap25/Atp5g3	23	CC	CA3_Bulk	All DEGs	Bulk
139	GO:1990351	transporter complex	23/302	297/15736	1.50262e-08	4.11074e-07	2.72279e-07	Kcnq2/Cacna1b/Cacna1i/Shank3/Scn1b/Atp1a3/Ryr3/Gabra2/Grik5/Slc9a1/Hcn2/Dlgap3/Grik4/Grin1/Shank1/Kcnc2/Kcnmb4/Nos1ap/Kcnab2/Cnih2/Scn3a/Snap25/Atp5g3	23	CC	CA3_Bulk	All DEGs	Bulk
140	GO:0043197	dendritic spine	17/302	200/15736	3.21691e-07	5.13365e-06	3.40033e-06	Arhgap33/Shank3/Clstn1/Atp1a3/Dnm1/Rapgef4/Neurl1a/Dlgap3/Tenm2/Grin1/Shank1/Nrgn/Cnih2/Ppp3ca/Syne1/Ppp1r9b/Nedd4	17	CC	CA3_Bulk	All DEGs	Bulk
141	GO:0043209	myelin sheath	16/302	204/15736	2.08823e-06	2.85639e-05	1.89196e-05	Uchl1/Ywhag/Atp1a3/Cntnap1/Dnm1/Ckb/Pacsin1/Syn2/Slc25a4/Syn1/Cox6a1/Nefm/Myh14/Snap25/Tkt/Gnao1	16	CC	CA3_Bulk	All DEGs	Bulk
142	GO:0030427	site of polarized growth	16/302	213/15736	3.66271e-06	4.38381e-05	2.90366e-05	Aatk/Cbarp/Kif5a/Agrn/Rapgef4/Sncb/Pclo/Klc1/Mapk8ip1/Grin1/Hdac5/Tnk2/Myh14/Snap25/Slc2a13/Ppp1r9b	16	CC	CA3_Bulk	All DEGs	Bulk
143	GO:0048786	presynaptic active zone	9/302	93/15736	7.35013e-05	0.00057451	0.000380533	Bsn/Cntnap1/Ppfia3/Pclo/Ppfia4/Slc17a7/Syn1/Nr3c2/Snap25	9	CC	CA3_Bulk	All DEGs	Bulk
144	GO:0099523	presynaptic cytosol	5/302	24/15736	7.93319e-05	0.000595767	0.000394613	Prkcb/Prkcg/Sncb/Marcksl1/Ncs1	5	CC	CA3_Bulk	All DEGs	Bulk
145	GO:0031253	cell projection membrane	16/302	278/15736	9.74107e-05	0.00070393	0.000466256	Prkcb/Shank3/Apc2/Gabra2/Hcn2/Aqp4/Slc7a11/Pacsin1/Robo1/Evc2/Sstr3/Grin1/Kcnc2/Unc5a/Dlc1/Ppp1r9b	16	CC	CA3_Bulk	All DEGs	Bulk
146	GO:0009898	cytoplasmic side of plasma membrane	11/302	160/15736	0.000267063	0.00170475	0.00112916	Stac2/Shank3/Epn1/Fgfr3/Traf3/Tnk2/Kcnab2/Snap25/Ppp3ca/Gnao1/Ppp1r9b	11	CC	CA3_Bulk	All DEGs	Bulk
147	GO:0099569	presynaptic cytoskeleton	3/302	10/15736	0.000759895	0.00428	0.0028349	Bsn/Pclo/Nefm	3	CC	CA3_Bulk	All DEGs	Bulk
148	GO:0016469	proton-transporting two-sector ATPase complex	5/302	40/15736	0.000955655	0.0052288	0.00346335	Atp6v0c/Atp6v0a1/Atp6v1g2/Atp5e/Atp5g3	5	CC	CA3_Bulk	All DEGs	Bulk
149	GO:0016471	vacuolar proton-transporting V-type ATPase complex	3/302	17/15736	0.00389804	0.0171603	0.0113663	Atp6v0c/Atp6v0a1/Atp6v1g2	3	CC	CA3_Bulk	All DEGs	Bulk
150	GO:0030863	cortical cytoskeleton	7/302	111/15736	0.00555743	0.02365	0.0156648	Bsn/Prkcb/Akap13/Pclo/Sptbn2/Dlc1/Ppp1r9b	7	CC	CA3_Bulk	All DEGs	Bulk
151	GO:0098800	inner mitochondrial membrane protein complex	7/302	111/15736	0.00555743	0.02365	0.0156648	Uqcrq/Cox6a1/Ndufb11/Ndufb10/Atp5e/Ndufs5/Atp5g3	7	CC	CA3_Bulk	All DEGs	Bulk
152	GO:0043083	synaptic cleft	3/302	20/15736	0.00626329	0.0258307	0.0171093	Agrn/Grin1/Nptx1	3	CC	CA3_Bulk	All DEGs	Bulk
153	GO:0097449	astrocyte projection	3/302	20/15736	0.00626329	0.0258307	0.0171093	Aqp4/Slc7a11/Slc2a13	3	CC	CA3_Bulk	All DEGs	Bulk
154	GO:0043235	receptor complex	14/302	369/15736	0.0121552	0.046915	0.0310747	Plxna1/Shank3/Gabra2/Grik5/Dlgap3/Grik4/Ephb6/Grin1/Shank1/Fgfr3/Lifr/Traf3/Cnih2/Nr3c2	14	CC	CA3_Bulk	All DEGs	Bulk
155	GO:0005875	microtubule associated complex	7/302	129/15736	0.0122494	0.046915	0.0310747	Dctn1/Kif5a/Klc1/Dynll2/Map1a/Kif1a/Kif21b	7	CC	CA3_Bulk	All DEGs	Bulk
156	GO:0097449	astrocyte projection	3/39	20/15736	1.5584e-05	0.0022441	0.00175525	Aqp4/Slc7a11/Slc2a13	3	CC	CA3_Bulk	Downregulated DEGs	Bulk
157	GO:0098978	glutamatergic synapse	41/263	500/15736	2.15525e-17	7.97442e-15	5.21797e-15	Bsn/Nptxr/Lrrc4b/Ptprs/Cacna1b/Shank3/Clstn1/Dlgap4/Ppfia3/Dnm1/Git1/Agrn/Homer3/Rapgef4/Grik5/Pclo/Dynll2/Cplx1/Adgra1/Sptbn2/Dlgap3/Pacsin1/Slc6a17/Grik4/Abhd17a/Tenm2/Grin1/Begain/Syn2/Shank1/Nrgn/Neto1/Fxyd6/Pip5k1c/Nptx1/Iqsec1/Nos1ap/Vamp1/Cnih2/Ncs1/Snap25	41	CC	CA3_Bulk	Upregulated DEGs	Bulk
158	GO:0099572	postsynaptic specialization	36/263	422/15736	6.79067e-16	8.37516e-14	5.48019e-14	Iqsec3/Bsn/Prkcg/Lrrc4b/Ptprs/Mapk8ip2/Srcin1/Nlgn2/Shank3/Clstn1/Dlgap4/Dnm1/Homer3/Rapgef4/Grik5/Pclo/Neurl1a/Dynll2/Adgra1/Dlgap3/Pacsin1/Abhd17a/Grin1/Syn2/Map1a/Shank1/Nrgn/Syn1/Neto1/Lrfn1/Pip5k1c/Iqsec1/Kcnab2/Cnih2/Nefm/Ppp1r9b	36	CC	CA3_Bulk	Upregulated DEGs	Bulk
159	GO:0150034	distal axon	29/263	365/15736	3.27641e-12	2.02045e-10	1.32206e-10	Aatk/Prkcb/Prkcg/Brsk1/Cacna1b/Ptprn/Cbarp/Atp1a3/Kif5a/Git1/Agrn/Rapgef4/Grik5/Sncb/Pclo/Klc1/Mapk8ip1/Cplx1/Pacsin1/Grik4/Grin1/Hdac5/Kcnc2/Tnk2/Kcnab2/Ncs1/Myh14/Snap25/Ppp1r9b	29	CC	CA3_Bulk	Upregulated DEGs	Bulk
160	GO:0099503	secretory vesicle	31/263	481/15736	1.21538e-10	5.62113e-09	3.67812e-09	Atp6v0c/Bsn/Ptprs/Pcsk1n/Brsk1/Atp6v0a1/Ptprn/Cbarp/Chgb/Ppfia3/Dnm1/Svop/Syt12/Clip2/Rab15/Sptbn2/Slc6a17/Slc17a7/Syngr1/Grin1/Syn2/Atp6v1g2/Syn1/Vgf/Kif1a/Ap2a1/Vamp1/Syt2/Ncs1/Snap25/Madd	31	CC	CA3_Bulk	Upregulated DEGs	Bulk
161	GO:1902495	transmembrane transporter complex	21/263	284/15736	1.31501e-08	3.47539e-07	2.27408e-07	Kcnq2/Cacna1b/Cacna1i/Shank3/Scn1b/Atp1a3/Ryr3/Grik5/Slc9a1/Hcn2/Dlgap3/Grik4/Grin1/Shank1/Kcnc2/Kcnmb4/Nos1ap/Kcnab2/Cnih2/Snap25/Atp5g3	21	CC	CA3_Bulk	Upregulated DEGs	Bulk
162	GO:1990351	transporter complex	21/263	297/15736	2.86912e-08	6.63485e-07	4.34144e-07	Kcnq2/Cacna1b/Cacna1i/Shank3/Scn1b/Atp1a3/Ryr3/Grik5/Slc9a1/Hcn2/Dlgap3/Grik4/Grin1/Shank1/Kcnc2/Kcnmb4/Nos1ap/Kcnab2/Cnih2/Snap25/Atp5g3	21	CC	CA3_Bulk	Upregulated DEGs	Bulk
163	GO:0043209	myelin sheath	16/263	204/15736	3.34775e-07	6.51929e-06	4.26583e-06	Uchl1/Ywhag/Atp1a3/Cntnap1/Dnm1/Ckb/Pacsin1/Syn2/Slc25a4/Syn1/Cox6a1/Nefm/Myh14/Snap25/Tkt/Gnao1	16	CC	CA3_Bulk	Upregulated DEGs	Bulk
164	GO:0030427	site of polarized growth	15/263	213/15736	3.03299e-06	4.87916e-05	3.19262e-05	Aatk/Cbarp/Kif5a/Agrn/Rapgef4/Sncb/Pclo/Klc1/Mapk8ip1/Grin1/Hdac5/Tnk2/Myh14/Snap25/Ppp1r9b	15	CC	CA3_Bulk	Upregulated DEGs	Bulk
165	GO:0043197	dendritic spine	14/263	200/15736	6.96781e-06	8.31642e-05	5.44176e-05	Arhgap33/Shank3/Clstn1/Atp1a3/Dnm1/Rapgef4/Neurl1a/Dlgap3/Tenm2/Grin1/Shank1/Nrgn/Cnih2/Ppp1r9b	14	CC	CA3_Bulk	Upregulated DEGs	Bulk
166	GO:0048786	presynaptic active zone	8/263	93/15736	0.000163604	0.0011641	0.000761718	Bsn/Cntnap1/Ppfia3/Pclo/Ppfia4/Slc17a7/Syn1/Snap25	8	CC	CA3_Bulk	Upregulated DEGs	Bulk
167	GO:0009898	cytoplasmic side of plasma membrane	10/263	160/15736	0.000362648	0.00243963	0.00159634	Stac2/Shank3/Epn1/Fgfr3/Traf3/Tnk2/Kcnab2/Snap25/Gnao1/Ppp1r9b	10	CC	CA3_Bulk	Upregulated DEGs	Bulk
168	GO:0099569	presynaptic cytoskeleton	3/263	10/15736	0.000507755	0.00326642	0.00213734	Bsn/Pclo/Nefm	3	CC	CA3_Bulk	Upregulated DEGs	Bulk
169	GO:0016469	proton-transporting two-sector ATPase complex	5/263	40/15736	0.000512033	0.00326642	0.00213734	Atp6v0c/Atp6v0a1/Atp6v1g2/Atp5e/Atp5g3	5	CC	CA3_Bulk	Upregulated DEGs	Bulk
170	GO:0099523	presynaptic cytosol	4/263	24/15736	0.000622639	0.00383961	0.0025124	Prkcb/Prkcg/Sncb/Ncs1	4	CC	CA3_Bulk	Upregulated DEGs	Bulk
171	GO:0031256	leading edge membrane	9/263	144/15736	0.000709621	0.00423483	0.00277102	Apc2/Hcn2/Pacsin1/Robo1/Grin1/Kcnc2/Unc5a/Dlc1/Ppp1r9b	9	CC	CA3_Bulk	Upregulated DEGs	Bulk
172	GO:0030863	cortical cytoskeleton	7/263	111/15736	0.0026109	0.0117624	0.00769657	Bsn/Prkcb/Akap13/Pclo/Sptbn2/Dlc1/Ppp1r9b	7	CC	CA3_Bulk	Upregulated DEGs	Bulk
173	GO:0098800	inner mitochondrial membrane protein complex	7/263	111/15736	0.0026109	0.0117624	0.00769657	Uqcrq/Cox6a1/Ndufb11/Ndufb10/Atp5e/Ndufs5/Atp5g3	7	CC	CA3_Bulk	Upregulated DEGs	Bulk
174	GO:0016471	vacuolar proton-transporting V-type ATPase complex	3/263	17/15736	0.00263859	0.0117624	0.00769657	Atp6v0c/Atp6v0a1/Atp6v1g2	3	CC	CA3_Bulk	Upregulated DEGs	Bulk
175	GO:0043083	synaptic cleft	3/263	20/15736	0.004263	0.0185566	0.0121423	Agrn/Grin1/Nptx1	3	CC	CA3_Bulk	Upregulated DEGs	Bulk
176	GO:0005875	microtubule associated complex	7/263	129/15736	0.00597204	0.0242819	0.0158886	Dctn1/Kif5a/Klc1/Dynll2/Map1a/Kif1a/Kif21b	7	CC	CA3_Bulk	Upregulated DEGs	Bulk
177	GO:0005874	microtubule	14/263	400/15736	0.00755232	0.0291079	0.0190464	Dctn1/Apc2/Cep170b/Dnm1/Kif5a/Klc1/Snph/Dynll2/Clip2/Eml2/Map1a/Kif1a/Kcnab2/Kif21b	14	CC	CA3_Bulk	Upregulated DEGs	Bulk
178	GO:0001917	photoreceptor inner segment	4/263	53/15736	0.0117638	0.0426726	0.0279224	Atp1a3/Dnm1/Rapgef4/Sptbn2	4	CC	CA3_Bulk	Upregulated DEGs	Bulk
179	GO:0022890	inorganic cation transmembrane transporter activity	30/298	496/15511	2.9053e-08	1.62115e-05	1.30585e-05	Atp6v0c/Kcnq2/Cacna1b/Atp6v0a1/Cacna1i/Scn1b/Atp1a3/Slc6a7/Ryr3/Grik5/Slc9a1/Slc36a1/Hcn2/Slc6a17/Slc17a7/Grik4/Grin1/Atp6v1g2/Kcnc2/Kcnmb4/Cox6a1/Marcksl1/Trpm2/Atp5e/Kcnab2/Ncs1/Scn3a/Snap25/Atp5g3/Slc2a13	30	MF	CA3_Bulk	All DEGs	Bulk
180	GO:0022836	gated channel activity	20/298	290/15511	8.68458e-07	0.000132422	0.000106667	Kcnq2/Cacna1b/Cacna1i/Scn1b/Ryr3/Gabra2/Grik5/Hcn2/Slc17a7/Grik4/Grin1/Kcnc2/Kcnmb4/Marcksl1/Trpm2/Kcnab2/Ncs1/Scn3a/Snap25/Atp5g3	20	MF	CA3_Bulk	All DEGs	Bulk
181	GO:0015267	channel activity	24/298	402/15511	9.49259e-07	0.000132422	0.000106667	Kcnq2/Cacna1b/Cacna1i/Scn1b/Ryr3/Gabra2/Grik5/Hcn2/Aqp4/Slc17a7/Grik4/Grin1/Kcnc2/Kcnmb4/Marcksl1/Trpm2/Atp5e/Kcnab2/Ncs1/Scn3a/Snap25/Panx2/Atp5g3/Gja1	24	MF	CA3_Bulk	All DEGs	Bulk
182	GO:0022803	passive transmembrane transporter activity	24/298	402/15511	9.49259e-07	0.000132422	0.000106667	Kcnq2/Cacna1b/Cacna1i/Scn1b/Ryr3/Gabra2/Grik5/Hcn2/Aqp4/Slc17a7/Grik4/Grin1/Kcnc2/Kcnmb4/Marcksl1/Trpm2/Atp5e/Kcnab2/Ncs1/Scn3a/Snap25/Panx2/Atp5g3/Gja1	24	MF	CA3_Bulk	All DEGs	Bulk
183	GO:0060090	molecular adaptor activity	16/298	278/15511	9.83574e-05	0.0049894	0.004019	Mapk8ip2/Shank3/Akap13/Dlgap4/Dab2ip/Hcn2/Mapk8ip1/Dlgap3/Epn1/Map1a/Shank1/Ap2a1/Vamp1/Synm/Snap25/Syne1	16	MF	CA3_Bulk	All DEGs	Bulk
184	GO:0035254	glutamate receptor binding	7/298	65/15511	0.000241595	0.00848006	0.00683076	Shank3/Homer3/Grin1/Map1a/Shank1/Neto1/Nedd4	7	MF	CA3_Bulk	All DEGs	Bulk
185	GO:0098918	structural constituent of synapse	5/298	30/15511	0.000243156	0.00848006	0.00683076	Bsn/Shank3/Git1/Pclo/Sptbn2	5	MF	CA3_Bulk	All DEGs	Bulk
186	GO:0030695	GTPase regulator activity	19/298	407/15511	0.000345981	0.0113563	0.00914762	Iqsec3/Arhgef17/Agap3/Arhgap33/Rasal1/Akap13/Dab2ip/Git1/Rapgef4/Arhgap20/Kndc1/Adap1/Agap2/Tiam2/Iqsec1/Dlc1/Arhgef4/Madd/Arhgap23	19	MF	CA3_Bulk	All DEGs	Bulk
187	GO:0097110	scaffold protein binding	7/298	71/15511	0.000418449	0.0116983	0.00942309	Shank3/Kif5a/Adcy5/Dynll2/Dlgap3/Shank1/Gja1	7	MF	CA3_Bulk	All DEGs	Bulk
188	GO:0015631	tubulin binding	17/298	357/15511	0.000563473	0.0136703	0.0110116	Brsk1/Mast1/Dctn1/Apc2/Dnm1/Kif5a/Sncb/Stmn3/Klc1/Snph/Clip2/Eml2/Ndn/Map1a/Kif1a/Kif21b/Gja1	17	MF	CA3_Bulk	All DEGs	Bulk
189	GO:0099106	ion channel regulator activity	8/298	101/15511	0.000727844	0.0156207	0.0125826	Prkcb/Nrxn2/Scn1b/Wnk2/Fxyd6/Kcnmb4/Kcnab2/Nedd4	8	MF	CA3_Bulk	All DEGs	Bulk
190	GO:0015179	L-amino acid transmembrane transporter activity	5/298	52/15511	0.00314444	0.0453912	0.036563	Slc6a7/Slc36a1/Slc7a11/Slc25a22/Slc17a7	5	MF	CA3_Bulk	All DEGs	Bulk
191	GO:0019905	syntaxin binding	6/298	75/15511	0.0031725	0.0453912	0.036563	Snph/Syt12/Cplx1/Vamp1/Syt2/Snap25	6	MF	CA3_Bulk	All DEGs	Bulk
192	GO:0022890	inorganic cation transmembrane transporter activity	27/260	496/15511	7.62589e-08	3.89683e-05	3.00219e-05	Atp6v0c/Kcnq2/Cacna1b/Atp6v0a1/Cacna1i/Scn1b/Atp1a3/Slc6a7/Ryr3/Grik5/Slc9a1/Slc36a1/Hcn2/Slc6a17/Slc17a7/Grik4/Grin1/Atp6v1g2/Kcnc2/Kcnmb4/Cox6a1/Trpm2/Atp5e/Kcnab2/Ncs1/Snap25/Atp5g3	27	MF	CA3_Bulk	Upregulated DEGs	Bulk
193	GO:0022836	gated channel activity	17/260	290/15511	8.25078e-06	0.00112635	0.000867758	Kcnq2/Cacna1b/Cacna1i/Scn1b/Ryr3/Grik5/Hcn2/Slc17a7/Grik4/Grin1/Kcnc2/Kcnmb4/Trpm2/Kcnab2/Ncs1/Snap25/Atp5g3	17	MF	CA3_Bulk	Upregulated DEGs	Bulk
194	GO:0060090	molecular adaptor activity	15/260	278/15511	7.29101e-05	0.00413967	0.00318928	Mapk8ip2/Shank3/Akap13/Dlgap4/Dab2ip/Hcn2/Mapk8ip1/Dlgap3/Epn1/Map1a/Shank1/Ap2a1/Vamp1/Synm/Snap25	15	MF	CA3_Bulk	Upregulated DEGs	Bulk
195	GO:0098918	structural constituent of synapse	5/260	30/15511	0.000128764	0.00657983	0.00506923	Bsn/Shank3/Git1/Pclo/Sptbn2	5	MF	CA3_Bulk	Upregulated DEGs	Bulk
196	GO:0015631	tubulin binding	16/260	357/15511	0.0003566	0.0113889	0.00877425	Brsk1/Mast1/Dctn1/Apc2/Dnm1/Kif5a/Sncb/Stmn3/Klc1/Snph/Clip2/Eml2/Ndn/Map1a/Kif1a/Kif21b	16	MF	CA3_Bulk	Upregulated DEGs	Bulk
197	GO:0030695	GTPase regulator activity	17/260	407/15511	0.000526705	0.0149526	0.0115198	Iqsec3/Arhgef17/Agap3/Arhgap33/Rasal1/Akap13/Dab2ip/Git1/Rapgef4/Kndc1/Adap1/Agap2/Iqsec1/Dlc1/Arhgef4/Madd/Arhgap23	17	MF	CA3_Bulk	Upregulated DEGs	Bulk
198	GO:0035254	glutamate receptor binding	6/260	65/15511	0.000756039	0.0154534	0.0119056	Shank3/Homer3/Grin1/Map1a/Shank1/Neto1	6	MF	CA3_Bulk	Upregulated DEGs	Bulk
199	GO:0097110	scaffold protein binding	6/260	71/15511	0.00120596	0.0212499	0.0163713	Shank3/Kif5a/Adcy5/Dynll2/Dlgap3/Shank1	6	MF	CA3_Bulk	Upregulated DEGs	Bulk
200	GO:0016247	channel regulator activity	8/260	129/15511	0.00149006	0.0253807	0.0195538	Prkcb/Nrxn2/Scn1b/Wnk2/Fxyd6/Kcnmb4/Kcnab2/Cnih2	8	MF	CA3_Bulk	Upregulated DEGs	Bulk
201	GO:0019905	syntaxin binding	6/260	75/15511	0.00160393	0.0256127	0.0197325	Snph/Syt12/Cplx1/Vamp1/Syt2/Snap25	6	MF	CA3_Bulk	Upregulated DEGs	Bulk
202	GO:0001222	transcription corepressor binding	4/260	35/15511	0.00268443	0.0409452	0.0315449	Bsn/Pclo/Hdac5/Ehmt2	4	MF	CA3_Bulk	Upregulated DEGs	Bulk
203	GO:0003774	motor activity	7/260	113/15511	0.00293214	0.0428093	0.0329811	Dctn1/Kif5a/Klc1/Dynll2/Kif1a/Myh14/Kif21b	7	MF	CA3_Bulk	Upregulated DEGs	Bulk
204	GO:0004674	protein serine/threonine kinase activity	15/260	408/15511	0.00379098	0.0473718	0.0364962	Aatk/Prkcb/Prkcg/Brsk1/Mast1/Ttbk1/Akap13/Map3k10/Csnk1g2/Mink1/Wnk2/Mast3/Camk1d/Tnk2/Nrbp2	15	MF	CA3_Bulk	Upregulated DEGs	Bulk
205	GO:0070300	phosphatidic acid binding	3/260	20/15511	0.00429752	0.0488008	0.037597	Atp13a2/Pitpnm1/Nrgn	3	MF	CA3_Bulk	Upregulated DEGs	Bulk

## Sheet: BulkDG
Column1	ID	Description	GeneRatio	BgRatio	pvalue	p.adjust	qvalue	geneID	Count	ONTOLOGY	region	reg	analysis
1	GO:0006397	mRNA processing	31/332	438/15628	4.6197e-09	9.24594e-06	8.14895e-06	Srrm1/Snrnp70/Ybx1/Srrm2/Hnrnpa1/Acin1/Luc7l2/Psip1/Celf2/Pnn/Sltm/Spen/Rbm25/Lsm11/Ncl/Luc7l3/Cpsf7/Malat1/Rbm26/BC005624/Cdk12/Snrpb/Prpf38b/Pcf11/Supt6/Snrpd2/Hnrnpu/Qk/Rbm5/Srrt/Cdk13	31	BP	DG_Bulk	All DEGs	Bulk
2	GO:0050767	regulation of neurogenesis	30/332	415/15628	5.0998e-09	9.24594e-06	8.14895e-06	Kit/Map1b/Tiam1/Tenm4/Sema6d/Map2k1/Ppp3ca/Zeb2/Actr2/Megf8/Itpka/Epha7/Sema5a/Ctnnb1/Spen/Sema6b/Golga2/Sirt2/Ptprd/Trak2/Ywhah/Plxna1/Cx3cl1/Trim32/Pafah1b1/Fgfr3/Qk/Chd7/Gpr37l1/Srrt	30	BP	DG_Bulk	All DEGs	Bulk
3	GO:0050808	synapse organization	31/332	468/15628	2.17601e-08	2.63007e-05	2.31802e-05	Rph3a/Dgkb/Mef2c/Tiam1/Ank3/Sparcl1/Arhgef9/Actr2/Zfp804a/Cttnbp2/Itpka/Epha7/Sorbs2/Ctnnb1/Sdcbp/Filip1/Camkv/Malat1/Negr1/Shisa7/Ptprd/Gabrb3/Ppp1r9a/Magi2/Pafah1b1/Atp2b2/Sorbs1/Gabra1/Ntng1/Neurod2/Grin2a	31	BP	DG_Bulk	All DEGs	Bulk
4	GO:0032968	positive regulation of transcription elongation from RNA polymerase II promoter	7/332	17/15628	2.96993e-08	2.69224e-05	2.37282e-05	Map2k1/Ctnnb1/Gtf2f1/Cdk12/Supt6/Brd4/Cdk13	7	BP	DG_Bulk	All DEGs	Bulk
5	GO:0034728	nucleosome organization	12/332	79/15628	9.9114e-08	7.18774e-05	6.33495e-05	Bptf/Atrx/Kat6b/Smarcc2/Brd2/Smarca2/Smarcd1/Kat6a/Supt6/Setd2/Nap1l5/Srcap	12	BP	DG_Bulk	All DEGs	Bulk
6	GO:0016571	histone methylation	14/332	129/15628	6.26267e-07	0.000245014	0.000215944	Ncoa6/Kmt2e/Ash1l/Kmt2a/Arid4a/Atrx/Nsd1/Ctnnb1/Crebbp/Dot1l/Supt6/Setd2/Kmt2c/Satb1	14	BP	DG_Bulk	All DEGs	Bulk
7	GO:0050804	modulation of chemical synaptic transmission	29/332	489/15628	6.48072e-07	0.000245014	0.000215944	Kit/Syne1/Prrt2/Dgkb/Mef2c/Ppp3ca/Syt7/Kmt2a/Stxbp5l/Itpka/Lgi1/Dgki/Rasgrf1/Ywhag/Tubb2b/Shisa7/Cacng7/Ptprd/Ppp1r9a/Atp2b2/Kcnc3/Prkcg/Pde4a/Ntng1/Phf24/Neurod2/Kcnb1/Jph3/Grin2a	29	BP	DG_Bulk	All DEGs	Bulk
8	GO:0099177	regulation of trans-synaptic signaling	29/332	490/15628	6.75714e-07	0.000245014	0.000215944	Kit/Syne1/Prrt2/Dgkb/Mef2c/Ppp3ca/Syt7/Kmt2a/Stxbp5l/Itpka/Lgi1/Dgki/Rasgrf1/Ywhag/Tubb2b/Shisa7/Cacng7/Ptprd/Ppp1r9a/Atp2b2/Kcnc3/Prkcg/Pde4a/Ntng1/Phf24/Neurod2/Kcnb1/Jph3/Grin2a	29	BP	DG_Bulk	All DEGs	Bulk
9	GO:0046034	ATP metabolic process	16/332	221/15628	2.08251e-05	0.00251706	0.00221842	Atp5g3/Atp5e/Map2k1/Atp6v1a/Pgk1/Chchd2/Kif5c/Eno1/Atp6v1b2/Atp5a1/Ncor1/Cyc1/Ndufv1/Pfkl/Cox7a2/Ndufc2	16	BP	DG_Bulk	All DEGs	Bulk
10	GO:0050803	regulation of synapse structure or activity	17/332	264/15628	5.15806e-05	0.0050549	0.00445516	Dgkb/Mef2c/Tiam1/Sparcl1/Actr2/Zfp804a/Cttnbp2/Itpka/Epha7/Camkv/Malat1/Negr1/Ptprd/Ppp1r9a/Magi2/Pafah1b1/Neurod2	17	BP	DG_Bulk	All DEGs	Bulk
11	GO:1905475	regulation of protein localization to membrane	13/332	186/15628	0.000175359	0.0138229	0.0121828	Ank3/Map2k1/Sorbs2/Mtcl1/Dpp6/Shisa7/Clip3/Magi2/Tmem59/Tnik/Sorbs1/Kcnb1/Slc5a3	13	BP	DG_Bulk	All DEGs	Bulk
12	GO:0022618	ribonucleoprotein complex assembly	12/332	166/15628	0.000226684	0.0171241	0.0150924	Eif3a/Luc7l2/Psip1/Celf2/Rps14/Eif4h/Luc7l3/Cpsf7/Snrpb/Snrpd2/Eif2s3x/Rbm5	12	BP	DG_Bulk	All DEGs	Bulk
13	GO:0022613	ribonucleoprotein complex biogenesis	20/332	395/15628	0.000313992	0.0218949	0.0192972	Eif3a/Rps24/Rps16/Luc7l2/Psip1/Celf2/Ran/Rps14/Eif4h/Rps21/Ncl/Luc7l3/Cpsf7/Snrpb/Rpl7a/Snrpd2/Gnl2/Chd7/Eif2s3x/Rbm5	20	BP	DG_Bulk	All DEGs	Bulk
14	GO:0062237	protein localization to postsynapse	7/332	63/15628	0.000365486	0.0245417	0.0216299	Map2k1/Kif5c/Lgi1/Cacng7/Magi2/Tnik/Grin2a	7	BP	DG_Bulk	All DEGs	Bulk
15	GO:0051493	regulation of cytoskeleton organization	23/332	494/15628	0.000378236	0.0247633	0.0218252	Iqgap2/Map1b/Prox1/Mef2c/Pde4dip/Actr2/Ccdc88a/Sema5a/Arpc4/Cd2ap/Coro1a/Tpr/Clip3/Fmn2/Stmn4/Cx3cl1/Ppp1r9a/Pafah1b1/Sptan1/Tmod1/Rps3/Hnrnpu/Dst	23	BP	DG_Bulk	All DEGs	Bulk
16	GO:0048588	developmental cell growth	15/332	257/15628	0.000409115	0.0255767	0.0225421	Olfm1/Map1b/Tiam1/Sema6d/Zeb2/Megf8/Epha7/Sema5a/Sorbs2/Ctnnb1/Sema6b/Cacng7/Omg/Plxna1/Pafah1b1	15	BP	DG_Bulk	All DEGs	Bulk
17	GO:0099633	protein localization to postsynaptic specialization membrane	5/332	34/15628	0.000704063	0.0398896	0.0351569	Map2k1/Lgi1/Cacng7/Magi2/Tnik	5	BP	DG_Bulk	All DEGs	Bulk
18	GO:0099645	neurotransmitter receptor localization to postsynaptic specialization membrane	5/332	34/15628	0.000704063	0.0398896	0.0351569	Map2k1/Lgi1/Cacng7/Magi2/Tnik	5	BP	DG_Bulk	All DEGs	Bulk
19	GO:0051656	establishment of organelle localization	18/332	367/15628	0.00089685	0.0471301	0.0415383	Kit/Syne1/Ubb/Map1b/Arhgap21/Map2k1/Fyco1/Actr2/Kif5c/Ran/Ctnnb1/Tacc1/Fmn2/Trak2/Pafah1b1/Klhl12/Hnrnpu/Clmn	18	BP	DG_Bulk	All DEGs	Bulk
20	GO:0032259	methylation	16/332	308/15628	0.00094049	0.0479919	0.0422978	Ncoa6/Kmt2e/Ash1l/Kmt2a/Arid4a/Atrx/Nsd1/Ctnnb1/Crebbp/Dot1l/Snrpb/Supt6/Setd2/Kcnq1ot1/Kmt2c/Satb1	16	BP	DG_Bulk	All DEGs	Bulk
21	GO:0022604	regulation of cell morphogenesis	16/332	309/15628	0.000973149	0.0479919	0.0422978	Kit/Tiam1/Actr2/Strip2/Itpka/Cdc42se2/Coro1a/Cacng7/Rreb1/Ptprd/Plxna1/Pafah1b1/Epb41/Ntng1/Net1/Pdzd8	16	BP	DG_Bulk	All DEGs	Bulk
22	GO:0099565	chemical synaptic transmission, postsynaptic	8/332	96/15628	0.000998481	0.0479919	0.0422978	Syne1/Mef2c/Ppp3ca/Dgki/Gabrb3/Cx3cl1/Ppp1r9a/Grin2a	8	BP	DG_Bulk	All DEGs	Bulk
23	GO:0032908	regulation of transforming growth factor beta1 production	3/332	10/15628	0.00102045	0.0479919	0.0422978	Atp6ap2/Cd2ap/Cx3cl1	3	BP	DG_Bulk	All DEGs	Bulk
24	GO:0051657	maintenance of organelle location	3/332	10/15628	0.00102045	0.0479919	0.0422978	Arhgap21/Akap9/Pafah1b1	3	BP	DG_Bulk	All DEGs	Bulk
25	GO:2000574	regulation of microtubule motor activity	3/332	10/15628	0.00102045	0.0479919	0.0422978	Dynll2/Mtcl1/Pafah1b1	3	BP	DG_Bulk	All DEGs	Bulk
26	GO:0006836	neurotransmitter transport	13/332	224/15628	0.00103237	0.0479919	0.0422978	Rph3a/Sv2b/Prrt2/Syn2/Mef2c/Syt7/Stxbp5l/Slc6a7/Dgki/Ppp1r9a/Ptprn2/Kcnc3/Prkcg	13	BP	DG_Bulk	All DEGs	Bulk
27	GO:0006397	mRNA processing	27/222	438/15628	1.42363e-10	4.18831e-07	3.67595e-07	Srrm1/Snrnp70/Ybx1/Srrm2/Acin1/Luc7l2/Psip1/Celf2/Pnn/Sltm/Spen/Rbm25/Ncl/Luc7l3/Cpsf7/Malat1/Rbm26/BC005624/Cdk12/Prpf38b/Pcf11/Supt6/Hnrnpu/Qk/Rbm5/Srrt/Cdk13	27	BP	DG_Bulk	Downregulated DEGs	Bulk
28	GO:0034728	nucleosome organization	12/222	79/15628	1.11158e-09	1.63513e-06	1.43511e-06	Bptf/Atrx/Kat6b/Smarcc2/Brd2/Smarca2/Smarcd1/Kat6a/Supt6/Setd2/Nap1l5/Srcap	12	BP	DG_Bulk	Downregulated DEGs	Bulk
29	GO:0016571	histone methylation	13/222	129/15628	3.72077e-08	2.73663e-05	2.40186e-05	Ncoa6/Kmt2e/Ash1l/Kmt2a/Arid4a/Atrx/Nsd1/Crebbp/Dot1l/Supt6/Setd2/Kmt2c/Satb1	13	BP	DG_Bulk	Downregulated DEGs	Bulk
30	GO:0050808	synapse organization	24/222	468/15628	5.69308e-08	3.14571e-05	2.7609e-05	Rph3a/Mef2c/Tiam1/Ank3/Sparcl1/Arhgef9/Zfp804a/Cttnbp2/Epha7/Sorbs2/Filip1/Malat1/Negr1/Shisa7/Ptprd/Gabrb3/Ppp1r9a/Magi2/Atp2b2/Sorbs1/Gabra1/Ntng1/Neurod2/Grin2a	24	BP	DG_Bulk	Downregulated DEGs	Bulk
31	GO:0050804	modulation of chemical synaptic transmission	22/222	489/15628	1.89576e-06	0.000274615	0.000241021	Syne1/Prrt2/Mef2c/Ppp3ca/Syt7/Kmt2a/Stxbp5l/Lgi1/Dgki/Rasgrf1/Shisa7/Cacng7/Ptprd/Ppp1r9a/Atp2b2/Kcnc3/Pde4a/Ntng1/Phf24/Neurod2/Kcnb1/Grin2a	22	BP	DG_Bulk	Downregulated DEGs	Bulk
32	GO:0099177	regulation of trans-synaptic signaling	22/222	490/15628	1.9602e-06	0.000274615	0.000241021	Syne1/Prrt2/Mef2c/Ppp3ca/Syt7/Kmt2a/Stxbp5l/Lgi1/Dgki/Rasgrf1/Shisa7/Cacng7/Ptprd/Ppp1r9a/Atp2b2/Kcnc3/Pde4a/Ntng1/Phf24/Neurod2/Kcnb1/Grin2a	22	BP	DG_Bulk	Downregulated DEGs	Bulk
33	GO:0032968	positive regulation of transcription elongation from RNA polymerase II promoter	5/222	17/15628	2.97715e-06	0.000398126	0.000349423	Gtf2f1/Cdk12/Supt6/Brd4/Cdk13	5	BP	DG_Bulk	Downregulated DEGs	Bulk
34	GO:0060078	regulation of postsynaptic membrane potential	10/222	110/15628	3.71312e-06	0.000474957	0.000416856	Syne1/Rgs7bp/Mef2c/Ppp3ca/Dgki/Gabrb3/Cx3cl1/Ppp1r9a/Gabra1/Grin2a	10	BP	DG_Bulk	Downregulated DEGs	Bulk
35	GO:0099565	chemical synaptic transmission, postsynaptic	8/222	96/15628	6.62874e-05	0.00527074	0.00462597	Syne1/Mef2c/Ppp3ca/Dgki/Gabrb3/Cx3cl1/Ppp1r9a/Grin2a	8	BP	DG_Bulk	Downregulated DEGs	Bulk
36	GO:0007409	axonogenesis	18/222	446/15628	7.02852e-05	0.00544155	0.00477589	Olfm1/Map1b/Tiam1/Ank3/Sema6d/Zeb2/Kif5c/Epha7/Sema5a/Nfib/Lgi1/Ablim1/Golga2/Plppr4/Omg/Trak2/Ntng1/Dst	18	BP	DG_Bulk	Downregulated DEGs	Bulk
37	GO:0031346	positive regulation of cell projection organization	17/222	413/15628	8.82465e-05	0.00618146	0.00542528	Atp1b2/Map1b/Tiam1/Zeb2/Zfp804a/Ccdc88a/Sema5a/Golga2/Negr1/Rreb1/Ptprd/Arsb/Cx3cl1/Ppp1r9a/Magi2/Pcp4/Qk	17	BP	DG_Bulk	Downregulated DEGs	Bulk
38	GO:0032259	methylation	14/222	308/15628	0.00013434	0.00898243	0.00788361	Ncoa6/Kmt2e/Ash1l/Kmt2a/Arid4a/Atrx/Nsd1/Crebbp/Dot1l/Supt6/Setd2/Kcnq1ot1/Kmt2c/Satb1	14	BP	DG_Bulk	Downregulated DEGs	Bulk
39	GO:0051493	regulation of cytoskeleton organization	18/222	494/15628	0.000250971	0.0160512	0.0140877	Iqgap2/Map1b/Prox1/Mef2c/Pde4dip/Ccdc88a/Sema5a/Cd2ap/Tpr/Clip3/Fmn2/Stmn4/Cx3cl1/Ppp1r9a/Sptan1/Tmod1/Hnrnpu/Dst	18	BP	DG_Bulk	Downregulated DEGs	Bulk
40	GO:0062237	protein localization to postsynapse	6/222	63/15628	0.000265622	0.0162804	0.0142888	Kif5c/Lgi1/Cacng7/Magi2/Tnik/Grin2a	6	BP	DG_Bulk	Downregulated DEGs	Bulk
41	GO:0099601	regulation of neurotransmitter receptor activity	6/222	63/15628	0.000265622	0.0162804	0.0142888	Rph3a/Mef2c/Rasgrf1/Shisa7/Cacng7/Grin2a	6	BP	DG_Bulk	Downregulated DEGs	Bulk
42	GO:0050807	regulation of synapse organization	12/222	253/15628	0.000274707	0.0164936	0.014476	Mef2c/Tiam1/Sparcl1/Zfp804a/Cttnbp2/Epha7/Malat1/Negr1/Ptprd/Ppp1r9a/Magi2/Neurod2	12	BP	DG_Bulk	Downregulated DEGs	Bulk
43	GO:0050767	regulation of neurogenesis	16/222	415/15628	0.000298392	0.0172131	0.0151075	Map1b/Tiam1/Sema6d/Ppp3ca/Zeb2/Epha7/Sema5a/Spen/Golga2/Sirt2/Ptprd/Trak2/Cx3cl1/Qk/Chd7/Srrt	16	BP	DG_Bulk	Downregulated DEGs	Bulk
44	GO:1905475	regulation of protein localization to membrane	10/222	186/15628	0.000331677	0.0184112	0.0161589	Ank3/Sorbs2/Mtcl1/Dpp6/Shisa7/Clip3/Magi2/Tnik/Sorbs1/Kcnb1	10	BP	DG_Bulk	Downregulated DEGs	Bulk
45	GO:0098935	dendritic transport	3/222	12/15628	0.000565937	0.0268546	0.0235695	Kif5c/Trak2/Hnrnpu	3	BP	DG_Bulk	Downregulated DEGs	Bulk
46	GO:0007214	gamma-aminobutyric acid signaling pathway	4/222	28/15628	0.000620821	0.0289914	0.0254448	Shisa7/Gabrb3/Gabra1/Phf24	4	BP	DG_Bulk	Downregulated DEGs	Bulk
47	GO:0031503	protein-containing complex localization	11/222	242/15628	0.000701094	0.0317326	0.0278507	Syne1/Kif5c/Lgi1/Cacng7/Tpr/Sirt2/Magi2/Supt6/Setd2/Tnik/Hnrnpu	11	BP	DG_Bulk	Downregulated DEGs	Bulk
48	GO:0046831	regulation of RNA export from nucleus	3/222	14/15628	0.00091691	0.0402619	0.0353367	Tpr/Supt6/Setd2	3	BP	DG_Bulk	Downregulated DEGs	Bulk
49	GO:0030100	regulation of endocytosis	10/222	214/15628	0.000988322	0.0426592	0.0374407	Syne1/Arhgap21/Ppp3ca/Syt7/Sgip1/Cd2ap/Sirt2/Clip3/Magi2/Lrpap1	10	BP	DG_Bulk	Downregulated DEGs	Bulk
50	GO:0007269	neurotransmitter secretion	9/222	178/15628	0.001015	0.0426592	0.0374407	Rph3a/Prrt2/Mef2c/Syt7/Stxbp5l/Dgki/Ppp1r9a/Ptprn2/Kcnc3	9	BP	DG_Bulk	Downregulated DEGs	Bulk
51	GO:0099643	signal release from synapse	9/222	178/15628	0.001015	0.0426592	0.0374407	Rph3a/Prrt2/Mef2c/Syt7/Stxbp5l/Dgki/Ppp1r9a/Ptprn2/Kcnc3	9	BP	DG_Bulk	Downregulated DEGs	Bulk
52	GO:0010720	positive regulation of cell development	13/222	341/15628	0.00121196	0.049522	0.043464	Map1b/Tiam1/Zeb2/Sema5a/Spen/Golga2/Rreb1/Sirt2/Ptprd/Cx3cl1/Qk/Net1/Srrt	13	BP	DG_Bulk	Downregulated DEGs	Bulk
53	GO:1903539	protein localization to postsynaptic membrane	5/222	57/15628	0.00127002	0.0497901	0.0436993	Lgi1/Cacng7/Magi2/Tnik/Grin2a	5	BP	DG_Bulk	Downregulated DEGs	Bulk
54	GO:0099633	protein localization to postsynaptic specialization membrane	4/222	34/15628	0.0013156	0.0497901	0.0436993	Lgi1/Cacng7/Magi2/Tnik	4	BP	DG_Bulk	Downregulated DEGs	Bulk
55	GO:0099645	neurotransmitter receptor localization to postsynaptic specialization membrane	4/222	34/15628	0.0013156	0.0497901	0.0436993	Lgi1/Cacng7/Magi2/Tnik	4	BP	DG_Bulk	Downregulated DEGs	Bulk
56	GO:0007416	synapse assembly	9/222	185/15628	0.00132962	0.0497901	0.0436993	Mef2c/Arhgef9/Epha7/Negr1/Ptprd/Gabrb3/Ppp1r9a/Magi2/Gabra1	9	BP	DG_Bulk	Downregulated DEGs	Bulk
57	GO:0008584	male gonad development	7/222	116/15628	0.00133699	0.0497901	0.0436993	Ubb/Atn1/Arid4a/Jmjd1c/Akap9/Atrx/Arid5b	7	BP	DG_Bulk	Downregulated DEGs	Bulk
58	GO:0060324	face development	5/222	58/15628	0.00137399	0.0498102	0.0437169	Ankrd11/Arid5b/Crebbp/Kat6a/Chd7	5	BP	DG_Bulk	Downregulated DEGs	Bulk
59	GO:0046034	ATP metabolic process	14/110	221/15628	4.6968e-10	1.02954e-06	9.5172e-07	Atp5g3/Atp5e/Map2k1/Atp6v1a/Pgk1/Chchd2/Eno1/Atp6v1b2/Atp5a1/Cyc1/Ndufv1/Pfkl/Cox7a2/Ndufc2	14	BP	DG_Bulk	Upregulated DEGs	Bulk
60	GO:0050767	regulation of neurogenesis	14/110	415/15628	1.25845e-06	0.00137926	0.00127501	Kit/Tenm4/Map2k1/Actr2/Megf8/Itpka/Ctnnb1/Sema6b/Ywhah/Plxna1/Trim32/Pafah1b1/Fgfr3/Gpr37l1	14	BP	DG_Bulk	Upregulated DEGs	Bulk
61	GO:0009205	purine ribonucleoside triphosphate metabolic process	6/110	67/15628	7.46332e-06	0.00448049	0.00414183	Atp5g3/Atp5e/Map2k1/Ran/Atp5a1/Ndufc2	6	BP	DG_Bulk	Upregulated DEGs	Bulk
62	GO:0009199	ribonucleoside triphosphate metabolic process	6/110	70/15628	9.63944e-06	0.00448049	0.00414183	Atp5g3/Atp5e/Map2k1/Ran/Atp5a1/Ndufc2	6	BP	DG_Bulk	Upregulated DEGs	Bulk
63	GO:1902600	proton transmembrane transport	6/110	72/15628	1.13563e-05	0.00448049	0.00414183	Atp5g3/Atp5e/Atp6v1a/Atp6v1h/Atp6v1b2/Atp5a1	6	BP	DG_Bulk	Upregulated DEGs	Bulk
64	GO:0006754	ATP biosynthetic process	5/110	43/15628	1.22641e-05	0.00448049	0.00414183	Atp5g3/Atp5e/Map2k1/Atp5a1/Ndufc2	5	BP	DG_Bulk	Upregulated DEGs	Bulk
65	GO:0006119	oxidative phosphorylation	6/110	91/15628	4.34827e-05	0.00779889	0.0072094	Chchd2/Atp5a1/Cyc1/Ndufv1/Cox7a2/Ndufc2	6	BP	DG_Bulk	Upregulated DEGs	Bulk
66	GO:1903019	negative regulation of glycoprotein metabolic process	3/110	15/15628	0.000145156	0.018781	0.0173614	Cst3/Itm2c/Tmem59	3	BP	DG_Bulk	Upregulated DEGs	Bulk
67	GO:0002181	cytoplasmic translation	5/110	86/15628	0.000349071	0.0312807	0.0289163	Rpl22l1/Eif4h/Rps21/Eif4a2/Eif2s3x	5	BP	DG_Bulk	Upregulated DEGs	Bulk
68	GO:0099572	postsynaptic specialization	34/339	422/15736	3.66412e-11	1.81374e-08	1.38851e-08	Dynll2/Map1b/Rgs7bp/Syn2/Plekha5/Tiam1/Eif3a/Map2k1/Arhgef9/Akap9/Actr2/Camk2n1/Epha7/Sorbs2/Ctnnb1/Bcas1/Rps14/Dgki/Ablim1/Plppr4/Shisa7/Cacng7/Gabrb3/Ppp1r9a/Magi2/Atp2b2/Prkcg/Epb41/Rps3/Erbin/Gabra1/Dst/Grin2a/Slc16a7	34	CC	DG_Bulk	All DEGs	Bulk
69	GO:0098984	neuron to neuron synapse	33/339	420/15736	1.40132e-10	3.46827e-08	2.65513e-08	Dynll2/Atp1b2/Map1b/Rgs7bp/Syn2/Plekha5/Tiam1/Eif3a/Map2k1/Arhgef9/Akap9/Actr2/Camk2n1/Epha7/Sorbs2/Ctnnb1/Bcas1/Rps14/Dgki/Ablim1/Plppr4/Shisa7/Cacng7/Ptprd/Ppp1r9a/Magi2/Atp2b2/Prkcg/Epb41/Rps3/Dst/Grin2a/Slc16a7	33	CC	DG_Bulk	All DEGs	Bulk
70	GO:0033178	proton-transporting two-sector ATPase complex, catalytic domain	5/339	14/15736	7.68694e-06	0.000422782	0.000323661	Atp5e/Atp6v1a/Atp6v1h/Atp6v1b2/Atp5a1	5	CC	DG_Bulk	All DEGs	Bulk
71	GO:0005681	spliceosomal complex	15/339	185/15736	1.16672e-05	0.000577526	0.000442125	Srrm1/Snrnp70/Ybx1/Srrm2/Hnrnpa1/Luc7l2/Pnn/Ncl/Luc7l3/BC005624/Snrpb/Prpf38b/Snrpd2/Hnrnpu/Rbm5	15	CC	DG_Bulk	All DEGs	Bulk
72	GO:0005938	cell cortex	18/339	270/15736	2.36653e-05	0.000956753	0.000732443	Stxbp6/Pde4dip/Map2k1/Fry/Arhgef9/Actr2/Eno1/Ctnnb1/Ndfip1/Cd2ap/Ncl/Coro1a/Fmn2/Ppp1r9a/Pafah1b1/Sptan1/Tmod1/Epb41	18	CC	DG_Bulk	All DEGs	Bulk
73	GO:0150034	distal axon	21/339	365/15736	4.53762e-05	0.00140383	0.0010747	Olfm1/Pebp1/Map1b/Prrt2/Tiam1/Syt7/Kif5c/Zfp804a/Eno1/Ap1s1/Dgki/Rasgrf1/Tspoap1/Gabrb3/Trak2/Ppp1r9a/Pafah1b1/Ptprn2/Kcnc3/Prkcg/Grin2a	21	CC	DG_Bulk	All DEGs	Bulk
74	GO:0000785	chromatin	25/339	492/15736	6.74547e-05	0.00185501	0.0014201	Kmt2e/Bptf/Zeb2/Jmjd1c/Atrx/Kat6b/Psip1/Nsd1/Smarcc2/Ran/Ctnnb1/Crebbp/Sirt2/Smarca2/Ncor1/Smarcd1/Smc3/Kat6a/Supt6/Brd4/Kdm2a/Nap1l5/Brd7/Srcap/Satb1	25	CC	DG_Bulk	All DEGs	Bulk
75	GO:0030133	transport vesicle	18/339	327/15736	0.000271926	0.00560848	0.00429357	Pebp1/Rph3a/Sv2b/Prrt2/Syn2/Svop/Syt7/Rab15/Cttnbp2/Cdk16/Ccdc88a/Ap1s1/Dgki/Klhl12/Ptprn2/Fgfr3/Grin2a/Synpr	18	CC	DG_Bulk	All DEGs	Bulk
76	GO:0005874	microtubule	20/339	400/15736	0.000442067	0.00810457	0.00620446	Dynll2/Iqgap2/Map1b/Tiam1/Eif3a/Pde4dip/Map2k1/Kif5c/Zfp804a/Bod1l/Odf2/Golga2/Tubb2a/Tubb2b/Sirt2/Clip3/Pafah1b1/Hnrnpu/Tuba1b/Dst	20	CC	DG_Bulk	All DEGs	Bulk
77	GO:0043209	myelin sheath	13/339	204/15736	0.000492038	0.00811863	0.00621522	Ubb/Pebp1/Syn2/Atp6v1a/Eno1/Ywhag/Sirt2/Atp6v1b2/Ppia/Omg/Atp5a1/Sptan1/Tuba1b	13	CC	DG_Bulk	All DEGs	Bulk
78	GO:0031252	cell leading edge	19/339	382/15736	0.000651254	0.00976881	0.00747852	Iqgap2/Tiam1/Atn1/Actr2/Ccdc88a/Ctnnb1/Psd3/Cd2ap/Ablim1/Coro1a/Shisa7/Atp6v1b2/Ablim3/Ppp1r9a/Pafah1b1/Kcnc3/Rps3/Gabra1/Kcnb1	19	CC	DG_Bulk	All DEGs	Bulk
79	GO:0016607	nuclear speck	16/339	308/15736	0.00108997	0.0145821	0.0111633	Pnisr/Snrnp70/Ylpm1/Mef2c/Acin1/Luc7l2/Pnn/Luc7l3/Malat1/Rreb1/Cdk12/Brd2/Kat6a/Erbin/Hnrnpu/Cdk13	16	CC	DG_Bulk	All DEGs	Bulk
80	GO:0044298	cell body membrane	5/339	38/15736	0.00126105	0.0154834	0.0118533	Atp1b2/Cadm2/Atp2b2/Kcnc3/Kcnb1	5	CC	DG_Bulk	All DEGs	Bulk
81	GO:0022626	cytosolic ribosome	8/339	99/15736	0.00133436	0.0154834	0.0118533	Rpl21/Rps24/Rpl19/Rps16/Rps14/Rps21/Rpl7a/Rps3	8	CC	DG_Bulk	All DEGs	Bulk
82	GO:0120114	Sm-like protein family complex	7/339	77/15736	0.00133745	0.0154834	0.0118533	Snrnp70/Luc7l2/Lsm11/Luc7l3/Snrpb/U2surp/Snrpd2	7	CC	DG_Bulk	All DEGs	Bulk
83	GO:0043197	dendritic spine	12/339	200/15736	0.00135275	0.0154834	0.0118533	Syne1/Rph3a/Rgs7bp/Tiam1/Ppp3ca/Zfp804a/Itpka/Dgki/Shisa7/Fbxo2/Ppp1r9a/Grin2a	12	CC	DG_Bulk	All DEGs	Bulk
84	GO:0014704	intercalated disc	6/339	63/15736	0.00231389	0.0221533	0.0169595	Ank3/Ctnnb1/Dsp/Ywhah/Sptan1/Dst	6	CC	DG_Bulk	All DEGs	Bulk
85	GO:0005916	fascia adherens	3/339	13/15736	0.0024139	0.0221533	0.0169595	Ctnnb1/Dsp/Sptan1	3	CC	DG_Bulk	All DEGs	Bulk
86	GO:0019908	nuclear cyclin-dependent protein kinase holoenzyme complex	3/339	13/15736	0.0024139	0.0221533	0.0169595	Cdk12/Brd4/Cdk13	3	CC	DG_Bulk	All DEGs	Bulk
87	GO:1902495	transmembrane transporter complex	14/339	284/15736	0.00352268	0.0292254	0.0223735	Atp5g3/Olfm1/Cacna1i/Atp1b2/Dpp6/Cacng7/Gabrb3/Kcnq5/Kcnc3/Gabra1/Kcnj3/Scn3a/Kcnb1/Grin2a	14	CC	DG_Bulk	All DEGs	Bulk
88	GO:1904949	ATPase complex	7/339	92/15736	0.00370671	0.0292254	0.0223735	Atp1b2/Bptf/Smarcc2/Smarca2/Smarcd1/Brd7/Srcap	7	CC	DG_Bulk	All DEGs	Bulk
89	GO:0005753	mitochondrial proton-transporting ATP synthase complex	3/339	15/15736	0.0037196	0.0292254	0.0223735	Atp5g3/Atp5e/Atp5a1	3	CC	DG_Bulk	All DEGs	Bulk
90	GO:1990351	transporter complex	14/339	297/15736	0.00521646	0.0374224	0.0286488	Atp5g3/Olfm1/Cacna1i/Atp1b2/Dpp6/Cacng7/Gabrb3/Kcnq5/Kcnc3/Gabra1/Kcnj3/Scn3a/Kcnb1/Grin2a	14	CC	DG_Bulk	All DEGs	Bulk
91	GO:0043235	receptor complex	16/339	369/15736	0.00648173	0.0428964	0.0328393	Kit/Olfm1/Flt1/Ephb6/Epha7/Sdcbp/Cacng7/Gabrb3/Plxna1/Ptprn2/Fgfr3/Sorbs1/Gabra1/Gpr37l1/Nt5dc3/Grin2a	16	CC	DG_Bulk	All DEGs	Bulk
92	GO:0030427	site of polarized growth	11/339	213/15736	0.00658611	0.0428964	0.0328393	Olfm1/Map1b/Tiam1/Fry/Kif5c/Zfp804a/Eno1/Rasgrf1/Trak2/Ppp1r9a/Pafah1b1	11	CC	DG_Bulk	All DEGs	Bulk
93	GO:0098978	glutamatergic synapse	29/225	500/15736	1.41215e-10	5.66272e-08	4.04321e-08	Olfm1/Rgs7bp/Prrt2/Plekha5/Tiam1/Sparcl1/Ppp3ca/Syt7/Cttnbp2/Epha7/Filip1/Lgi1/Dgki/Plppr4/Shisa7/Cacng7/Sirt2/Tspoap1/Ptprd/Ablim3/Ppp1r9a/Magi2/Atp2b2/Kcnc3/Tnik/Erbin/Ntng1/Grin2a/Slc16a7	29	CC	DG_Bulk	Downregulated DEGs	Bulk
94	GO:0097060	synaptic membrane	26/225	451/15736	1.55699e-09	2.52289e-07	1.80135e-07	Syne1/Olfm1/Rph3a/Rgs7bp/Prrt2/Tiam1/Ank3/Syt7/Akap9/Epha7/Dgki/Plppr4/Shisa7/Cacng7/Ptprd/Gabrb3/Magi2/Atp2b2/Kcnc3/Kcnj9/Gabra1/Ntng1/Kcnj3/Kcnb1/Grin2a/Slc16a7	26	CC	DG_Bulk	Downregulated DEGs	Bulk
95	GO:0099572	postsynaptic specialization	25/225	422/15736	1.88745e-09	2.52289e-07	1.80135e-07	Map1b/Rgs7bp/Plekha5/Tiam1/Eif3a/Arhgef9/Akap9/Epha7/Sorbs2/Bcas1/Dgki/Ablim1/Plppr4/Shisa7/Cacng7/Gabrb3/Ppp1r9a/Magi2/Atp2b2/Epb41/Erbin/Gabra1/Dst/Grin2a/Slc16a7	25	CC	DG_Bulk	Downregulated DEGs	Bulk
96	GO:0000785	chromatin	23/225	492/15736	6.35378e-07	2.54787e-05	1.81919e-05	Kmt2e/Bptf/Zeb2/Jmjd1c/Atrx/Kat6b/Psip1/Nsd1/Smarcc2/Crebbp/Sirt2/Smarca2/Ncor1/Smarcd1/Smc3/Kat6a/Supt6/Brd4/Kdm2a/Nap1l5/Brd7/Srcap/Satb1	23	CC	DG_Bulk	Downregulated DEGs	Bulk
97	GO:0016607	nuclear speck	16/225	308/15736	9.46087e-06	0.000270986	0.000193486	Pnisr/Snrnp70/Ylpm1/Mef2c/Acin1/Luc7l2/Pnn/Luc7l3/Malat1/Rreb1/Cdk12/Brd2/Kat6a/Erbin/Hnrnpu/Cdk13	16	CC	DG_Bulk	Downregulated DEGs	Bulk
98	GO:0005681	spliceosomal complex	12/225	185/15736	1.44467e-05	0.00036207	0.000258519	Srrm1/Snrnp70/Ybx1/Srrm2/Luc7l2/Pnn/Ncl/Luc7l3/BC005624/Prpf38b/Hnrnpu/Rbm5	12	CC	DG_Bulk	Downregulated DEGs	Bulk
99	GO:0150034	distal axon	16/225	365/15736	7.43071e-05	0.00141891	0.00101311	Olfm1/Map1b/Prrt2/Tiam1/Syt7/Kif5c/Zfp804a/Dgki/Rasgrf1/Tspoap1/Gabrb3/Trak2/Ppp1r9a/Ptprn2/Kcnc3/Grin2a	16	CC	DG_Bulk	Downregulated DEGs	Bulk
100	GO:0044298	cell body membrane	5/225	38/15736	0.000195308	0.00279709	0.00199714	Atp1b2/Cadm2/Atp2b2/Kcnc3/Kcnb1	5	CC	DG_Bulk	Downregulated DEGs	Bulk
101	GO:1904949	ATPase complex	7/225	92/15736	0.000348076	0.00481305	0.00343654	Atp1b2/Bptf/Smarcc2/Smarca2/Smarcd1/Brd7/Srcap	7	CC	DG_Bulk	Downregulated DEGs	Bulk
102	GO:0043197	dendritic spine	10/225	200/15736	0.000618416	0.00729367	0.00520771	Syne1/Rph3a/Rgs7bp/Tiam1/Ppp3ca/Zfp804a/Dgki/Shisa7/Ppp1r9a/Grin2a	10	CC	DG_Bulk	Downregulated DEGs	Bulk
103	GO:0019908	nuclear cyclin-dependent protein kinase holoenzyme complex	3/225	13/15736	0.000742053	0.00833742	0.00595295	Cdk12/Brd4/Cdk13	3	CC	DG_Bulk	Downregulated DEGs	Bulk
104	GO:0005938	cell cortex	11/225	270/15736	0.00178866	0.0146378	0.0104515	Stxbp6/Pde4dip/Fry/Arhgef9/Cd2ap/Ncl/Fmn2/Ppp1r9a/Sptan1/Tmod1/Epb41	11	CC	DG_Bulk	Downregulated DEGs	Bulk
105	GO:1902495	transmembrane transporter complex	11/225	284/15736	0.00265058	0.0200544	0.0143189	Olfm1/Atp1b2/Dpp6/Cacng7/Gabrb3/Kcnc3/Gabra1/Kcnj3/Scn3a/Kcnb1/Grin2a	11	CC	DG_Bulk	Downregulated DEGs	Bulk
106	GO:0030427	site of polarized growth	9/225	213/15736	0.00361029	0.0253987	0.0181348	Olfm1/Map1b/Tiam1/Fry/Kif5c/Zfp804a/Rasgrf1/Trak2/Ppp1r9a	9	CC	DG_Bulk	Downregulated DEGs	Bulk
107	GO:1990351	transporter complex	11/225	297/15736	0.00372588	0.0257395	0.0183781	Olfm1/Atp1b2/Dpp6/Cacng7/Gabrb3/Kcnc3/Gabra1/Kcnj3/Scn3a/Kcnb1/Grin2a	11	CC	DG_Bulk	Downregulated DEGs	Bulk
108	GO:0032590	dendrite membrane	4/225	45/15736	0.00383158	0.0257395	0.0183781	Shisa7/Kcnc3/Gabra1/Kcnb1	4	CC	DG_Bulk	Downregulated DEGs	Bulk
109	GO:0005801	cis-Golgi network	4/225	46/15736	0.00415019	0.0268424	0.0191656	Golgb1/Akap9/Golga2/Lrpap1	4	CC	DG_Bulk	Downregulated DEGs	Bulk
110	GO:0044291	cell-cell contact zone	5/225	86/15736	0.00779655	0.0453104	0.0323518	Tiam1/Ank3/Dsp/Sptan1/Dst	5	CC	DG_Bulk	Downregulated DEGs	Bulk
111	GO:0030056	hemidesmosome	2/225	10/15736	0.00849241	0.047298	0.033771	Erbin/Dst	2	CC	DG_Bulk	Downregulated DEGs	Bulk
112	GO:0031252	cell leading edge	12/225	382/15736	0.00904104	0.0489927	0.034981	Iqgap2/Tiam1/Atn1/Ccdc88a/Cd2ap/Ablim1/Shisa7/Ablim3/Ppp1r9a/Kcnc3/Gabra1/Kcnb1	12	CC	DG_Bulk	Downregulated DEGs	Bulk
113	GO:0016469	proton-transporting two-sector ATPase complex	7/114	40/15736	1.33078e-08	3.96573e-06	3.17987e-06	Atp5g3/Atp5e/Atp6v1a/Atp6ap2/Atp6v1h/Atp6v1b2/Atp5a1	7	CC	DG_Bulk	Upregulated DEGs	Bulk
114	GO:0043209	myelin sheath	9/114	204/15736	1.7361e-05	0.00172452	0.00138279	Pebp1/Syn2/Atp6v1a/Eno1/Ywhag/Atp6v1b2/Ppia/Atp5a1/Tuba1b	9	CC	DG_Bulk	Upregulated DEGs	Bulk
115	GO:0098800	inner mitochondrial membrane protein complex	6/114	111/15736	0.000154594	0.00673174	0.00539776	Atp5g3/Atp5e/Atp5a1/Cyc1/Ndufv1/Ndufc2	6	CC	DG_Bulk	Upregulated DEGs	Bulk
116	GO:0005753	mitochondrial proton-transporting ATP synthase complex	3/114	15/15736	0.000158128	0.00673174	0.00539776	Atp5g3/Atp5e/Atp5a1	3	CC	DG_Bulk	Upregulated DEGs	Bulk
117	GO:0022627	cytosolic small ribosomal subunit	4/114	44/15736	0.000283638	0.0105655	0.00847182	Rps16/Rps14/Rps21/Rps3	4	CC	DG_Bulk	Upregulated DEGs	Bulk
118	GO:0030133	transport vesicle	9/114	327/15736	0.000620118	0.0184795	0.0148176	Pebp1/Sv2b/Syn2/Svop/Rab15/Ap1s1/Klhl12/Fgfr3/Synpr	9	CC	DG_Bulk	Upregulated DEGs	Bulk
119	GO:0070469	respirasome	4/114	72/15736	0.00184007	0.036128	0.0289688	Cyc1/Ndufv1/Cox7a2/Ndufc2	4	CC	DG_Bulk	Upregulated DEGs	Bulk
120	GO:0014069	postsynaptic density	9/114	390/15736	0.00211382	0.036128	0.0289688	Dynll2/Syn2/Map2k1/Actr2/Camk2n1/Ctnnb1/Rps14/Prkcg/Rps3	9	CC	DG_Bulk	Upregulated DEGs	Bulk
121	GO:0005687	U4 snRNP	2/114	10/15736	0.00225393	0.036128	0.0289688	Snrpb/Snrpd2	2	CC	DG_Bulk	Upregulated DEGs	Bulk
122	GO:0005885	Arp2/3 protein complex	2/114	10/15736	0.00225393	0.036128	0.0289688	Actr2/Arpc4	2	CC	DG_Bulk	Upregulated DEGs	Bulk
123	GO:0034709	methylosome	2/114	10/15736	0.00225393	0.036128	0.0289688	Snrpb/Snrpd2	2	CC	DG_Bulk	Upregulated DEGs	Bulk
124	GO:0032279	asymmetric synapse	9/114	395/15736	0.00230347	0.036128	0.0289688	Dynll2/Syn2/Map2k1/Actr2/Camk2n1/Ctnnb1/Rps14/Prkcg/Rps3	9	CC	DG_Bulk	Upregulated DEGs	Bulk
125	GO:0005938	cell cortex	7/114	270/15736	0.00350528	0.0484242	0.0388283	Map2k1/Actr2/Eno1/Ctnnb1/Ndfip1/Coro1a/Pafah1b1	7	CC	DG_Bulk	Upregulated DEGs	Bulk
126	GO:0003729	mRNA binding	18/333	282/15511	4.00456e-05	0.0208607	0.0174471	Snrnp70/Ybx1/Eif4g3/Srrm2/Eif3a/Luc7l2/Celf2/Rbm25/Rps14/Ncl/Luc7l3/Tpr/Pcf11/Hnrnpa0/Rps3/Hnrnpu/Qk/Rbm5	18	MF	DG_Bulk	All DEGs	Bulk
127	GO:0042393	histone binding	15/333	218/15511	7.58572e-05	0.0208607	0.0174471	Kmt2e/Bptf/Kmt2a/Atrx/Kat6b/Smarcc2/Ncl/Brd2/Smarca2/Kat6a/Supt6/Kmt2c/Nap1l5/Brd7/Srcap	15	MF	DG_Bulk	All DEGs	Bulk
128	GO:0003712	transcription coregulator activity	22/333	438/15511	0.000205824	0.0321175	0.0268619	Crym/Ncoa6/Atn1/Myt1l/Jmjd1c/Kat6b/Zmiz1/Arid5b/Psip1/Nsd1/Ctnnb1/Crebbp/Spen/Tacc1/Smarca2/Ncor1/Kat6a/Trim32/Kdm2a/Hnrnpu/Kmt2c/Brd7	22	MF	DG_Bulk	All DEGs	Bulk
129	GO:0005200	structural constituent of cytoskeleton	7/333	59/15511	0.000258236	0.0321175	0.0268619	Ank3/Actr2/Odf2/Arpc4/Tubb2a/Tubb2b/Tuba1b	7	MF	DG_Bulk	All DEGs	Bulk
130	GO:0018024	histone-lysine N-methyltransferase activity	6/333	43/15511	0.000291977	0.0321175	0.0268619	Ash1l/Kmt2a/Nsd1/Dot1l/Setd2/Kmt2c	6	MF	DG_Bulk	All DEGs	Bulk
131	GO:0003743	translation initiation factor activity	6/333	46/15511	0.000425029	0.0333951	0.0279305	Eif4g3/Eif3a/Eif4h/Eif5b/Eif4a2/Eif2s3x	6	MF	DG_Bulk	All DEGs	Bulk
132	GO:0003779	actin binding	19/333	398/15511	0.00101548	0.0465428	0.0389267	Wipf3/Syne1/Iqgap2/Map1b/Actr2/Ccdc88a/Arpc4/Ablim1/Coro1a/Fmn2/Ywhah/Ablim3/Ppp1r9a/Sptan1/Tmod1/Epb41/Hnrnpu/Clmn/Dst	19	MF	DG_Bulk	All DEGs	Bulk
133	GO:0042393	histone binding	15/223	218/15511	6.14029e-07	0.000258506	0.000212648	Kmt2e/Bptf/Kmt2a/Atrx/Kat6b/Smarcc2/Ncl/Brd2/Smarca2/Kat6a/Supt6/Kmt2c/Nap1l5/Brd7/Srcap	15	MF	DG_Bulk	Downregulated DEGs	Bulk
134	GO:0003729	mRNA binding	15/223	282/15511	1.45382e-05	0.00271668	0.00223475	Snrnp70/Ybx1/Eif4g3/Srrm2/Eif3a/Luc7l2/Celf2/Rbm25/Ncl/Luc7l3/Tpr/Pcf11/Hnrnpu/Qk/Rbm5	15	MF	DG_Bulk	Downregulated DEGs	Bulk
135	GO:0003712	transcription coregulator activity	19/223	438/15511	1.93588e-05	0.00271668	0.00223475	Ncoa6/Atn1/Myt1l/Jmjd1c/Kat6b/Zmiz1/Arid5b/Psip1/Nsd1/Crebbp/Spen/Tacc1/Smarca2/Ncor1/Kat6a/Kdm2a/Hnrnpu/Kmt2c/Brd7	19	MF	DG_Bulk	Downregulated DEGs	Bulk
136	GO:0018024	histone-lysine N-methyltransferase activity	6/223	43/15511	3.22715e-05	0.00339657	0.00279403	Ash1l/Kmt2a/Nsd1/Dot1l/Setd2/Kmt2c	6	MF	DG_Bulk	Downregulated DEGs	Bulk
137	GO:0015631	tubulin binding	15/223	357/15511	0.000209821	0.00981497	0.00807382	Map1b/Tiam1/Kif5c/Sgip1/Ccdc88a/Mtcl1/Golga2/Tpr/Sirt2/Clip3/Fmn2/Stmn4/Smc3/Setd2/Dst	15	MF	DG_Bulk	Downregulated DEGs	Bulk
138	GO:0017124	SH3 domain binding	8/223	124/15511	0.000424497	0.0178713	0.014701	Wipf3/Prrt2/Cttnbp2/Sgip1/Dock3/Cd2ap/Dennd1a/Qk	8	MF	DG_Bulk	Downregulated DEGs	Bulk
139	GO:0008353	RNA polymerase II CTD heptapeptide repeat kinase activity	3/223	12/15511	0.000586058	0.02243	0.018451	Cdk12/Brd4/Cdk13	3	MF	DG_Bulk	Downregulated DEGs	Bulk
140	GO:0060589	nucleoside-triphosphatase regulator activity	15/223	447/15511	0.00208722	0.0458614	0.0377258	Iqgap2/Atp1b2/Arhgap21/Tiam1/Arhgef9/Stxbp5l/Ccdc88a/Dock3/Dgki/Rasgrf1/Elmod1/Dennd1a/Rgs5/Net1/Agap1	15	MF	DG_Bulk	Downregulated DEGs	Bulk
141	GO:0005543	phospholipid binding	14/223	404/15511	0.00217855	0.0458614	0.0377258	Iqgap2/Map1b/Stxbp6/Rph3a/Plekha5/Tiam1/Syt7/Sgip1/Ccdc88a/Dennd1a/Washc2/Epb41/Hmgb1/Agap1	14	MF	DG_Bulk	Downregulated DEGs	Bulk
142	GO:0030695	GTPase regulator activity	14/223	407/15511	0.00233087	0.0458614	0.0377258	Iqgap2/Arhgap21/Tiam1/Arhgef9/Stxbp5l/Ccdc88a/Dock3/Dgki/Rasgrf1/Elmod1/Dennd1a/Rgs5/Net1/Agap1	14	MF	DG_Bulk	Downregulated DEGs	Bulk
143	GO:0022843	voltage-gated cation channel activity	7/223	130/15511	0.00274134	0.0469804	0.0386462	Cacng7/Tspoap1/Kcnc3/Kcnj9/Kcnj3/Kcnb1/Grin2a	7	MF	DG_Bulk	Downregulated DEGs	Bulk
144	GO:0042975	peroxisome proliferator activated receptor binding	3/223	20/15511	0.00278981	0.0469804	0.0386462	Crebbp/Tacc1/Ncor1	3	MF	DG_Bulk	Downregulated DEGs	Bulk
145	GO:0015078	proton transmembrane transporter activity	7/110	94/15511	4.5865e-06	0.00151354	0.00134215	Atp5g3/Atp5e/Atp6v1a/Slc15a2/Atp6v1h/Atp5a1/Cox7a2	7	MF	DG_Bulk	Upregulated DEGs	Bulk
146	GO:0005200	structural constituent of cytoskeleton	5/110	59/15511	6.04249e-05	0.0099701	0.00884111	Actr2/Arpc4/Tubb2a/Tubb2b/Tuba1b	5	MF	DG_Bulk	Upregulated DEGs	Bulk

## Sheet: SpatialHippocampus
Column1	ID	Description	GeneRatio	BgRatio	pvalue	p.adjust	qvalue	geneID	Count	ONTOLOGY	region	reg	analysis
1	GO:1902600	proton transmembrane transport	19/324	79/17252	2.98802e-16	1.04342e-12	9.34464e-13	Atp5k/Atp5j2/Atp5b/Atp5o/Atp5g1/Atp5j/Atp5d/Atp6ap1/Atp6v1f/Slc25a4/Cox17/Atp1a3/Atp6v0e2/Atp5e/Atp6v1g1/Atp6v1g2/Atp1a1/Atp6v1b2/Slc17a7	19	BP	All_regions_DEX	All DEGs	Spatial
2	GO:0046034	ATP metabolic process	27/324	241/17252	9.37015e-14	1.63603e-10	1.4652e-10	Cox6a1/Atp5k/Cox7c/Gapdh/Cox5b/Atp5j2/Atp5b/Atp5o/Hspa8/Cox7a2/Chchd10/Atp5g1/Uqcrc1/Atp5j/Atp5d/Ndufs6/Cycs/Pkm/Pde2a/Ndufv1/Ndufc2/Atpif1/Atp5e/Ndufv3/Atp6v1b2/Ak5/Snca	27	BP	All_regions_DEX	All DEGs	Spatial
3	GO:0006119	oxidative phosphorylation	18/324	96/17252	1.91828e-13	2.23288e-10	1.99972e-10	Cox6a1/Cox7c/Cox5b/Atp5j2/Atp5b/Atp5o/Cox7a2/Chchd10/Uqcrc1/Atp5j/Atp5d/Ndufs6/Cycs/Pde2a/Ndufv1/Ndufc2/Ndufv3/Snca	18	BP	All_regions_DEX	All DEGs	Spatial
4	GO:0002181	cytoplasmic translation	17/324	88/17252	5.43721e-13	4.74669e-10	4.25104e-10	Rps2/Rpl11/Rps29/Rpl17/Tma7/Rpl22l1/Rpl26/Rpl31/Rps28/Rps23/Eif4a2/Rpl35a/Rpl18a/Eef2/Rpl22/Rpl29/Pkm	17	BP	All_regions_DEX	All DEGs	Spatial
5	GO:0009206	purine ribonucleoside triphosphate biosynthetic process	13/324	59/17252	5.29868e-11	2.86934e-08	2.56973e-08	Atp5k/Atp5j2/Atp5b/Atp5o/Atp5g1/Atp5j/Nme7/Atp5d/Pkm/Ndufc2/Atp5e/Nme2/Nme1	13	BP	All_regions_DEX	All DEGs	Spatial
6	GO:0009142	nucleoside triphosphate biosynthetic process	14/324	72/17252	5.75183e-11	2.86934e-08	2.56973e-08	Atp5k/Atp5j2/Atp5b/Atp5o/Atp5g1/Atp5j/Nme7/Atp5d/Pkm/Ndufc2/Atp5e/Ak5/Nme2/Nme1	14	BP	All_regions_DEX	All DEGs	Spatial
7	GO:0006457	protein folding	17/324	152/17252	4.10417e-09	9.55451e-07	8.55683e-07	Hspa8/Ppia/Hsp90ab1/Tbca/Fkbp8/Hspe1/Cct7/Stub1/Hsph1/Pdcd5/Fkbp1a/Calr/Clu/Cryab/Dnaja2/Selenof/Bag1	17	BP	All_regions_DEX	All DEGs	Spatial
8	GO:0000028	ribosomal small subunit assembly	7/324	20/17252	4.85413e-08	6.58266e-06	5.8953e-06	Rps2/Rps14/Rps10/Rps25/Rps28/Rps19/Rps15	7	BP	All_regions_DEX	All DEGs	Spatial
9	GO:0048167	regulation of synaptic plasticity	19/324	229/17252	6.94712e-08	8.66405e-06	7.75936e-06	Rac1/Syn1/Camk2b/Stxbp1/Cplx2/Ywhag/Rab3a/Slc8a2/Prrt1/Vamp2/Cyp46a1/Prkcg/Snap47/Dbn1/Syngr1/Rasgrf1/Syp/Nsmf/Snca	19	BP	All_regions_DEX	All DEGs	Spatial
10	GO:0032981	mitochondrial respiratory chain complex I assembly	9/324	48/17252	2.29087e-07	2.49991e-05	2.23887e-05	Ndufa3/Ndufc1/Ndufa2/Ndufa13/Ndufb3/Ndufs6/Ndufa5/Ndufa1/Ndufc2	9	BP	All_regions_DEX	All DEGs	Spatial
11	GO:0006839	mitochondrial transport	17/324	200/17252	2.43087e-07	2.5723e-05	2.30371e-05	Atp5j2/Atp5b/Atp5o/Chchd10/Ndufa13/Atp5j/Atp5d/Mpc1/Romo1/Timm13/Slc25a4/Pdcd5/Slc1a3/Smdt1/Atpif1/Cnp/Tomm7	17	BP	All_regions_DEX	All DEGs	Spatial
12	GO:0099504	synaptic vesicle cycle	17/324	222/17252	1.06005e-06	9.02852e-05	8.08577e-05	Actb/Actg1/Syn1/Stxbp1/Prkar1b/Cplx2/Rab3a/Vamp2/Prkcg/Syn2/Snap47/Sv2a/Syp/Cplx1/Slc17a7/Sh3gl2/Snca	17	BP	All_regions_DEX	All DEGs	Spatial
13	GO:0001505	regulation of neurotransmitter levels	16/324	249/17252	2.04292e-05	0.00142678	0.00127779	Syn1/Stxbp1/Gpm6b/Cplx2/Rab3a/Slc6a11/Vamp2/Prkcg/Syn2/Syngr3/Snap47/Sv2a/Syp/Cplx1/Slc17a7/Snca	16	BP	All_regions_DEX	All DEGs	Spatial
14	GO:0045055	regulated exocytosis	16/324	254/17252	2.60646e-05	0.00165486	0.00148206	Stxbp1/Cdk5r2/Cplx2/Rab3a/Vamp2/Ptgds/Cbarp/Prkcg/Syn2/Syngr3/Snap47/Syngr1/Sv2a/Syp/Cplx1/Snca	16	BP	All_regions_DEX	All DEGs	Spatial
15	GO:0031629	synaptic vesicle fusion to presynaptic active zone membrane	5/324	23/17252	5.77136e-05	0.00325058	0.00291116	Stxbp1/Cplx2/Rab3a/Snap47/Cplx1	5	BP	All_regions_DEX	All DEGs	Spatial
16	GO:0045116	protein neddylation	4/324	18/17252	0.000303427	0.0132446	0.0118616	Rpl5/Rpl11/Cops9/Nedd8	4	BP	All_regions_DEX	All DEGs	Spatial
17	GO:0097120	receptor localization to synapse	7/324	71/17252	0.000366836	0.0156218	0.0139906	Cnih2/Nptxr/Vamp2/Anks1b/Snap47/Dbn1/Cplx1	7	BP	All_regions_DEX	All DEGs	Spatial
18	GO:0098962	regulation of postsynaptic neurotransmitter receptor activity	4/324	19/17252	0.000378684	0.0159321	0.0142685	Cnih2/Nptxr/Src/Dlgap3	4	BP	All_regions_DEX	All DEGs	Spatial
19	GO:0070585	protein localization to mitochondrion	8/324	96/17252	0.000448931	0.0184432	0.0165173	Ndufa13/Romo1/Timm13/Hsph1/Pdcd5/Atpif1/Tomm7/Bag1	8	BP	All_regions_DEX	All DEGs	Spatial
20	GO:0071826	ribonucleoprotein complex subunit organization	11/324	175/17252	0.00048242	0.0193633	0.0173414	Rpl5/Rps2/Rps14/Rpl11/Rps10/Rps25/Rps28/Hsp90ab1/Rps19/Rps15/Rpl3	11	BP	All_regions_DEX	All DEGs	Spatial
21	GO:0035306	positive regulation of dephosphorylation	6/324	55/17252	0.000559866	0.0214841	0.0192407	Rpl5/Ppia/Hsp90ab1/Smpd1/Src/Nsmf	6	BP	All_regions_DEX	All DEGs	Spatial
22	GO:0051204	protein insertion into mitochondrial membrane	4/324	21/17252	0.000567661	0.0215464	0.0192966	Ndufa13/Romo1/Timm13/Pdcd5	4	BP	All_regions_DEX	All DEGs	Spatial
23	GO:0006605	protein targeting	14/324	269/17252	0.000591127	0.0221959	0.0198782	Rpl11/Hspa8/Ndufa13/Folr1/Ywhag/Romo1/Timm13/Pdcd5/Chmp4b/Atpif1/Syngr1/Tomm7/Arpc2/Ywhaq	14	BP	All_regions_DEX	All DEGs	Spatial
24	GO:0061684	chaperone-mediated autophagy	3/324	10/17252	0.00071405	0.0254435	0.0227867	Hspa8/Stub1/Snca	3	BP	All_regions_DEX	All DEGs	Spatial
25	GO:0010810	regulation of cell-substrate adhesion	12/324	217/17252	0.000850347	0.0296941	0.0265935	Rac1/Actg1/Enpp2/Gpm6b/Src/Apod/Vtn/Spock2/Calr/Dbn1/Arpc2/Spock1	12	BP	All_regions_DEX	All DEGs	Spatial
26	GO:0032386	regulation of intracellular transport	15/324	314/17252	0.00092022	0.0318159	0.0284937	Cnih2/Hsp90ab1/Cd81/Src/Vamp2/Apod/Pdcd5/Chrm1/Dbn1/Atpif1/Tomm7/Cryab/Arpc2/Scp2/Fez1	15	BP	All_regions_DEX	All DEGs	Spatial
27	GO:0006107	oxaloacetate metabolic process	3/324	11/17252	0.000968202	0.0325092	0.0291146	Mdh1/Got1/Got2	3	BP	All_regions_DEX	All DEGs	Spatial
28	GO:2001242	regulation of intrinsic apoptotic signaling pathway	10/324	164/17252	0.00108933	0.0355666	0.0318528	Rpl11/Rps7/Ppia/Rpl26/Ndufa13/Grina/Src/Hsph1/Clu/Ivns1abp	10	BP	All_regions_DEX	All DEGs	Spatial
29	GO:1900026	positive regulation of substrate adhesion-dependent cell spreading	5/324	42/17252	0.00108981	0.0355666	0.0318528	Rac1/Enpp2/Calr/Dbn1/Arpc2	5	BP	All_regions_DEX	All DEGs	Spatial
30	GO:1903747	regulation of establishment of protein localization to mitochondrion	4/324	25/17252	0.00113091	0.0362307	0.0324475	Hsph1/Pdcd5/Atpif1/Tomm7	4	BP	All_regions_DEX	All DEGs	Spatial
31	GO:0051893	regulation of focal adhesion assembly	6/324	63/17252	0.00115763	0.0364183	0.0326155	Rac1/Actg1/Enpp2/Gpm6b/Src/Apod	6	BP	All_regions_DEX	All DEGs	Spatial
32	GO:0090109	regulation of cell-substrate junction assembly	6/324	63/17252	0.00115763	0.0364183	0.0326155	Rac1/Actg1/Enpp2/Gpm6b/Src/Apod	6	BP	All_regions_DEX	All DEGs	Spatial
33	GO:0016188	synaptic vesicle maturation	3/324	12/17252	0.00127305	0.0393406	0.0352327	Stxbp1/Rab3a/Slc17a7	3	BP	All_regions_DEX	All DEGs	Spatial
34	GO:0031333	negative regulation of protein-containing complex assembly	9/324	140/17252	0.00132533	0.0405553	0.0363206	Tmsb10/Stxbp1/Clip3/Src/Tubb4a/Clu/Cryab/Arpc2/Snca	9	BP	All_regions_DEX	All DEGs	Spatial
35	GO:0050808	synapse organization	19/324	476/17252	0.00173198	0.0480006	0.0429885	Actb/Syn1/Kif1a/Hspa8/Camk2b/Chchd10/Dctn1/Rab3a/Nptxr/Slc8a2/Prrt1/Dlgap3/Chmp4b/Gpm6a/Dbn1/Ptprs/Nefl/Rheb/Snca	19	BP	All_regions_DEX	All DEGs	Spatial
36	GO:0002181	cytoplasmic translation	12/144	88/17252	8.58441e-12	1.79929e-08	1.6726e-08	Rps2/Rpl17/Tma7/Rpl22l1/Rpl26/Rpl31/Rps23/Eif4a2/Rpl35a/Rpl18a/Rpl22/Rpl29	12	BP	All_regions_DEX	Downregulated DEGs	Spatial
37	GO:0022900	electron transport chain	11/144	75/17252	2.88972e-11	3.02843e-08	2.81519e-08	Cox6a1/Cox7c/Cox5b/Ndufb3/Ndufs6/Cycs/Ndufa5/Slc1a3/Ndufc2/Ndufv3/Snca	11	BP	All_regions_DEX	Downregulated DEGs	Spatial
38	GO:0033108	mitochondrial respiratory chain complex assembly	10/144	81/17252	1.35762e-09	5.69114e-07	5.29043e-07	Ndufc1/Ndufa2/Ndufa13/Ndufb3/Ndufs6/Ndufa5/Ndufa1/Cox17/Ndufc2/Cox14	10	BP	All_regions_DEX	Downregulated DEGs	Spatial
39	GO:0006839	mitochondrial transport	12/144	200/17252	1.15259e-07	1.74256e-05	1.61987e-05	Atp5j2/Ndufa13/Atp5j/Mpc1/Romo1/Timm13/Slc25a4/Pdcd5/Slc1a3/Smdt1/Atpif1/Tomm7	12	BP	All_regions_DEX	Downregulated DEGs	Spatial
40	GO:0046034	ATP metabolic process	13/144	241/17252	1.16393e-07	1.74256e-05	1.61987e-05	Cox6a1/Cox7c/Cox5b/Atp5j2/Cox7a2/Atp5j/Ndufs6/Cycs/Ndufc2/Atpif1/Atp5e/Ndufv3/Snca	13	BP	All_regions_DEX	Downregulated DEGs	Spatial
41	GO:1902600	proton transmembrane transport	8/144	79/17252	3.06732e-07	4.08257e-05	3.79512e-05	Atp5j2/Atp5j/Atp6v1f/Slc25a4/Cox17/Atp5e/Atp6v1g1/Atp1a1	8	BP	All_regions_DEX	Downregulated DEGs	Spatial
42	GO:0009206	purine ribonucleoside triphosphate biosynthetic process	7/144	59/17252	5.78822e-07	7.13653e-05	6.63405e-05	Atp5j2/Atp5j/Nme7/Ndufc2/Atp5e/Nme2/Nme1	7	BP	All_regions_DEX	Downregulated DEGs	Spatial
43	GO:0042255	ribosome assembly	6/144	61/17252	1.15937e-05	0.000736373	0.000684525	Rpl5/Rps2/Rps14/Rps25/Rps15/Rpl3	6	BP	All_regions_DEX	Downregulated DEGs	Spatial
44	GO:0070585	protein localization to mitochondrion	7/144	96/17252	1.56413e-05	0.00096424	0.000896348	Ndufa13/Romo1/Timm13/Pdcd5/Atpif1/Tomm7/Bag1	7	BP	All_regions_DEX	Downregulated DEGs	Spatial
45	GO:0051204	protein insertion into mitochondrial membrane	4/144	21/17252	2.4949e-05	0.00141333	0.00131381	Ndufa13/Romo1/Timm13/Pdcd5	4	BP	All_regions_DEX	Downregulated DEGs	Spatial
46	GO:0016072	rRNA metabolic process	9/144	213/17252	7.58995e-05	0.0033848	0.00314647	Rpl5/Rps14/Rps7/Rps25/Rpl26/Rps16/Rpl35a/Rps15/Trir	9	BP	All_regions_DEX	Downregulated DEGs	Spatial
47	GO:0006457	protein folding	7/144	152/17252	0.000287976	0.0107785	0.0100196	Tbca/Fkbp8/Hspe1/Pdcd5/Dnaja2/Selenof/Bag1	7	BP	All_regions_DEX	Downregulated DEGs	Spatial
48	GO:0045116	protein neddylation	3/144	18/17252	0.000423912	0.014331	0.0133219	Rpl5/Cops9/Nedd8	3	BP	All_regions_DEX	Downregulated DEGs	Spatial
49	GO:0060547	negative regulation of necrotic cell death	3/144	21/17252	0.00067838	0.0198283	0.0184322	Mt3/Slc25a4/Ndufc2	3	BP	All_regions_DEX	Downregulated DEGs	Spatial
50	GO:1902600	proton transmembrane transport	11/180	79/17252	5.73277e-10	1.57307e-06	1.37224e-06	Atp5k/Atp5b/Atp5o/Atp5g1/Atp5d/Atp6ap1/Atp1a3/Atp6v0e2/Atp6v1g2/Atp6v1b2/Slc17a7	11	BP	All_regions_DEX	Upregulated DEGs	Spatial
51	GO:0099504	synaptic vesicle cycle	16/180	222/17252	1.49215e-09	2.04723e-06	1.78587e-06	Actb/Actg1/Syn1/Stxbp1/Prkar1b/Cplx2/Rab3a/Vamp2/Prkcg/Syn2/Snap47/Sv2a/Syp/Cplx1/Slc17a7/Sh3gl2	16	BP	All_regions_DEX	Upregulated DEGs	Spatial
52	GO:0048167	regulation of synaptic plasticity	16/180	229/17252	2.34205e-09	2.14219e-06	1.86871e-06	Syn1/Camk2b/Stxbp1/Cplx2/Ywhag/Rab3a/Slc8a2/Prrt1/Vamp2/Cyp46a1/Prkcg/Snap47/Dbn1/Syngr1/Rasgrf1/Syp	16	BP	All_regions_DEX	Upregulated DEGs	Spatial
53	GO:0006836	neurotransmitter transport	15/180	237/17252	2.85959e-08	1.56934e-05	1.36899e-05	Syn1/Stxbp1/Cplx2/Rab3a/Slc6a11/Vamp2/Prkcg/Syn2/Syngr3/Snap47/Sv2a/Syp/Cplx1/Sv2b/Slc17a7	15	BP	All_regions_DEX	Upregulated DEGs	Spatial
54	GO:0045055	regulated exocytosis	15/180	254/17252	7.14862e-08	3.2693e-05	2.85192e-05	Stxbp1/Cdk5r2/Cplx2/Rab3a/Vamp2/Ptgds/Cbarp/Prkcg/Syn2/Syngr3/Snap47/Syngr1/Sv2a/Syp/Cplx1	15	BP	All_regions_DEX	Upregulated DEGs	Spatial
55	GO:0046034	ATP metabolic process	14/180	241/17252	2.42491e-07	9.50563e-05	8.29208e-05	Atp5k/Gapdh/Atp5b/Atp5o/Hspa8/Chchd10/Atp5g1/Uqcrc1/Atp5d/Pkm/Pde2a/Ndufv1/Atp6v1b2/Ak5	14	BP	All_regions_DEX	Upregulated DEGs	Spatial
56	GO:0001505	regulation of neurotransmitter levels	14/180	249/17252	3.60822e-07	0.000123762	0.000107962	Syn1/Stxbp1/Cplx2/Rab3a/Slc6a11/Vamp2/Prkcg/Syn2/Syngr3/Snap47/Sv2a/Syp/Cplx1/Slc17a7	14	BP	All_regions_DEX	Upregulated DEGs	Spatial
57	GO:0015986	ATP synthesis coupled proton transport	5/180	18/17252	8.97595e-07	0.0002463	0.000214856	Atp5k/Atp5b/Atp5o/Atp5g1/Atp5d	5	BP	All_regions_DEX	Upregulated DEGs	Spatial
58	GO:0007269	neurotransmitter secretion	11/180	183/17252	3.5331e-06	0.000646322	0.000563808	Syn1/Stxbp1/Cplx2/Rab3a/Vamp2/Prkcg/Syn2/Snap47/Sv2a/Syp/Cplx1	11	BP	All_regions_DEX	Upregulated DEGs	Spatial
59	GO:0099643	signal release from synapse	11/180	183/17252	3.5331e-06	0.000646322	0.000563808	Syn1/Stxbp1/Cplx2/Rab3a/Vamp2/Prkcg/Syn2/Snap47/Sv2a/Syp/Cplx1	11	BP	All_regions_DEX	Upregulated DEGs	Spatial
60	GO:0006457	protein folding	10/180	152/17252	4.44729e-06	0.000717844	0.0006262	Hspa8/Ppia/Hsp90ab1/Cct7/Stub1/Hsph1/Fkbp1a/Calr/Clu/Cryab	10	BP	All_regions_DEX	Upregulated DEGs	Spatial
61	GO:0098962	regulation of postsynaptic neurotransmitter receptor activity	4/180	19/17252	3.93016e-05	0.00414783	0.00361829	Cnih2/Nptxr/Src/Dlgap3	4	BP	All_regions_DEX	Upregulated DEGs	Spatial
62	GO:0006119	oxidative phosphorylation	7/180	96/17252	6.53414e-05	0.00564008	0.00492003	Atp5b/Atp5o/Chchd10/Uqcrc1/Atp5d/Pde2a/Ndufv1	7	BP	All_regions_DEX	Upregulated DEGs	Spatial
63	GO:1902414	protein localization to cell junction	8/180	135/17252	8.62823e-05	0.00676453	0.00590093	Actb/Actg1/Cnih2/Nptxr/Vamp2/Snap47/Dbn1/Cplx1	8	BP	All_regions_DEX	Upregulated DEGs	Spatial
64	GO:0030100	regulation of endocytosis	10/180	222/17252	0.00011564	0.00835041	0.00728435	Clip3/Smpd1/Src/Vtn/Ahi1/Trf/Clu/Necab2/Slc17a7/Sh3gl2	10	BP	All_regions_DEX	Upregulated DEGs	Spatial
65	GO:0050808	synapse organization	15/180	476/17252	0.000144459	0.00966817	0.00843387	Actb/Syn1/Kif1a/Hspa8/Camk2b/Chchd10/Dctn1/Rab3a/Nptxr/Slc8a2/Prrt1/Dlgap3/Chmp4b/Dbn1/Ptprs	15	BP	All_regions_DEX	Upregulated DEGs	Spatial
66	GO:0006107	oxaloacetate metabolic process	3/180	11/17252	0.000173296	0.0105672	0.00921814	Mdh1/Got1/Got2	3	BP	All_regions_DEX	Upregulated DEGs	Spatial
67	GO:0016188	synaptic vesicle maturation	3/180	12/17252	0.00022929	0.0126409	0.0110271	Stxbp1/Rab3a/Slc17a7	3	BP	All_regions_DEX	Upregulated DEGs	Spatial
68	GO:0060249	anatomical structure homeostasis	13/180	402/17252	0.000314906	0.0169432	0.0147801	Hsp90ab1/Bsg/Dctn1/Atp6ap1/Gaa/Src/Slc8a2/Mbp/Cct7/Chmp4b/Trf/Slc17a7/Sh3gl2	13	BP	All_regions_DEX	Upregulated DEGs	Spatial
69	GO:1990778	protein localization to cell periphery	12/180	362/17252	0.000429649	0.0226723	0.0197778	Actb/Camk2b/Stxbp1/Cd81/Bsg/Clip3/Rab3a/Nptxr/Vamp2/Dpp6/Snap47/Cplx1	12	BP	All_regions_DEX	Upregulated DEGs	Spatial
70	GO:0010810	regulation of cell-substrate adhesion	9/180	217/17252	0.000465761	0.0236676	0.020646	Actg1/Enpp2/Src/Apod/Vtn/Spock2/Calr/Dbn1/Spock1	9	BP	All_regions_DEX	Upregulated DEGs	Spatial
71	GO:0051648	vesicle localization	8/180	174/17252	0.000489026	0.0239623	0.0209031	Syn1/Kif1a/Cnih2/Dctn1/Rab3a/Syn2/Ahi1/Dctn2	8	BP	All_regions_DEX	Upregulated DEGs	Spatial
72	GO:0031644	regulation of nervous system process	8/180	179/17252	0.000589771	0.0274293	0.0239275	Cnih2/Nptxr/Src/Slc8a2/Dlgap3/Dbn1/Trf/Mag	8	BP	All_regions_DEX	Upregulated DEGs	Spatial
73	GO:0061025	membrane fusion	7/180	141/17252	0.000699897	0.0309761	0.0270215	Stxbp1/Folr1/Cplx2/Rab3a/Vamp2/Snap47/Cplx1	7	BP	All_regions_DEX	Upregulated DEGs	Spatial
74	GO:0051131	chaperone-mediated protein complex assembly	3/180	18/17252	0.000812141	0.0337654	0.0294547	Hsp90ab1/Stub1/Clu	3	BP	All_regions_DEX	Upregulated DEGs	Spatial
75	GO:0098969	neurotransmitter receptor transport to postsynaptic membrane	3/180	19/17252	0.000957048	0.0386197	0.0336893	Vamp2/Snap47/Cplx1	3	BP	All_regions_DEX	Upregulated DEGs	Spatial
76	GO:0010634	positive regulation of epithelial cell migration	7/180	151/17252	0.00104722	0.0404728	0.0353058	Atp5b/Enpp2/Bsg/Igf2/Src/Calr/Emc10	7	BP	All_regions_DEX	Upregulated DEGs	Spatial
77	GO:0000028	ribosomal small subunit assembly	3/180	20/17252	0.00111734	0.0408211	0.0356096	Rps10/Rps28/Rps19	3	BP	All_regions_DEX	Upregulated DEGs	Spatial
78	GO:1904029	regulation of cyclin-dependent protein kinase activity	5/180	77/17252	0.00125964	0.0437525	0.0381668	Actb/Hsp90ab1/Cdk5r2/Camk2n1/Src	5	BP	All_regions_DEX	Upregulated DEGs	Spatial
79	GO:0022626	cytosolic ribosome	35/337	107/17374	1.10576e-33	5.09755e-31	3.74794e-31	Rpl4/Rpl5/Rps2/Rplp2/Rps14/Rpl11/Uba52/Rps29/Rps8/Rps10/Rpl17/Rps7/Rps25/Rpl36a/Rpl27a/Rps15a/Rpl26/Rpl31/Rps28/Rps23/Rps9/Rps19/Rps16/Rpl21/Rpl35a/Rpl37/Rpl18a/Rpl22/Rps15/Rpl29/Rpl34/Rps20/Rps12/Apod/Rpl3	35	CC	All_regions_DEX	All DEGs	Spatial
80	GO:0043209	myelin sheath	39/337	207/17374	2.29425e-27	3.5255e-25	2.5921e-25	Cox6a1/Eef1a1/Actb/Uba52/Gapdh/Cox5b/Actg1/Atp5b/Syn1/Atp5o/Hspa8/Eef1a2/Ppia/Uqcrc1/Stxbp1/Ubc/Mdh1/Ywhag/Ckb/Got2/Tubb4b/Cycs/Slc25a4/Mbp/Pkm/Atp1a3/Ckmt1/Syn2/Gstm1/Cnp/Mag/Tubb4a/Cryab/Atp1a1/Atp6v1b2/Nme2/Nefl/Mobp/Nme1	39	CC	All_regions_DEX	All DEGs	Spatial
81	GO:0098800	inner mitochondrial membrane protein complex	30/337	116/17374	1.38473e-25	1.13622e-23	8.35398e-24	Cox6a1/Atp5mpl/Atp5k/Cox7c/Atp5j2/Ndufb4/Atp5b/Ndufa3/Ndufc1/Atp5o/Ndufa2/Chchd10/Atp5g1/Ndufa13/Uqcrc1/Atp5j/Atp5d/Ndufb3/Ndufs6/Ndufa4/Romo1/Ndufa5/Ndufa1/Micos10/Ndufv1/Ndufc2/Smdt1/Atp5e/Ndufv3/Micos13	30	CC	All_regions_DEX	All DEGs	Spatial
82	GO:0005743	mitochondrial inner membrane	50/337	414/17374	1.47881e-25	1.13622e-23	8.35398e-24	Cox8a/Cox6a1/Atp5mpl/Atp5k/Cox7c/Cox5b/Atp5j2/Ndufb4/Atp5b/Ndufa3/Ndufc1/Cox7b/Atp5o/Cox7a2/Ndufa2/Chchd10/Atp5g1/Ndufa13/Uqcrc1/Atp5j/Atp5d/Ndufb3/Cox6c/Ndufs6/Mpc1/Ndufa4/Got2/Romo1/Src/Timm13/Cox6b1/Ndufa5/Ndufa1/Slc25a4/Micos10/Pde2a/Tmem256/Ckmt1/Mrps21/Ndufv1/Slc1a3/Ndufc2/Smdt1/Atp5e/Cnp/Ndufv3/Clu/Micos13/Mtln/Snca	50	CC	All_regions_DEX	All DEGs	Spatial
83	GO:0070469	respirasome	20/337	75/17374	9.88746e-18	4.14374e-16	3.04666e-16	Cox8a/Cox6a1/Cox7c/Ndufb4/Ndufa3/Ndufc1/Cox7b/Cox7a2/Ndufa2/Ndufa13/Uqcrc1/Ndufb3/Ndufs6/Ndufa4/Cox6b1/Ndufa5/Ndufa1/Ndufv1/Ndufc2/Ndufv3	20	CC	All_regions_DEX	All DEGs	Spatial
84	GO:0098984	neuron to neuron synapse	36/337	423/17374	9.06354e-14	2.61143e-12	1.92004e-12	Rpl4/Rpl5/Actb/Rps14/Gapdh/Syn1/Rps25/Hspa8/Camk2b/Cnih2/Rps19/Prkar1b/Camk2n1/Gria2/Src/Rpl18a/Slc8a2/Prrt1/Atp1a3/Chrm1/Chmp4b/Prkcg/Dynll2/Syn2/Fabp5/Anks1b/Snap47/Dbn1/Cryab/Syp/Nsmf/Atp1a1/Ptprs/Rheb/Sh3gl2/Gng3	36	CC	All_regions_DEX	All DEGs	Spatial
85	GO:0150034	distal axon	30/337	377/17374	6.26872e-11	1.11149e-09	8.17218e-10	Actb/Actg1/Hspa8/Rpl26/Atp5g1/Hsp90ab1/Cdk5r2/Cplx2/Got1/Gria2/Rab3a/Slc8a2/Arpc5/Atp1a3/Chrm1/Cbarp/Prkcg/Fkbp1a/Gpm6a/Dbn1/Clu/Rasgrf1/Dctn2/Syp/Arpc2/Cnr1/Cplx1/Fez1/Nefl/Snca	30	CC	All_regions_DEX	All DEGs	Spatial
86	GO:0030672	synaptic vesicle membrane	17/337	118/17374	1.23467e-10	2.0328e-09	1.49461e-09	Syn1/Gria2/Rab3a/Prrt1/Vamp2/Syn2/Syngr3/Snap47/Syngr1/Sv2a/Atp6v1g2/Syp/Ptprs/Sv2b/Slc17a7/Sh3gl2/Snca	17	CC	All_regions_DEX	All DEGs	Spatial
87	GO:0099501	exocytic vesicle membrane	17/337	118/17374	1.23467e-10	2.0328e-09	1.49461e-09	Syn1/Gria2/Rab3a/Prrt1/Vamp2/Syn2/Syngr3/Snap47/Syngr1/Sv2a/Atp6v1g2/Syp/Ptprs/Sv2b/Slc17a7/Sh3gl2/Snca	17	CC	All_regions_DEX	All DEGs	Spatial
88	GO:0005844	polysome	11/337	69/17374	8.30626e-08	1.06366e-06	7.82051e-07	Rpl11/Rps29/Rpl17/Rps25/Rpl31/Rps28/Rps23/Rpl18a/Eef2/Rpl29/Calr	11	CC	All_regions_DEX	All DEGs	Spatial
89	GO:0070069	cytochrome complex	7/337	25/17374	3.45505e-07	3.62793e-06	2.66741e-06	Cox8a/Cox6a1/Cox7c/Cox7b/Uqcrc1/Ndufa4/Cox6b1	7	CC	All_regions_DEX	All DEGs	Spatial
90	GO:0030427	site of polarized growth	15/337	213/17374	1.84803e-05	0.000157767	0.000115997	Hsp90ab1/Cdk5r2/Gria2/Arpc5/Cbarp/Gpm6a/Dbn1/Clu/Rasgrf1/Dctn2/Arpc2/Cnr1/Fez1/Nefl/Snca	15	CC	All_regions_DEX	All DEGs	Spatial
91	GO:0099522	region of cytosol	6/337	40/17374	0.000112076	0.000922626	0.000678355	Hspa8/Hnrnpa2b1/Prkcg/Anks1b/Dbn1/Sh3gl2	6	CC	All_regions_DEX	All DEGs	Spatial
92	GO:0043197	dendritic spine	13/337	202/17374	0.000164732	0.00130933	0.000962678	Rac1/Hspa8/Cnih2/Gria2/Slc8a2/Atp1a3/Dlgap3/Slc1a3/Strn4/Dbn1/Cryab/Nsmf/Arpc2	13	CC	All_regions_DEX	All DEGs	Spatial
93	GO:0005774	vacuolar membrane	12/337	184/17374	0.000258393	0.00198532	0.00145969	Hspa8/Ctsd/Hsp90ab1/Atp6v0c/Atp6v1f/Spag9/Slc48a1/Pld3/Laptm4a/Atp6v1g1/Atp6v1g2/Vmp1	12	CC	All_regions_DEX	All DEGs	Spatial
94	GO:0043204	perikaryon	10/337	139/17374	0.000385315	0.00273277	0.00200925	Hspa8/Camk2b/Hnrnpa2b1/Gria2/Got2/Ckmt1/Ntsr2/Cryab/Nsmf/Arpc2	10	CC	All_regions_DEX	All DEGs	Spatial
95	GO:0099571	postsynaptic cytoskeleton	4/337	19/17374	0.000428001	0.00298952	0.00219803	Actb/Actg1/Dbn1/Nefl	4	CC	All_regions_DEX	All DEGs	Spatial
96	GO:0101031	chaperone complex	4/337	27/17374	0.00171499	0.0112945	0.00830418	Hspa8/Hsp90ab1/Cct7/Stub1	4	CC	All_regions_DEX	All DEGs	Spatial
97	GO:0048786	presynaptic active zone	7/337	93/17374	0.00220913	0.0140253	0.010312	Syn1/Stxbp1/Rab3a/Gpm6a/Sv2a/Syp/Slc17a7	7	CC	All_regions_DEX	All DEGs	Spatial
98	GO:0016234	inclusion body	6/337	71/17374	0.00253041	0.015349	0.0112852	Psap/Hsp90ab1/Eef2/Stub1/Clu/Snca	6	CC	All_regions_DEX	All DEGs	Spatial
99	GO:0097060	synaptic membrane	18/337	457/17374	0.00368883	0.021526	0.0158268	Hspa8/Cnih2/Stxbp1/Gria2/Slc8a2/Prrt1/Slc6a11/Pde2a/Atp1a3/Chrm1/Prkcg/Gpm6a/Dbn1/Faim2/Cryab/Syp/Cnr1/Ptprs	18	CC	All_regions_DEX	All DEGs	Spatial
100	GO:0005839	proteasome core complex	3/337	19/17374	0.00556545	0.0309117	0.0227276	Psmb1/Psmb6/Psma2	3	CC	All_regions_DEX	All DEGs	Spatial
101	GO:0031672	A band	4/337	38/17374	0.006104	0.0316843	0.0232957	Rpl4/Rpl17/Cryab/S100a1	4	CC	All_regions_DEX	All DEGs	Spatial
102	GO:0022626	cytosolic ribosome	23/146	107/17374	2.40376e-26	7.28341e-24	5.84494e-24	Rpl4/Rpl5/Rps2/Rplp2/Rps14/Rpl17/Rps7/Rps25/Rpl36a/Rpl27a/Rps15a/Rpl26/Rpl31/Rps23/Rps16/Rpl35a/Rpl37/Rpl18a/Rpl22/Rps15/Rpl29/Rps20/Rpl3	23	CC	All_regions_DEX	Downregulated DEGs	Spatial
103	GO:0005743	mitochondrial inner membrane	33/146	414/17374	4.0865e-23	3.24491e-21	2.60404e-21	Cox6a1/Atp5mpl/Cox7c/Cox5b/Atp5j2/Ndufb4/Ndufc1/Cox7b/Cox7a2/Ndufa2/Ndufa13/Atp5j/Ndufb3/Cox6c/Ndufs6/Mpc1/Ndufa4/Romo1/Timm13/Ndufa5/Ndufa1/Slc25a4/Micos10/Tmem256/Mrps21/Slc1a3/Ndufc2/Smdt1/Atp5e/Ndufv3/Micos13/Mtln/Snca	33	CC	All_regions_DEX	Downregulated DEGs	Spatial
104	GO:0070469	respirasome	15/146	75/17374	5.23585e-17	1.58646e-15	1.27314e-15	Cox6a1/Cox7c/Ndufb4/Ndufc1/Cox7b/Cox7a2/Ndufa2/Ndufa13/Ndufb3/Ndufs6/Ndufa4/Ndufa5/Ndufa1/Ndufc2/Ndufv3	15	CC	All_regions_DEX	Downregulated DEGs	Spatial
105	GO:0005844	polysome	6/146	69/17374	2.46336e-05	0.000324522	0.000260429	Rpl17/Rps25/Rpl31/Rps23/Rpl18a/Rpl29	6	CC	All_regions_DEX	Downregulated DEGs	Spatial
106	GO:0070069	cytochrome complex	4/146	25/17374	5.27663e-05	0.00061493	0.000493482	Cox6a1/Cox7c/Cox7b/Ndufa4	4	CC	All_regions_DEX	Downregulated DEGs	Spatial
107	GO:0043209	myelin sheath	9/146	207/17374	6.42662e-05	0.00072121	0.000578772	Cox6a1/Cox5b/Eef1a2/Cycs/Slc25a4/Atp1a1/Nme2/Nefl/Nme1	9	CC	All_regions_DEX	Downregulated DEGs	Spatial
108	GO:0014069	postsynaptic density	11/146	391/17374	0.000472685	0.00477412	0.00383124	Rpl4/Rpl5/Rps14/Rps25/Gria2/Rpl18a/Fabp5/Anks1b/Nsmf/Atp1a1/Rheb	11	CC	All_regions_DEX	Downregulated DEGs	Spatial
109	GO:0030426	growth cone	7/146	206/17374	0.0017995	0.0151458	0.0121545	Gria2/Arpc5/Gpm6a/Arpc2/Fez1/Nefl/Snca	7	CC	All_regions_DEX	Downregulated DEGs	Spatial
110	GO:0030427	site of polarized growth	7/146	213/17374	0.00217371	0.0178009	0.0142852	Gria2/Arpc5/Gpm6a/Arpc2/Fez1/Nefl/Snca	7	CC	All_regions_DEX	Downregulated DEGs	Spatial
111	GO:0005885	Arp2/3 protein complex	2/146	10/17374	0.0030196	0.02346	0.0188267	Arpc5/Arpc2	2	CC	All_regions_DEX	Downregulated DEGs	Spatial
112	GO:0005736	RNA polymerase I complex	2/146	11/17374	0.00367034	0.0264789	0.0212493	Polr2k/Polr2f	2	CC	All_regions_DEX	Downregulated DEGs	Spatial
113	GO:0031672	A band	3/146	38/17374	0.00395421	0.0278634	0.0223604	Rpl4/Rpl17/S100a1	3	CC	All_regions_DEX	Downregulated DEGs	Spatial
114	GO:0008250	oligosaccharyltransferase complex	2/146	12/17374	0.00438021	0.0301637	0.0242064	Tmem258/Ost4	2	CC	All_regions_DEX	Downregulated DEGs	Spatial
115	GO:0005758	mitochondrial intermembrane space	4/146	80/17374	0.00461771	0.0310926	0.0249519	Timm13/Cycs/Cox17/Snca	4	CC	All_regions_DEX	Downregulated DEGs	Spatial
116	GO:0016363	nuclear matrix	4/146	87/17374	0.00621269	0.0384172	0.0308299	Basp1/Hnrnpa2b1/Matr3/Nsmf	4	CC	All_regions_DEX	Downregulated DEGs	Spatial
117	GO:0000153	cytoplasmic ubiquitin ligase complex	2/146	15/17374	0.00685445	0.0399404	0.0320522	Rbx1/Eloc	2	CC	All_regions_DEX	Downregulated DEGs	Spatial
118	GO:0043209	myelin sheath	30/191	207/17374	3.98188e-25	1.48922e-22	1.01852e-22	Eef1a1/Actb/Uba52/Gapdh/Actg1/Atp5b/Syn1/Atp5o/Hspa8/Ppia/Uqcrc1/Stxbp1/Ubc/Mdh1/Ywhag/Ckb/Got2/Tubb4b/Mbp/Pkm/Atp1a3/Ckmt1/Syn2/Gstm1/Cnp/Mag/Tubb4a/Cryab/Atp6v1b2/Mobp	30	CC	All_regions_DEX	Upregulated DEGs	Spatial
119	GO:0030672	synaptic vesicle membrane	15/191	118/17374	3.20222e-12	3.99211e-10	2.73032e-10	Syn1/Rab3a/Prrt1/Vamp2/Syn2/Syngr3/Snap47/Syngr1/Sv2a/Atp6v1g2/Syp/Ptprs/Sv2b/Slc17a7/Sh3gl2	15	CC	All_regions_DEX	Upregulated DEGs	Spatial
120	GO:0099501	exocytic vesicle membrane	15/191	118/17374	3.20222e-12	3.99211e-10	2.73032e-10	Syn1/Rab3a/Prrt1/Vamp2/Syn2/Syngr3/Snap47/Syngr1/Sv2a/Atp6v1g2/Syp/Ptprs/Sv2b/Slc17a7/Sh3gl2	15	CC	All_regions_DEX	Upregulated DEGs	Spatial
121	GO:0098984	neuron to neuron synapse	25/191	423/17374	7.33976e-12	6.86268e-10	4.69359e-10	Actb/Gapdh/Syn1/Hspa8/Camk2b/Cnih2/Rps19/Prkar1b/Camk2n1/Src/Slc8a2/Prrt1/Atp1a3/Chrm1/Chmp4b/Prkcg/Dynll2/Syn2/Snap47/Dbn1/Cryab/Syp/Ptprs/Sh3gl2/Gng3	25	CC	All_regions_DEX	Upregulated DEGs	Spatial
122	GO:0016469	proton-transporting two-sector ATPase complex	10/191	45/17374	4.65112e-11	2.8992e-09	1.98285e-09	Atp5k/Atp5b/Atp5o/Atp5g1/Atp6v0c/Atp5d/Atp6ap1/Atp6v0e2/Atp6v1g2/Atp6v1b2	10	CC	All_regions_DEX	Upregulated DEGs	Spatial
123	GO:0150034	distal axon	22/191	377/17374	1.86127e-10	7.7346e-09	5.28991e-09	Actb/Actg1/Hspa8/Atp5g1/Hsp90ab1/Cdk5r2/Cplx2/Got1/Rab3a/Slc8a2/Atp1a3/Chrm1/Cbarp/Prkcg/Fkbp1a/Dbn1/Clu/Rasgrf1/Dctn2/Syp/Cnr1/Cplx1	22	CC	All_regions_DEX	Upregulated DEGs	Spatial
124	GO:0099572	postsynaptic specialization	23/191	427/17374	3.39212e-10	1.26457e-08	8.64874e-09	Actb/Gapdh/Syn1/Hspa8/Camk2b/Cnih2/Rps19/Camk2n1/Src/Slc8a2/Prrt1/Dlgap3/Chrm1/Chmp4b/Prkcg/Dynll2/Syn2/Snap47/Dbn1/Cryab/Syp/Ptprs/Gng3	23	CC	All_regions_DEX	Upregulated DEGs	Spatial
125	GO:0022626	cytosolic ribosome	12/191	107/17374	2.19739e-09	4.83426e-08	3.30629e-08	Rpl11/Uba52/Rps29/Rps8/Rps10/Rps28/Rps9/Rps19/Rpl21/Rpl34/Rps12/Apod	12	CC	All_regions_DEX	Upregulated DEGs	Spatial
126	GO:0005753	mitochondrial proton-transporting ATP synthase complex	5/191	17/17374	8.47008e-07	1.21839e-05	8.33291e-06	Atp5k/Atp5b/Atp5o/Atp5g1/Atp5d	5	CC	All_regions_DEX	Upregulated DEGs	Spatial
127	GO:0097060	synaptic membrane	16/191	457/17374	4.69161e-05	0.000474233	0.000324342	Hspa8/Cnih2/Stxbp1/Slc8a2/Prrt1/Slc6a11/Pde2a/Atp1a3/Chrm1/Prkcg/Dbn1/Faim2/Cryab/Syp/Cnr1/Ptprs	16	CC	All_regions_DEX	Upregulated DEGs	Spatial
128	GO:0000323	lytic vacuole	15/191	442/17374	0.000114959	0.00110243	0.000753981	Psap/Hspa8/Ctsd/Hsp90ab1/Ftl1/Atp6v0c/Gaa/Smpd1/Got1/Rab3a/Src/Itm2c/Slc48a1/Pld3/Laptm4a	15	CC	All_regions_DEX	Upregulated DEGs	Spatial
129	GO:0005764	lysosome	15/191	442/17374	0.000114959	0.00110243	0.000753981	Psap/Hspa8/Ctsd/Hsp90ab1/Ftl1/Atp6v0c/Gaa/Smpd1/Got1/Rab3a/Src/Itm2c/Slc48a1/Pld3/Laptm4a	15	CC	All_regions_DEX	Upregulated DEGs	Spatial
130	GO:0101031	chaperone complex	4/191	27/17374	0.000203769	0.00177232	0.00121214	Hspa8/Hsp90ab1/Cct7/Stub1	4	CC	All_regions_DEX	Upregulated DEGs	Spatial
131	GO:0048786	presynaptic active zone	6/191	93/17374	0.000563074	0.00438728	0.00300059	Syn1/Stxbp1/Rab3a/Sv2a/Syp/Slc17a7	6	CC	All_regions_DEX	Upregulated DEGs	Spatial
132	GO:0005874	microtubule	13/191	408/17374	0.000597759	0.00456248	0.00312042	Kif1a/Hspa8/Clip3/Dctn1/Tubb4b/Slc8a2/Cct7/Hsph1/Dynll2/Tuba4a/Cnp/Tubb4a/Dctn2	13	CC	All_regions_DEX	Upregulated DEGs	Spatial
133	GO:0099522	region of cytosol	4/191	40/17374	0.000949262	0.00682739	0.00466945	Hspa8/Prkcg/Dbn1/Sh3gl2	4	CC	All_regions_DEX	Upregulated DEGs	Spatial
134	GO:0005844	polysome	5/191	69/17374	0.000968908	0.0068372	0.00467616	Rpl11/Rps29/Rps28/Eef2/Calr	5	CC	All_regions_DEX	Upregulated DEGs	Spatial
135	GO:0016234	inclusion body	5/191	71/17374	0.00110283	0.00743386	0.00508423	Psap/Hsp90ab1/Eef2/Stub1/Clu	5	CC	All_regions_DEX	Upregulated DEGs	Spatial
136	GO:0043197	dendritic spine	8/191	202/17374	0.0017984	0.0112101	0.00766688	Hspa8/Cnih2/Slc8a2/Atp1a3/Dlgap3/Strn4/Dbn1/Cryab	8	CC	All_regions_DEX	Upregulated DEGs	Spatial
137	GO:0030427	site of polarized growth	8/191	213/17374	0.00250118	0.0142635	0.00975522	Hsp90ab1/Cdk5r2/Cbarp/Dbn1/Clu/Rasgrf1/Dctn2/Cnr1	8	CC	All_regions_DEX	Upregulated DEGs	Spatial
138	GO:0070069	cytochrome complex	3/191	25/17374	0.00251709	0.0142635	0.00975522	Cox8a/Uqcrc1/Cox6b1	3	CC	All_regions_DEX	Upregulated DEGs	Spatial
139	GO:0001917	photoreceptor inner segment	4/191	56/17374	0.00332858	0.0172901	0.0118252	Hspa8/Bsg/Pkm/Atp1a3	4	CC	All_regions_DEX	Upregulated DEGs	Spatial
140	GO:0043204	perikaryon	6/191	139/17374	0.00438323	0.0218577	0.0149491	Hspa8/Camk2b/Got2/Ckmt1/Ntsr2/Cryab	6	CC	All_regions_DEX	Upregulated DEGs	Spatial
141	GO:0098684	photoreceptor ribbon synapse	2/191	12/17374	0.00738018	0.0328594	0.0224735	Hspa8/Sh3gl2	2	CC	All_regions_DEX	Upregulated DEGs	Spatial
142	GO:0003735	structural constituent of ribosome	34/320	153/17119	4.99103e-27	2.81494e-24	2.26435e-24	Rpl4/Rpl5/Rps2/Rplp2/Rps14/Rpl11/Rps29/Rps8/Rps10/Rpl17/Rps7/Rpl22l1/Rps25/Rpl27a/Rps15a/Rpl26/Rpl31/Rps28/Rps23/Rps9/Rps19/Rps16/Rpl21/Rpl35a/Rpl37/Rpl18a/Rpl22/Rps15/Rpl29/Rps20/Rps12/Rpl3/Mrps21/Mrpl33	34	MF	All_regions_DEX	All DEGs	Spatial
143	GO:0015078	proton transmembrane transporter activity	21/320	101/17119	1.75828e-16	4.95835e-14	3.98852e-14	Cox8a/Cox6a1/Atp5k/Cox7c/Atp5j2/Atp5b/Cox7b/Atp5o/Cox7a2/Atp5g1/Atp5j/Atp6v0c/Atp5d/Atp6ap1/Cox6c/Ndufa4/Atp6v1f/Atp6v0e2/Atp5e/Atp6v1g1/Atp6v1g2	21	MF	All_regions_DEX	All DEGs	Spatial
144	GO:0009055	electron transfer activity	12/320	75/17119	1.34991e-08	1.08764e-06	8.74905e-07	Cox8a/Cox6a1/Cox7c/Cox7b/Cox7a2/Ndufa2/Ndufa13/Cox6c/Ndufa4/Ndufa5/Ndufv1/Ndufc2	12	MF	All_regions_DEX	All DEGs	Spatial
145	GO:0004129	cytochrome-c oxidase activity	7/320	18/17119	1.99203e-08	1.12351e-06	9.03754e-07	Cox8a/Cox6a1/Cox7c/Cox7b/Cox7a2/Cox6c/Ndufa4	7	MF	All_regions_DEX	All DEGs	Spatial
146	GO:0005200	structural constituent of cytoskeleton	9/320	60/17119	1.59305e-06	6.41771e-05	5.16243e-05	Actb/Actg1/Camk2b/Tubb4b/Arpc5/Tuba4a/Tubb4a/Arpc2/Nefl	9	MF	All_regions_DEX	All DEGs	Spatial
147	GO:0008097	5S rRNA binding	5/320	13/17119	2.51725e-06	9.46486e-05	7.61357e-05	Rpl4/Rpl5/Rpl11/Eef2/Rpl3	5	MF	All_regions_DEX	All DEGs	Spatial
148	GO:0008137	NADH dehydrogenase (ubiquinone) activity	5/320	19/17119	2.0737e-05	0.000629759	0.000506581	Ndufa2/Ndufa13/Ndufa5/Ndufv1/Ndufc2	5	MF	All_regions_DEX	All DEGs	Spatial
149	GO:0050136	NADH dehydrogenase (quinone) activity	5/320	19/17119	2.0737e-05	0.000629759	0.000506581	Ndufa2/Ndufa13/Ndufa5/Ndufv1/Ndufc2	5	MF	All_regions_DEX	All DEGs	Spatial
150	GO:0045182	translation regulator activity	11/320	124/17119	2.12153e-05	0.000629759	0.000506581	Bc1/Eef1a1/Rps14/Eef1a2/Rps9/Eif4a2/Eef2/Purb/Rpl22/Eef1g/Eif3f	11	MF	All_regions_DEX	All DEGs	Spatial
151	GO:0033218	amide binding	19/320	355/17119	4.2027e-05	0.00112872	0.000907951	Psap/Hspa8/Ppia/Ctsd/Hsp90ab1/Clip3/Folr1/Gria2/Itm2c/Atp1a3/Dlgap3/Gstm1/Fkbp1a/Calr/Mag/Clu/Cryab/Scp2/Acot7	19	MF	All_regions_DEX	All DEGs	Spatial
152	GO:0017075	syntaxin-1 binding	5/320	27/17119	0.000127338	0.00302988	0.00243725	Stxbp1/Cplx2/Vamp2/Syp/Cplx1	5	MF	All_regions_DEX	All DEGs	Spatial
153	GO:0031625	ubiquitin protein ligase binding	16/320	292/17119	0.000128931	0.00302988	0.00243725	Rpl5/Rpl11/Uba52/Actg1/Hspa8/Uqcrc1/Hsp90ab1/Ubc/Atp6v0c/Ckb/Src/Stub1/Nedd8/Calr/Clu/Bag1	16	MF	All_regions_DEX	All DEGs	Spatial
154	GO:0003746	translation elongation factor activity	4/320	17/17119	0.000235247	0.00476819	0.00383556	Eef1a1/Eef1a2/Eef2/Eef1g	4	MF	All_regions_DEX	All DEGs	Spatial
155	GO:0004550	nucleoside diphosphate kinase activity	4/320	19/17119	0.000371972	0.00723421	0.00581923	Nme7/Ak5/Nme2/Nme1	4	MF	All_regions_DEX	All DEGs	Spatial
156	GO:0099186	structural constituent of postsynapse	4/320	20/17119	0.000458158	0.00833551	0.00670512	Actb/Actg1/Camk2b/Nefl	4	MF	All_regions_DEX	All DEGs	Spatial
157	GO:0031406	carboxylic acid binding	11/320	182/17119	0.000644135	0.0113529	0.00913231	Psap/Folr1/Got1/Got2/Ptgds/Slc1a3/Fabp5/Mag/Scp2/Nme2/Snca	11	MF	All_regions_DEX	All DEGs	Spatial
158	GO:0060590	ATPase regulator activity	5/320	41/17119	0.000954508	0.0149632	0.0120365	Rab3a/Hsph1/Atpif1/Dnaja2/Bag1	5	MF	All_regions_DEX	All DEGs	Spatial
159	GO:0031386	protein tag	3/320	11/17119	0.000955098	0.0149632	0.0120365	Uba52/Ubc/Nedd8	3	MF	All_regions_DEX	All DEGs	Spatial
160	GO:0043208	glycosphingolipid binding	3/320	11/17119	0.000955098	0.0149632	0.0120365	Psap/Clip3/Mag	3	MF	All_regions_DEX	All DEGs	Spatial
161	GO:0008198	ferrous iron binding	4/320	25/17119	0.00111134	0.0169404	0.013627	Ftl1/Fto/Trf/Snca	4	MF	All_regions_DEX	All DEGs	Spatial
162	GO:0048027	mRNA 5'-UTR binding	4/320	26/17119	0.00129424	0.0182489	0.0146795	Rpl5/Rps14/Rps7/Rpl26	4	MF	All_regions_DEX	All DEGs	Spatial
163	GO:0005496	steroid binding	7/320	93/17119	0.00179218	0.0229725	0.0184792	Atp5o/Cd81/Apod/Gstm1/Syp/Atp1a1/Scp2	7	MF	All_regions_DEX	All DEGs	Spatial
164	GO:1901681	sulfur compound binding	12/320	244/17119	0.00221183	0.0273777	0.0220228	Aplp1/Ppia/Hmgb1/Rpl22/Rpl29/Atp1a3/Vtn/Pdcd5/Gstm1/Scp2/Ptprs/Acot7	12	MF	All_regions_DEX	All DEGs	Spatial
165	GO:0019001	guanyl nucleotide binding	15/320	353/17119	0.00275576	0.0304683	0.0245089	Eef1a1/Rac1/Eef1a2/Hsp90ab1/Rab3a/Eef2/Tubb4b/Arf3/Pde2a/Tuba4a/Diras2/Tubb4a/Nme2/Rheb/Nme1	15	MF	All_regions_DEX	All DEGs	Spatial
166	GO:0032561	guanyl ribonucleotide binding	15/320	353/17119	0.00275576	0.0304683	0.0245089	Eef1a1/Rac1/Eef1a2/Hsp90ab1/Rab3a/Eef2/Tubb4b/Arf3/Pde2a/Tuba4a/Diras2/Tubb4a/Nme2/Rheb/Nme1	15	MF	All_regions_DEX	All DEGs	Spatial
167	GO:0044183	protein folding chaperone	4/320	33/17119	0.00319712	0.0340222	0.0273676	Hspa8/Hsp90ab1/Fkbp8/Cct7	4	MF	All_regions_DEX	All DEGs	Spatial
168	GO:0097718	disordered domain specific binding	4/320	34/17119	0.00357082	0.0358408	0.0288305	Gapdh/Hsp90ab1/Fkbp8/Ap2a2	4	MF	All_regions_DEX	All DEGs	Spatial
169	GO:0005539	glycosaminoglycan binding	10/320	196/17119	0.00388952	0.0378222	0.0304243	Aplp1/Ppia/Hmgb1/Rpl22/Rpl29/Vtn/Pdcd5/Spock2/Ptprs/Hapln4	10	MF	All_regions_DEX	All DEGs	Spatial
170	GO:0032550	purine ribonucleoside binding	14/320	337/17119	0.00459478	0.0431909	0.034743	Eef1a1/Rac1/Eef1a2/Hsp90ab1/Rab3a/Eef2/Tubb4b/Arf3/Tuba4a/Diras2/Tubb4a/Nme2/Rheb/Nme1	14	MF	All_regions_DEX	All DEGs	Spatial
171	GO:0043531	ADP binding	4/320	37/17119	0.00486738	0.0435247	0.0350115	Atp5b/Hspa8/Pkm/Atp1a1	4	MF	All_regions_DEX	All DEGs	Spatial
172	GO:0055106	ubiquitin-protein transferase regulator activity	3/320	19/17119	0.00502112	0.0435247	0.0350115	Rpl5/Rpl11/Rps7	3	MF	All_regions_DEX	All DEGs	Spatial
173	GO:0003924	GTPase activity	12/320	271/17119	0.00514362	0.0435247	0.0350115	Eef1a1/Rac1/Eef1a2/Rab3a/Eef2/Tubb4b/Tuba4a/Diras2/Tubb4a/Gng13/Rheb/Gng3	12	MF	All_regions_DEX	All DEGs	Spatial
174	GO:0003735	structural constituent of ribosome	25/139	153/17119	8.22456e-26	2.60719e-23	2.27691e-23	Rpl4/Rpl5/Rps2/Rplp2/Rps14/Rpl17/Rps7/Rpl22l1/Rps25/Rpl27a/Rps15a/Rpl26/Rpl31/Rps23/Rps16/Rpl35a/Rpl37/Rpl18a/Rpl22/Rps15/Rpl29/Rps20/Rpl3/Mrps21/Mrpl33	25	MF	All_regions_DEX	Downregulated DEGs	Spatial
175	GO:0009055	electron transfer activity	10/139	75/17119	4.75314e-10	6.1106e-08	5.3365e-08	Cox6a1/Cox7c/Cox7b/Cox7a2/Ndufa2/Ndufa13/Cox6c/Ndufa4/Ndufa5/Ndufc2	10	MF	All_regions_DEX	Downregulated DEGs	Spatial
176	GO:0015078	proton transmembrane transporter activity	11/139	101/17119	5.7829e-10	6.1106e-08	5.3365e-08	Cox6a1/Cox7c/Atp5j2/Cox7b/Cox7a2/Atp5j/Cox6c/Ndufa4/Atp6v1f/Atp5e/Atp6v1g1	11	MF	All_regions_DEX	Downregulated DEGs	Spatial
177	GO:0004129	cytochrome-c oxidase activity	6/139	18/17119	4.40512e-09	2.32737e-07	2.03254e-07	Cox6a1/Cox7c/Cox7b/Cox7a2/Cox6c/Ndufa4	6	MF	All_regions_DEX	Downregulated DEGs	Spatial
178	GO:0008137	NADH dehydrogenase (ubiquinone) activity	4/139	19/17119	1.46758e-05	0.000516913	0.00045143	Ndufa2/Ndufa13/Ndufa5/Ndufc2	4	MF	All_regions_DEX	Downregulated DEGs	Spatial
179	GO:0050136	NADH dehydrogenase (quinone) activity	4/139	19/17119	1.46758e-05	0.000516913	0.00045143	Ndufa2/Ndufa13/Ndufa5/Ndufc2	4	MF	All_regions_DEX	Downregulated DEGs	Spatial
180	GO:0019843	rRNA binding	6/139	70/17119	2.20052e-05	0.000634151	0.000553816	Rpl4/Rpl5/Rps14/Rpl17/Rpl37/Rpl3	6	MF	All_regions_DEX	Downregulated DEGs	Spatial
181	GO:0048027	mRNA 5'-UTR binding	4/139	26/17119	5.41615e-05	0.00132071	0.0011534	Rpl5/Rps14/Rps7/Rpl26	4	MF	All_regions_DEX	Downregulated DEGs	Spatial
182	GO:0051117	ATPase binding	6/139	97/17119	0.000138648	0.00263218	0.00229873	Rac1/Gria2/Atpif1/Atp6v1g1/S100a1/Arpc2	6	MF	All_regions_DEX	Downregulated DEGs	Spatial
183	GO:0005504	fatty acid binding	4/139	43/17119	0.000401769	0.00670319	0.00585402	Fabp5/Scp2/Nme2/Snca	4	MF	All_regions_DEX	Downregulated DEGs	Spatial
184	GO:0004550	nucleoside diphosphate kinase activity	3/139	19/17119	0.000461484	0.00723082	0.00631481	Nme7/Nme2/Nme1	3	MF	All_regions_DEX	Downregulated DEGs	Spatial
185	GO:0003697	single-stranded DNA binding	5/139	111/17119	0.00211402	0.028363	0.0247699	Sub1/Hnrnpa2b1/Hnrnpdl/Purb/Nme1	5	MF	All_regions_DEX	Downregulated DEGs	Spatial
186	GO:0045182	translation regulator activity	5/139	124/17119	0.00341583	0.038672	0.033773	Rps14/Eef1a2/Eif4a2/Purb/Rpl22	5	MF	All_regions_DEX	Downregulated DEGs	Spatial
187	GO:0060590	ATPase regulator activity	3/139	41/17119	0.00445687	0.0487182	0.0425465	Atpif1/Dnaja2/Bag1	3	MF	All_regions_DEX	Downregulated DEGs	Spatial
188	GO:0015078	proton transmembrane transporter activity	10/181	101/17119	1.13897e-07	5.28483e-05	4.32809e-05	Cox8a/Atp5k/Atp5b/Atp5o/Atp5g1/Atp6v0c/Atp5d/Atp6ap1/Atp6v0e2/Atp6v1g2	10	MF	All_regions_DEX	Upregulated DEGs	Spatial
189	GO:0033218	amide binding	17/181	355/17119	2.35015e-07	5.45234e-05	4.46528e-05	Psap/Hspa8/Ppia/Ctsd/Hsp90ab1/Clip3/Folr1/Itm2c/Atp1a3/Dlgap3/Gstm1/Fkbp1a/Calr/Mag/Clu/Cryab/Acot7	17	MF	All_regions_DEX	Upregulated DEGs	Spatial
190	GO:0044769	ATPase activity, coupled to transmembrane movement of ions, rotational mechanism	5/181	22/17119	2.84533e-06	0.000330058	0.000270306	Atp5b/Atp6v0c/Atp6ap1/Atp6v0e2/Atp6v1g2	5	MF	All_regions_DEX	Upregulated DEGs	Spatial
191	GO:0017075	syntaxin-1 binding	5/181	27/17119	8.35667e-06	0.000491715	0.000402697	Stxbp1/Cplx2/Vamp2/Syp/Cplx1	5	MF	All_regions_DEX	Upregulated DEGs	Spatial
192	GO:0031625	ubiquitin protein ligase binding	13/181	292/17119	1.42133e-05	0.000732777	0.000600119	Rpl11/Uba52/Actg1/Hspa8/Uqcrc1/Hsp90ab1/Ubc/Atp6v0c/Ckb/Src/Stub1/Calr/Clu	13	MF	All_regions_DEX	Upregulated DEGs	Spatial
193	GO:0003735	structural constituent of ribosome	9/181	153/17119	3.65423e-05	0.00141297	0.00115717	Rpl11/Rps29/Rps8/Rps10/Rps28/Rps9/Rps19/Rpl21/Rps12	9	MF	All_regions_DEX	Upregulated DEGs	Spatial
194	GO:0005200	structural constituent of cytoskeleton	6/181	60/17119	4.00905e-05	0.00143092	0.00117188	Actb/Actg1/Camk2b/Tubb4b/Tuba4a/Tubb4a	6	MF	All_regions_DEX	Upregulated DEGs	Spatial
195	GO:0043208	glycosphingolipid binding	3/181	11/17119	0.000180206	0.00583376	0.00477764	Psap/Clip3/Mag	3	MF	All_regions_DEX	Upregulated DEGs	Spatial
196	GO:0003746	translation elongation factor activity	3/181	17/17119	0.000708752	0.0164431	0.0134663	Eef1a1/Eef2/Eef1g	3	MF	All_regions_DEX	Upregulated DEGs	Spatial
197	GO:0099186	structural constituent of postsynapse	3/181	20/17119	0.00116081	0.0256485	0.0210052	Actb/Actg1/Camk2b	3	MF	All_regions_DEX	Upregulated DEGs	Spatial
198	GO:0016769	transferase activity, transferring nitrogenous groups	3/181	23/17119	0.00176183	0.0341803	0.0279925	Gapdh/Got1/Got2	3	MF	All_regions_DEX	Upregulated DEGs	Spatial
199	GO:0008081	phosphoric diester hydrolase activity	5/181	82/17119	0.00176794	0.0341803	0.0279925	Enpp2/Smpd1/Pde2a/Cnp/Pld3	5	MF	All_regions_DEX	Upregulated DEGs	Spatial
200	GO:0045182	translation regulator activity	6/181	124/17119	0.00205031	0.0373336	0.030575	Bc1/Eef1a1/Rps9/Eef2/Eef1g/Eif3f	6	MF	All_regions_DEX	Upregulated DEGs	Spatial
201	GO:0008198	ferrous iron binding	3/181	25/17119	0.00225289	0.0373336	0.030575	Ftl1/Fto/Trf	3	MF	All_regions_DEX	Upregulated DEGs	Spatial
202	GO:0005178	integrin binding	6/181	134/17119	0.0030231	0.047459	0.0388673	Ppia/Cd81/Igf2/Src/Vtn/Calr	6	MF	All_regions_DEX	Upregulated DEGs	Spatial
203	GO:0005496	steroid binding	5/181	93/17119	0.00306847	0.047459	0.0388673	Atp5o/Cd81/Apod/Gstm1/Syp	5	MF	All_regions_DEX	Upregulated DEGs	Spatial

## Sheet: SpatialCA1
Column1	ID	Description	GeneRatio	BgRatio	pvalue	p.adjust	qvalue	geneID	Count	ONTOLOGY	region	reg	analysis
1	GO:0046034	ATP metabolic process	12/63	241/17252	5.97136e-11	8.18076e-08	6.57478e-08	Atp5k/Gapdh/Hspa8/Chchd10/Atp5b/Atp5o/Atp5d/Cox7c/Cox5b/Pde2a/Atp5g1/Uqcr10	12	BP	CA1_DEX	All DEGs	Spatial
2	GO:0006119	oxidative phosphorylation	8/63	96/17252	2.05831e-09	1.40994e-06	1.13315e-06	Chchd10/Atp5b/Atp5o/Atp5d/Cox7c/Cox5b/Pde2a/Uqcr10	8	BP	CA1_DEX	All DEGs	Spatial
3	GO:0015985	energy coupled proton transport, down electrochemical gradient	5/63	18/17252	4.56203e-09	1.56249e-06	1.25576e-06	Atp5k/Atp5b/Atp5o/Atp5d/Atp5g1	5	BP	CA1_DEX	All DEGs	Spatial
4	GO:0015986	ATP synthesis coupled proton transport	5/63	18/17252	4.56203e-09	1.56249e-06	1.25576e-06	Atp5k/Atp5b/Atp5o/Atp5d/Atp5g1	5	BP	CA1_DEX	All DEGs	Spatial
5	GO:0002181	cytoplasmic translation	6/63	88/17252	7.97603e-07	0.000182119	0.000146367	Rps29/Rpl11/Eif4a2/Rps21/Rpl38/Rps2	6	BP	CA1_DEX	All DEGs	Spatial
6	GO:0048167	regulation of synaptic plasticity	8/63	229/17252	1.76225e-06	0.000301785	0.000242541	Camk2b/Rac1/Prkcg/Syn1/Rab3a/Shisa7/Ywhag/Cfl1	8	BP	CA1_DEX	All DEGs	Spatial
7	GO:0042255	ribosome assembly	5/63	61/17252	2.8079e-06	0.000347714	0.000279453	Rpl5/Rpl11/Rpl38/Rps2/Rps14	5	BP	CA1_DEX	All DEGs	Spatial
8	GO:0099558	maintenance of synapse structure	3/63	15/17252	2.04657e-05	0.00133514	0.00107304	Hspa8/Chchd10/Rab3a	3	BP	CA1_DEX	All DEGs	Spatial
9	GO:0031396	regulation of protein ubiquitination	6/63	200/17252	8.83167e-05	0.00448126	0.00360153	Ppia/Rpl5/Rpl11/Fkbp1a/Prkcg/Rps2	6	BP	CA1_DEX	All DEGs	Spatial
10	GO:0099504	synaptic vesicle cycle	6/63	222/17252	0.000156398	0.00654341	0.00525886	Actg1/Actb/Prkar1b/Prkcg/Syn1/Rab3a	6	BP	CA1_DEX	All DEGs	Spatial
11	GO:0000462	maturation of SSU-rRNA from tricistronic rRNA transcript (SSU-rRNA, 5.8S rRNA, LSU-rRNA)	3/63	35/17252	0.000279446	0.00890329	0.00715546	Rps8/Rps21/Rps14	3	BP	CA1_DEX	All DEGs	Spatial
12	GO:0051348	negative regulation of transferase activity	6/63	256/17252	0.000337097	0.00942496	0.00757473	Ppia/Rpl5/Actb/Rpl11/Eif4a2/Prkar1b	6	BP	CA1_DEX	All DEGs	Spatial
13	GO:0071826	ribonucleoprotein complex subunit organization	5/63	175/17252	0.0004431	0.0119029	0.00956621	Rpl5/Rpl11/Rpl38/Rps2/Rps14	5	BP	CA1_DEX	All DEGs	Spatial
14	GO:0051438	regulation of ubiquitin-protein transferase activity	3/63	48/17252	0.000713936	0.0165778	0.0133234	Rpl5/Rpl11/Rps2	3	BP	CA1_DEX	All DEGs	Spatial
15	GO:0044794	positive regulation by host of viral process	2/63	16/17252	0.00152382	0.0287994	0.0231457	Hspa8/Cfl1	2	BP	CA1_DEX	All DEGs	Spatial
16	GO:0051893	regulation of focal adhesion assembly	3/63	63/17252	0.00157661	0.0287994	0.0231457	Actg1/Rac1/Cfl1	3	BP	CA1_DEX	All DEGs	Spatial
17	GO:0060999	positive regulation of dendritic spine development	3/63	63/17252	0.00157661	0.0287994	0.0231457	Camk2b/Rac1/Cfl1	3	BP	CA1_DEX	All DEGs	Spatial
18	GO:0090109	regulation of cell-substrate junction assembly	3/63	63/17252	0.00157661	0.0287994	0.0231457	Actg1/Rac1/Cfl1	3	BP	CA1_DEX	All DEGs	Spatial
19	GO:1903051	negative regulation of proteolysis involved in cellular protein catabolic process	3/63	64/17252	0.00164986	0.029741	0.0239025	Rpl5/Rpl11/Prkcg	3	BP	CA1_DEX	All DEGs	Spatial
20	GO:0099601	regulation of neurotransmitter receptor activity	3/63	65/17252	0.00172522	0.0303019	0.0243533	Cnih2/Shisa7/Cfl1	3	BP	CA1_DEX	All DEGs	Spatial
21	GO:0019933	cAMP-mediated signaling	3/63	74/17252	0.00250136	0.0398473	0.0320248	Gapdh/Prkar1b/Pde2a	3	BP	CA1_DEX	All DEGs	Spatial
22	GO:0000413	protein peptidyl-prolyl isomerization	2/63	22/17252	0.00289227	0.0430697	0.0346146	Ppia/Fkbp1a	2	BP	CA1_DEX	All DEGs	Spatial
23	GO:0051602	response to electrical stimulus	2/63	22/17252	0.00289227	0.0430697	0.0346146	Actb/Rab3a	2	BP	CA1_DEX	All DEGs	Spatial
24	GO:0060560	developmental growth involved in morphogenesis	5/63	271/17252	0.00308343	0.0454225	0.0365055	Rpl4/Cpne6/Atp5g1/Spag9/Cfl1	5	BP	CA1_DEX	All DEGs	Spatial
25	GO:0051702	biological process involved in interaction with symbiont	3/63	80/17252	0.00312148	0.045494	0.036563	Gapdh/Hspa8/Cfl1	3	BP	CA1_DEX	All DEGs	Spatial
26	GO:0150105	protein localization to cell-cell junction	2/63	24/17252	0.00343951	0.0484231	0.0389171	Actg1/Actb	2	BP	CA1_DEX	All DEGs	Spatial
27	GO:1990542	mitochondrial transmembrane transport	3/63	83/17252	0.00346384	0.0484231	0.0389171	Atp5b/Atp5o/Atp5d	3	BP	CA1_DEX	All DEGs	Spatial
28	GO:0042255	ribosome assembly	3/20	61/17252	4.59379e-05	0.00931349	0.00735777	Rpl5/Rps2/Rps14	3	BP	CA1_DEX	Downregulated DEGs	Spatial
29	GO:0006123	mitochondrial electron transport, cytochrome c to oxygen	2/20	10/17252	5.7138e-05	0.00931349	0.00735777	Cox7c/Cox5b	2	BP	CA1_DEX	Downregulated DEGs	Spatial
30	GO:0019646	aerobic electron transport chain	2/20	10/17252	5.7138e-05	0.00931349	0.00735777	Cox7c/Cox5b	2	BP	CA1_DEX	Downregulated DEGs	Spatial
31	GO:0002183	cytoplasmic translational initiation	2/20	25/17252	0.000376967	0.0368674	0.0291257	Eif4a2/Rps2	2	BP	CA1_DEX	Downregulated DEGs	Spatial
32	GO:0046034	ATP metabolic process	10/43	241/17252	3.00572e-10	2.43371e-07	1.84254e-07	Atp5k/Gapdh/Hspa8/Chchd10/Atp5b/Atp5o/Atp5d/Pde2a/Atp5g1/Uqcr10	10	BP	CA1_DEX	Upregulated DEGs	Spatial
33	GO:0015985	energy coupled proton transport, down electrochemical gradient	5/43	18/17252	6.32681e-10	2.43371e-07	1.84254e-07	Atp5k/Atp5b/Atp5o/Atp5d/Atp5g1	5	BP	CA1_DEX	Upregulated DEGs	Spatial
34	GO:0015986	ATP synthesis coupled proton transport	5/43	18/17252	6.32681e-10	2.43371e-07	1.84254e-07	Atp5k/Atp5b/Atp5o/Atp5d/Atp5g1	5	BP	CA1_DEX	Upregulated DEGs	Spatial
35	GO:0006119	oxidative phosphorylation	6/43	96/17252	1.30879e-07	2.55826e-05	1.93684e-05	Chchd10/Atp5b/Atp5o/Atp5d/Pde2a/Uqcr10	6	BP	CA1_DEX	Upregulated DEGs	Spatial
36	GO:0048167	regulation of synaptic plasticity	7/43	229/17252	1.42161e-06	0.000126196	9.55416e-05	Camk2b/Prkcg/Syn1/Rab3a/Shisa7/Ywhag/Cfl1	7	BP	CA1_DEX	Upregulated DEGs	Spatial
37	GO:0099558	maintenance of synapse structure	3/43	15/17252	6.4269e-06	0.000412036	0.000311949	Hspa8/Chchd10/Rab3a	3	BP	CA1_DEX	Upregulated DEGs	Spatial
38	GO:0099504	synaptic vesicle cycle	6/43	222/17252	1.73811e-05	0.000916512	0.000693884	Actg1/Actb/Prkar1b/Prkcg/Syn1/Rab3a	6	BP	CA1_DEX	Upregulated DEGs	Spatial
39	GO:0002181	cytoplasmic translation	4/43	88/17252	6.70025e-05	0.0021478	0.00162608	Rps29/Rpl11/Rps21/Rpl38	4	BP	CA1_DEX	Upregulated DEGs	Spatial
40	GO:0099601	regulation of neurotransmitter receptor activity	3/43	65/17252	0.000565681	0.0141912	0.0107441	Cnih2/Shisa7/Cfl1	3	BP	CA1_DEX	Upregulated DEGs	Spatial
41	GO:0044794	positive regulation by host of viral process	2/43	16/17252	0.000712218	0.0174872	0.0132394	Hspa8/Cfl1	2	BP	CA1_DEX	Upregulated DEGs	Spatial
42	GO:0042274	ribosomal small subunit biogenesis	3/43	72/17252	0.000763061	0.0183453	0.013889	Rps8/Rps21/Rpl38	3	BP	CA1_DEX	Upregulated DEGs	Spatial
43	GO:0019933	cAMP-mediated signaling	3/43	74/17252	0.000826519	0.0194654	0.0147371	Gapdh/Prkar1b/Pde2a	3	BP	CA1_DEX	Upregulated DEGs	Spatial
44	GO:0031397	negative regulation of protein ubiquitination	3/43	78/17252	0.000963289	0.0213776	0.0161848	Ppia/Rpl11/Prkcg	3	BP	CA1_DEX	Upregulated DEGs	Spatial
45	GO:0051702	biological process involved in interaction with symbiont	3/43	80/17252	0.00103673	0.0221553	0.0167736	Gapdh/Hspa8/Cfl1	3	BP	CA1_DEX	Upregulated DEGs	Spatial
46	GO:1990542	mitochondrial transmembrane transport	3/43	83/17252	0.00115339	0.0242002	0.0183218	Atp5b/Atp5o/Atp5d	3	BP	CA1_DEX	Upregulated DEGs	Spatial
47	GO:0000413	protein peptidyl-prolyl isomerization	2/43	22/17252	0.00135807	0.0267113	0.0202229	Ppia/Fkbp1a	2	BP	CA1_DEX	Upregulated DEGs	Spatial
48	GO:0051602	response to electrical stimulus	2/43	22/17252	0.00135807	0.0267113	0.0202229	Actb/Rab3a	2	BP	CA1_DEX	Upregulated DEGs	Spatial
49	GO:0150105	protein localization to cell-cell junction	2/43	24/17252	0.00161751	0.0301065	0.0227934	Actg1/Actb	2	BP	CA1_DEX	Upregulated DEGs	Spatial
50	GO:0000027	ribosomal large subunit assembly	2/43	26/17252	0.00189866	0.0347787	0.0263307	Rpl11/Rpl38	2	BP	CA1_DEX	Upregulated DEGs	Spatial
51	GO:0043209	myelin sheath	14/65	207/17374	2.66848e-14	6.75126e-12	4.07295e-12	Actg1/Eef1a1/Gapdh/Ppia/Hspa8/Actb/Atp5b/Ubc/Atp5o/Uba52/Cox5b/Syn1/Eef1a2/Ywhag	14	CC	CA1_DEX	All DEGs	Spatial
52	GO:0022626	cytosolic ribosome	11/65	107/17374	1.9383e-13	2.45195e-11	1.47923e-11	Rpl4/Rps29/Rpl5/Rps8/Rpl11/Rplp2/Rps21/Uba52/Rpl38/Rps2/Rps14	11	CC	CA1_DEX	All DEGs	Spatial
53	GO:0098800	inner mitochondrial membrane protein complex	11/65	116/17374	4.7922e-13	4.04142e-11	2.43813e-11	Atp5k/Atp5mpl/Chchd10/Atp5b/Atp5o/Atp5d/Cox7c/Ndufc1/Atp5g1/Uqcr10/Ndufa3	11	CC	CA1_DEX	All DEGs	Spatial
54	GO:0098984	neuron to neuron synapse	15/65	423/17374	3.33857e-11	1.63579e-09	9.86851e-10	Gapdh/Rpl4/Hspa8/Cnih2/Rpl5/Gng3/Actb/Gria2/Camk2b/Prkar1b/Prkcg/Rpl38/Syn1/Rps14/Shisa7	15	CC	CA1_DEX	All DEGs	Spatial
55	GO:0045259	proton-transporting ATP synthase complex	6/65	18/17374	3.87934e-11	1.63579e-09	9.86851e-10	Atp5k/Atp5mpl/Atp5b/Atp5o/Atp5d/Atp5g1	6	CC	CA1_DEX	All DEGs	Spatial
56	GO:0043679	axon terminus	7/65	188/17374	6.36618e-06	7.0028e-05	4.2247e-05	Actg1/Hspa8/Actb/Gria2/Fkbp1a/Prkcg/Rab3a	7	CC	CA1_DEX	All DEGs	Spatial
57	GO:0043197	dendritic spine	6/65	202/17374	0.000107059	0.000856906	0.00051696	Hspa8/Cnih2/Gria2/Rac1/Shisa7/Cfl1	6	CC	CA1_DEX	All DEGs	Spatial
58	GO:0070069	cytochrome complex	3/65	25/17374	0.000108383	0.000856906	0.00051696	Cox8a/Cox7c/Uqcr10	3	CC	CA1_DEX	All DEGs	Spatial
59	GO:0005844	polysome	4/65	69/17374	0.0001285	0.000928873	0.000560377	Rps29/Rpl11/Rps21/Rpl38	4	CC	CA1_DEX	All DEGs	Spatial
60	GO:0030672	synaptic vesicle membrane	4/65	118/17374	0.00099466	0.00662234	0.00399517	Gria2/Syn1/Rab3a/Atp6v1g2	4	CC	CA1_DEX	All DEGs	Spatial
61	GO:0099501	exocytic vesicle membrane	4/65	118/17374	0.00099466	0.00662234	0.00399517	Gria2/Syn1/Rab3a/Atp6v1g2	4	CC	CA1_DEX	All DEGs	Spatial
62	GO:0098871	postsynaptic actin cytoskeleton	2/65	14/17374	0.00121832	0.00790349	0.00476807	Actg1/Actb	2	CC	CA1_DEX	All DEGs	Spatial
63	GO:0099523	presynaptic cytosol	2/65	24/17374	0.00360715	0.0182522	0.0110113	Hspa8/Prkcg	2	CC	CA1_DEX	All DEGs	Spatial
64	GO:0032281	AMPA glutamate receptor complex	2/65	29/17374	0.00524273	0.0250266	0.0150982	Cnih2/Gria2	2	CC	CA1_DEX	All DEGs	Spatial
65	GO:1990204	oxidoreductase complex	3/65	96/17374	0.00557447	0.0261174	0.0157563	Ndufc1/Uqcr10/Ndufa3	3	CC	CA1_DEX	All DEGs	Spatial
66	GO:0030863	cortical cytoskeleton	3/65	120/17374	0.010284	0.0419824	0.0253274	Eef1a1/Actb/Cfl1	3	CC	CA1_DEX	All DEGs	Spatial
67	GO:0005884	actin filament	3/65	128/17374	0.01224	0.0491545	0.0296542	Actg1/Actb/Rac1	3	CC	CA1_DEX	All DEGs	Spatial
68	GO:0022626	cytosolic ribosome	5/20	107/17374	1.16147e-07	1.61444e-05	1.12479e-05	Rpl4/Rpl5/Rplp2/Rps2/Rps14	5	CC	CA1_DEX	Downregulated DEGs	Spatial
69	GO:0098800	inner mitochondrial membrane protein complex	3/20	116/17374	0.000304309	0.0074132	0.00516482	Atp5mpl/Cox7c/Ndufc1	3	CC	CA1_DEX	Downregulated DEGs	Spatial
70	GO:0014069	postsynaptic density	4/20	391/17374	0.000919562	0.0147702	0.0102905	Rpl4/Rpl5/Gria2/Rps14	4	CC	CA1_DEX	Downregulated DEGs	Spatial
71	GO:0032279	asymmetric synapse	4/20	396/17374	0.000964115	0.0147702	0.0102905	Rpl4/Rpl5/Gria2/Rps14	4	CC	CA1_DEX	Downregulated DEGs	Spatial
72	GO:0098984	neuron to neuron synapse	4/20	423/17374	0.0012315	0.0147702	0.0102905	Rpl4/Rpl5/Gria2/Rps14	4	CC	CA1_DEX	Downregulated DEGs	Spatial
73	GO:0099572	postsynaptic specialization	4/20	427/17374	0.00127512	0.0147702	0.0102905	Rpl4/Rpl5/Gria2/Rps14	4	CC	CA1_DEX	Downregulated DEGs	Spatial
74	GO:0098803	respiratory chain complex	2/20	67/17374	0.00266145	0.0235074	0.0163778	Cox7c/Ndufc1	2	CC	CA1_DEX	Downregulated DEGs	Spatial
75	GO:0043209	myelin sheath	12/45	207/17374	1.21016e-13	2.52923e-11	1.54136e-11	Actg1/Eef1a1/Gapdh/Ppia/Hspa8/Actb/Atp5b/Ubc/Atp5o/Uba52/Syn1/Ywhag	12	CC	CA1_DEX	Upregulated DEGs	Spatial
76	GO:0098800	inner mitochondrial membrane protein complex	8/45	116/17374	5.42637e-10	3.90375e-08	2.37902e-08	Atp5k/Chchd10/Atp5b/Atp5o/Atp5d/Atp5g1/Uqcr10/Ndufa3	8	CC	CA1_DEX	Upregulated DEGs	Spatial
77	GO:0005753	mitochondrial proton-transporting ATP synthase complex	5/45	17/17374	5.60347e-10	3.90375e-08	2.37902e-08	Atp5k/Atp5b/Atp5o/Atp5d/Atp5g1	5	CC	CA1_DEX	Upregulated DEGs	Spatial
78	GO:0045259	proton-transporting ATP synthase complex	5/45	18/17374	7.74376e-10	4.04612e-08	2.46578e-08	Atp5k/Atp5b/Atp5o/Atp5d/Atp5g1	5	CC	CA1_DEX	Upregulated DEGs	Spatial
79	GO:0098984	neuron to neuron synapse	11/45	423/17374	7.54452e-09	2.62801e-07	1.60156e-07	Gapdh/Hspa8/Cnih2/Gng3/Actb/Camk2b/Prkar1b/Prkcg/Rpl38/Syn1/Shisa7	11	CC	CA1_DEX	Upregulated DEGs	Spatial
80	GO:0022626	cytosolic ribosome	6/45	107/17374	3.17448e-07	5.10359e-06	3.11022e-06	Rps29/Rps8/Rpl11/Rps21/Uba52/Rpl38	6	CC	CA1_DEX	Upregulated DEGs	Spatial
81	GO:0150034	distal axon	8/45	377/17374	4.87548e-06	5.99397e-05	3.65283e-05	Actg1/Hspa8/Actb/Fkbp1a/Prkcg/Rab3a/Atp5g1/Cfl1	8	CC	CA1_DEX	Upregulated DEGs	Spatial
82	GO:0005844	polysome	4/45	69/17374	3.00191e-05	0.00025096	0.000152939	Rps29/Rpl11/Rps21/Rpl38	4	CC	CA1_DEX	Upregulated DEGs	Spatial
83	GO:0098871	postsynaptic actin cytoskeleton	2/45	14/17374	0.000585238	0.00407716	0.0024847	Actg1/Actb	2	CC	CA1_DEX	Upregulated DEGs	Spatial
84	GO:0098563	intrinsic component of synaptic vesicle membrane	3/45	64/17374	0.000605755	0.00408396	0.00248884	Syn1/Rab3a/Atp6v1g2	3	CC	CA1_DEX	Upregulated DEGs	Spatial
85	GO:0099523	presynaptic cytosol	2/45	24/17374	0.00174601	0.00986261	0.00601046	Hspa8/Prkcg	2	CC	CA1_DEX	Upregulated DEGs	Spatial
86	GO:0043197	dendritic spine	4/45	202/17374	0.0018204	0.0100122	0.00610163	Hspa8/Cnih2/Shisa7/Cfl1	4	CC	CA1_DEX	Upregulated DEGs	Spatial
87	GO:0070069	cytochrome complex	2/45	25/17374	0.00189472	0.0101538	0.00618788	Cox8a/Uqcr10	2	CC	CA1_DEX	Upregulated DEGs	Spatial
88	GO:0031300	intrinsic component of organelle membrane	5/45	392/17374	0.00331735	0.0159965	0.00974858	Chchd10/Slc22a17/Syn1/Rab3a/Atp6v1g2	5	CC	CA1_DEX	Upregulated DEGs	Spatial
89	GO:0030863	cortical cytoskeleton	3/45	120/17374	0.00369113	0.0164138	0.0100029	Eef1a1/Actb/Cfl1	3	CC	CA1_DEX	Upregulated DEGs	Spatial
90	GO:0003735	structural constituent of ribosome	10/62	153/17119	1.7462e-10	3.73688e-08	2.70202e-08	Rpl4/Rps29/Rpl5/Rps8/Rpl11/Rplp2/Rps21/Rpl38/Rps2/Rps14	10	MF	CA1_DEX	All DEGs	Spatial
91	GO:0015078	proton transmembrane transporter activity	8/62	101/17119	2.88052e-09	3.08215e-07	2.22861e-07	Cox8a/Atp5k/Atp5b/Atp5o/Atp5d/Cox7c/Atp5g1/Atp6v1g2	8	MF	CA1_DEX	All DEGs	Spatial
92	GO:0008097	5S rRNA binding	3/62	13/17119	1.26079e-05	0.000674524	0.000487728	Rpl4/Rpl5/Rpl11	3	MF	CA1_DEX	All DEGs	Spatial
93	GO:0099186	structural constituent of postsynapse	3/62	20/17119	4.93544e-05	0.00176031	0.00127282	Actg1/Actb/Camk2b	3	MF	CA1_DEX	All DEGs	Spatial
94	GO:0031625	ubiquitin protein ligase binding	6/62	292/17119	0.000645284	0.0148741	0.010755	Actg1/Hspa8/Rpl5/Rpl11/Ubc/Uba52	6	MF	CA1_DEX	All DEGs	Spatial
95	GO:0031386	protein tag	2/62	11/17119	0.000695052	0.0148741	0.010755	Ubc/Uba52	2	MF	CA1_DEX	All DEGs	Spatial
96	GO:0045182	translation regulator activity	4/62	124/17119	0.00105759	0.0188604	0.0136374	Eef1a1/Eif4a2/Eef1a2/Rps14	4	MF	CA1_DEX	All DEGs	Spatial
97	GO:0005200	structural constituent of cytoskeleton	3/62	60/17119	0.00133642	0.0214247	0.0154916	Actg1/Actb/Camk2b	3	MF	CA1_DEX	All DEGs	Spatial
98	GO:0003746	translation elongation factor activity	2/62	17/17119	0.00169479	0.0214247	0.0154916	Eef1a1/Eef1a2	2	MF	CA1_DEX	All DEGs	Spatial
99	GO:0019001	guanyl nucleotide binding	6/62	353/17119	0.0017137	0.0214247	0.0154916	Eef1a1/Rac1/Arf3/Pde2a/Rab3a/Eef1a2	6	MF	CA1_DEX	All DEGs	Spatial
100	GO:0032561	guanyl ribonucleotide binding	6/62	353/17119	0.0017137	0.0214247	0.0154916	Eef1a1/Rac1/Arf3/Pde2a/Rab3a/Eef1a2	6	MF	CA1_DEX	All DEGs	Spatial
101	GO:0004129	cytochrome-c oxidase activity	2/62	18/17119	0.00190219	0.0214247	0.0154916	Cox8a/Cox7c	2	MF	CA1_DEX	All DEGs	Spatial
102	GO:0015002	heme-copper terminal oxidase activity	2/62	18/17119	0.00190219	0.0214247	0.0154916	Cox8a/Cox7c	2	MF	CA1_DEX	All DEGs	Spatial
103	GO:0016676	oxidoreductase activity, acting on a heme group of donors, oxygen as acceptor	2/62	18/17119	0.00190219	0.0214247	0.0154916	Cox8a/Cox7c	2	MF	CA1_DEX	All DEGs	Spatial
104	GO:0055106	ubiquitin-protein transferase regulator activity	2/62	19/17119	0.00212103	0.0216143	0.0156287	Rpl5/Rpl11	2	MF	CA1_DEX	All DEGs	Spatial
105	GO:0030552	cAMP binding	2/62	21/17119	0.00259267	0.0241231	0.0174427	Prkar1b/Pde2a	2	MF	CA1_DEX	All DEGs	Spatial
106	GO:0044769	ATPase activity, coupled to transmembrane movement of ions, rotational mechanism	2/62	22/17119	0.00284531	0.0243558	0.0176109	Atp5b/Atp6v1g2	2	MF	CA1_DEX	All DEGs	Spatial
107	GO:0003924	GTPase activity	5/62	271/17119	0.00297151	0.0244578	0.0176847	Eef1a1/Gng3/Rac1/Rab3a/Eef1a2	5	MF	CA1_DEX	All DEGs	Spatial
108	GO:0030742	GTP-dependent protein binding	2/62	24/17119	0.0033838	0.0268197	0.0193925	Rac1/Rab3a	2	MF	CA1_DEX	All DEGs	Spatial
109	GO:0048027	mRNA 5'-UTR binding	2/62	26/17119	0.00396605	0.0303119	0.0219176	Rpl5/Rps14	2	MF	CA1_DEX	All DEGs	Spatial
110	GO:0008144	drug binding	2/62	33/17119	0.00633935	0.0423944	0.0306541	Ppia/Fkbp1a	2	MF	CA1_DEX	All DEGs	Spatial
111	GO:0003755	peptidyl-prolyl cis-trans isomerase activity	2/62	35/17119	0.00711069	0.0434713	0.0314328	Ppia/Fkbp1a	2	MF	CA1_DEX	All DEGs	Spatial
112	GO:0032550	purine ribonucleoside binding	5/62	337/17119	0.00742535	0.0434713	0.0314328	Eef1a1/Rac1/Arf3/Rab3a/Eef1a2	5	MF	CA1_DEX	All DEGs	Spatial
113	GO:0032549	ribonucleoside binding	5/62	340/17119	0.00770024	0.0434713	0.0314328	Eef1a1/Rac1/Arf3/Rab3a/Eef1a2	5	MF	CA1_DEX	All DEGs	Spatial
114	GO:0001883	purine nucleoside binding	5/62	341/17119	0.00779343	0.0434713	0.0314328	Eef1a1/Rac1/Arf3/Rab3a/Eef1a2	5	MF	CA1_DEX	All DEGs	Spatial
115	GO:0033218	amide binding	5/62	355/17119	0.00918209	0.0467849	0.0338287	Ppia/Hspa8/Psap/Gria2/Fkbp1a	5	MF	CA1_DEX	All DEGs	Spatial
116	GO:0003735	structural constituent of ribosome	5/19	153/17119	5.6134e-07	4.82753e-05	3.30895e-05	Rpl4/Rpl5/Rplp2/Rps2/Rps14	5	MF	CA1_DEX	Downregulated DEGs	Spatial
117	GO:0019843	rRNA binding	3/19	70/17119	6.0536e-05	0.00259062	0.0017757	Rpl4/Rpl5/Rps14	3	MF	CA1_DEX	Downregulated DEGs	Spatial
118	GO:0008097	5S rRNA binding	2/19	13/17119	9.03703e-05	0.00259062	0.0017757	Rpl4/Rpl5	2	MF	CA1_DEX	Downregulated DEGs	Spatial
119	GO:0045182	translation regulator activity	3/19	124/17119	0.000330215	0.00642105	0.00440121	Eif4a2/Eef1a2/Rps14	3	MF	CA1_DEX	Downregulated DEGs	Spatial
120	GO:0008135	translation factor activity, RNA binding	2/19	75/17119	0.00308595	0.044232	0.0303181	Eif4a2/Eef1a2	2	MF	CA1_DEX	Downregulated DEGs	Spatial
121	GO:0051117	ATPase binding	2/19	97/17119	0.00510308	0.0487628	0.0334237	Gria2/Rac1	2	MF	CA1_DEX	Downregulated DEGs	Spatial
122	GO:0015078	proton transmembrane transporter activity	7/43	101/17119	5.45781e-09	9.27827e-07	6.20467e-07	Cox8a/Atp5k/Atp5b/Atp5o/Atp5d/Atp5g1/Atp6v1g2	7	MF	CA1_DEX	Upregulated DEGs	Spatial
123	GO:0099186	structural constituent of postsynapse	3/43	20/17119	1.63344e-05	0.000694211	0.00046424	Actg1/Actb/Camk2b	3	MF	CA1_DEX	Upregulated DEGs	Spatial
124	GO:0003735	structural constituent of ribosome	5/43	153/17119	3.90924e-05	0.00132914	0.000888838	Rps29/Rps8/Rpl11/Rps21/Rpl38	5	MF	CA1_DEX	Upregulated DEGs	Spatial
125	GO:0031386	protein tag	2/43	11/17119	0.000334123	0.00811442	0.00542636	Ubc/Uba52	2	MF	CA1_DEX	Upregulated DEGs	Spatial
126	GO:0005200	structural constituent of cytoskeleton	3/43	60/17119	0.000457175	0.00971498	0.0064967	Actg1/Actb/Camk2b	3	MF	CA1_DEX	Upregulated DEGs	Spatial
127	GO:0031625	ubiquitin protein ligase binding	5/43	292/17119	0.000789979	0.0149218	0.00997869	Actg1/Hspa8/Rpl11/Ubc/Uba52	5	MF	CA1_DEX	Upregulated DEGs	Spatial
128	GO:0030552	cAMP binding	2/43	21/17119	0.00125556	0.018032	0.0120585	Prkar1b/Pde2a	2	MF	CA1_DEX	Upregulated DEGs	Spatial
129	GO:0044769	ATPase activity, coupled to transmembrane movement of ions, rotational mechanism	2/43	22/17119	0.00137892	0.018032	0.0120585	Atp5b/Atp6v1g2	2	MF	CA1_DEX	Upregulated DEGs	Spatial
130	GO:0008144	drug binding	2/43	33/17119	0.0030971	0.0369646	0.0247194	Ppia/Fkbp1a	2	MF	CA1_DEX	Upregulated DEGs	Spatial
131	GO:0003755	peptidyl-prolyl cis-trans isomerase activity	2/43	35/17119	0.00347902	0.0369646	0.0247194	Ppia/Fkbp1a	2	MF	CA1_DEX	Upregulated DEGs	Spatial
132	GO:0030551	cyclic nucleotide binding	2/43	35/17119	0.00347902	0.0369646	0.0247194	Prkar1b/Pde2a	2	MF	CA1_DEX	Upregulated DEGs	Spatial
133	GO:0016887	ATPase activity	5/43	436/17119	0.00454586	0.0406735	0.0271996	Hspa8/Atp5b/Atp5o/Atp5d/Atp6v1g2	5	MF	CA1_DEX	Upregulated DEGs	Spatial

## Sheet: SpatialCA3
Column1	ID	Description	GeneRatio	BgRatio	pvalue	p.adjust	qvalue	geneID	Count	ONTOLOGY	region	reg	analysis
1	GO:0046034	ATP metabolic process	10/61	241/17252	1.1344e-08	1.58022e-05	1.25501e-05	Gapdh/Atp5k/Atp5o/Hspa8/Uqcrc1/Chchd10/Cox7c/Atp5b/Ndufb8/Cox7a2	10	BP	CA3_DEX	All DEGs	Spatial
2	GO:0006119	oxidative phosphorylation	7/61	96/17252	4.51859e-08	3.1472e-05	2.4995e-05	Atp5o/Uqcrc1/Chchd10/Cox7c/Atp5b/Ndufb8/Cox7a2	7	BP	CA3_DEX	All DEGs	Spatial
3	GO:0099504	synaptic vesicle cycle	9/61	222/17252	7.98399e-08	3.70723e-05	2.94427e-05	Syn1/Actg1/Actb/Syn2/Vamp2/Stxbp1/Napb/Stx1a/Prkar1b	9	BP	CA3_DEX	All DEGs	Spatial
4	GO:0010807	regulation of synaptic vesicle priming	3/61	11/17252	6.8015e-06	0.00117626	0.000934182	Stxbp1/Napb/Stx1a	3	BP	CA3_DEX	All DEGs	Spatial
5	GO:0048167	regulation of synaptic plasticity	7/61	229/17252	1.57163e-05	0.00218928	0.00173872	Syn1/Camk2b/Vamp2/Rac1/Stxbp1/Cfl1/Ywhag	7	BP	CA3_DEX	All DEGs	Spatial
6	GO:0006836	neurotransmitter transport	7/61	237/17252	1.96141e-05	0.00248386	0.00197267	Syn1/Syn2/Vamp2/Stxbp1/Napb/Stx1a/Syngr3	7	BP	CA3_DEX	All DEGs	Spatial
7	GO:0001505	regulation of neurotransmitter levels	7/61	249/17252	2.69339e-05	0.00312658	0.00248312	Syn1/Syn2/Vamp2/Stxbp1/Napb/Stx1a/Syngr3	7	BP	CA3_DEX	All DEGs	Spatial
8	GO:0015985	energy coupled proton transport, down electrochemical gradient	3/61	18/17252	3.3048e-05	0.00328828	0.00261154	Atp5k/Atp5o/Atp5b	3	BP	CA3_DEX	All DEGs	Spatial
9	GO:0015986	ATP synthesis coupled proton transport	3/61	18/17252	3.3048e-05	0.00328828	0.00261154	Atp5k/Atp5o/Atp5b	3	BP	CA3_DEX	All DEGs	Spatial
10	GO:0035493	SNARE complex assembly	3/61	19/17252	3.91457e-05	0.00363533	0.00288717	Vamp2/Stxbp1/Stx1a	3	BP	CA3_DEX	All DEGs	Spatial
11	GO:0017156	calcium-ion regulated exocytosis	4/61	67/17252	9.17841e-05	0.00672923	0.00534433	Syn2/Vamp2/Stxbp1/Stx1a	4	BP	CA3_DEX	All DEGs	Spatial
12	GO:0051348	negative regulation of transferase activity	6/61	256/17252	0.000282362	0.0171013	0.0135818	Rpl11/Actb/Ppia/Rpl5/Eif4a2/Prkar1b	6	BP	CA3_DEX	All DEGs	Spatial
13	GO:0099084	postsynaptic specialization organization	3/61	42/17252	0.000437688	0.0225815	0.0179341	Hspa8/Nptxr/Cfl1	3	BP	CA3_DEX	All DEGs	Spatial
14	GO:0006414	translational elongation	3/61	45/17252	0.000536947	0.0252316	0.0200389	Eef1a1/Rplp2/Eef1a2	3	BP	CA3_DEX	All DEGs	Spatial
15	GO:0061684	chaperone-mediated autophagy	2/61	10/17252	0.000543395	0.0252316	0.0200389	Hspa8/Stub1	2	BP	CA3_DEX	All DEGs	Spatial
16	GO:0051438	regulation of ubiquitin-protein transferase activity	3/61	48/17252	0.000649565	0.027698	0.0219977	Rpl11/Rpl5/Stub1	3	BP	CA3_DEX	All DEGs	Spatial
17	GO:2000434	regulation of protein neddylation	2/61	11/17252	0.000662638	0.027698	0.0219977	Rpl11/Rpl5	2	BP	CA3_DEX	All DEGs	Spatial
18	GO:0043254	regulation of protein-containing complex assembly	7/61	422/17252	0.000696596	0.027698	0.0219977	Rac1/Stxbp1/Napb/Stub1/Stx1a/Cfl1/Tubb4a	7	BP	CA3_DEX	All DEGs	Spatial
19	GO:0031396	regulation of protein ubiquitination	5/61	200/17252	0.000699889	0.027698	0.0219977	Rpl11/Ppia/Rpl5/Stub1/Hsp90ab1	5	BP	CA3_DEX	All DEGs	Spatial
20	GO:2000059	negative regulation of ubiquitin-dependent protein catabolic process	3/61	52/17252	0.000821691	0.0293491	0.023309	Rpl11/Rpl5/Hsp90ab1	3	BP	CA3_DEX	All DEGs	Spatial
21	GO:0035306	positive regulation of dephosphorylation	3/61	55/17252	0.000968117	0.0321092	0.025501	Ppia/Rpl5/Hsp90ab1	3	BP	CA3_DEX	All DEGs	Spatial
22	GO:0042255	ribosome assembly	3/61	61/17252	0.00130826	0.0363776	0.028891	Rpl11/Rpl5/Rps14	3	BP	CA3_DEX	All DEGs	Spatial
23	GO:1902414	protein localization to cell junction	4/61	135/17252	0.00132508	0.0363776	0.028891	Actg1/Actb/Vamp2/Nptxr	4	BP	CA3_DEX	All DEGs	Spatial
24	GO:0044794	positive regulation by host of viral process	2/61	16/17252	0.00142939	0.0363776	0.028891	Hspa8/Cfl1	2	BP	CA3_DEX	All DEGs	Spatial
25	GO:0051893	regulation of focal adhesion assembly	3/61	63/17252	0.0014363	0.0363776	0.028891	Actg1/Rac1/Cfl1	3	BP	CA3_DEX	All DEGs	Spatial
26	GO:0060999	positive regulation of dendritic spine development	3/61	63/17252	0.0014363	0.0363776	0.028891	Camk2b/Rac1/Cfl1	3	BP	CA3_DEX	All DEGs	Spatial
27	GO:0090109	regulation of cell-substrate junction assembly	3/61	63/17252	0.0014363	0.0363776	0.028891	Actg1/Rac1/Cfl1	3	BP	CA3_DEX	All DEGs	Spatial
28	GO:0048278	vesicle docking	3/61	64/17252	0.00150317	0.0367353	0.0291751	Vamp2/Stxbp1/Stx1a	3	BP	CA3_DEX	All DEGs	Spatial
29	GO:1990778	protein localization to cell periphery	6/61	362/17252	0.00172044	0.0388797	0.0308781	Camk2b/Actb/Vamp2/Rac1/Stxbp1/Nptxr	6	BP	CA3_DEX	All DEGs	Spatial
30	GO:0051131	chaperone-mediated protein complex assembly	2/61	18/17252	0.0018142	0.0388797	0.0308781	Stub1/Hsp90ab1	2	BP	CA3_DEX	All DEGs	Spatial
31	GO:0006457	protein folding	4/61	152/17252	0.002047	0.0419333	0.0333033	Ppia/Hspa8/Stub1/Hsp90ab1	4	BP	CA3_DEX	All DEGs	Spatial
32	GO:0043954	cellular component maintenance	3/61	74/17252	0.00228091	0.0441292	0.0350473	Hspa8/Chchd10/Cfl1	3	BP	CA3_DEX	All DEGs	Spatial
33	GO:0030641	regulation of cellular pH	3/61	77/17252	0.00255462	0.0456229	0.0362335	Atp6v0c/Atp5b/Atp6ap1	3	BP	CA3_DEX	All DEGs	Spatial
34	GO:0051702	biological process involved in interaction with symbiont	3/61	80/17252	0.00284783	0.0489756	0.0388963	Gapdh/Hspa8/Cfl1	3	BP	CA3_DEX	All DEGs	Spatial
35	GO:0099504	synaptic vesicle cycle	9/43	222/17252	3.17319e-09	3.81101e-06	2.75567e-06	Syn1/Actg1/Actb/Syn2/Vamp2/Stxbp1/Napb/Stx1a/Prkar1b	9	BP	CA3_DEX	Upregulated DEGs	Spatial
36	GO:0046034	ATP metabolic process	8/43	241/17252	1.22796e-07	4.91594e-05	3.55463e-05	Gapdh/Atp5k/Atp5o/Hspa8/Uqcrc1/Chchd10/Atp5b/Ndufb8	8	BP	CA3_DEX	Upregulated DEGs	Spatial
37	GO:0006836	neurotransmitter transport	7/43	237/17252	1.78714e-06	0.000306623	0.000221713	Syn1/Syn2/Vamp2/Stxbp1/Napb/Stx1a/Syngr3	7	BP	CA3_DEX	Upregulated DEGs	Spatial
38	GO:0010807	regulation of synaptic vesicle priming	3/43	11/17252	2.34691e-06	0.000331077	0.000239396	Stxbp1/Napb/Stx1a	3	BP	CA3_DEX	Upregulated DEGs	Spatial
39	GO:0001505	regulation of neurotransmitter levels	7/43	249/17252	2.48101e-06	0.000331077	0.000239396	Syn1/Syn2/Vamp2/Stxbp1/Napb/Stx1a/Syngr3	7	BP	CA3_DEX	Upregulated DEGs	Spatial
40	GO:0006119	oxidative phosphorylation	5/43	96/17252	3.91089e-06	0.000469698	0.00033963	Atp5o/Uqcrc1/Chchd10/Atp5b/Ndufb8	5	BP	CA3_DEX	Upregulated DEGs	Spatial
41	GO:0015985	energy coupled proton transport, down electrochemical gradient	3/43	18/17252	1.14661e-05	0.000983625	0.000711241	Atp5k/Atp5o/Atp5b	3	BP	CA3_DEX	Upregulated DEGs	Spatial
42	GO:0015986	ATP synthesis coupled proton transport	3/43	18/17252	1.14661e-05	0.000983625	0.000711241	Atp5k/Atp5o/Atp5b	3	BP	CA3_DEX	Upregulated DEGs	Spatial
43	GO:0035493	SNARE complex assembly	3/43	19/17252	1.35923e-05	0.00108829	0.000786923	Vamp2/Stxbp1/Stx1a	3	BP	CA3_DEX	Upregulated DEGs	Spatial
44	GO:0048167	regulation of synaptic plasticity	6/43	229/17252	2.07146e-05	0.00155489	0.00112431	Syn1/Camk2b/Vamp2/Stxbp1/Cfl1/Ywhag	6	BP	CA3_DEX	Upregulated DEGs	Spatial
45	GO:0017156	calcium-ion regulated exocytosis	4/43	67/17252	2.2875e-05	0.00161605	0.00116854	Syn2/Vamp2/Stxbp1/Stx1a	4	BP	CA3_DEX	Upregulated DEGs	Spatial
46	GO:0099173	postsynapse organization	5/43	201/17252	0.000137199	0.00659102	0.00476584	Camk2b/Actb/Hspa8/Nptxr/Cfl1	5	BP	CA3_DEX	Upregulated DEGs	Spatial
47	GO:0061684	chaperone-mediated autophagy	2/43	10/17252	0.000269631	0.0107942	0.00780511	Hspa8/Stub1	2	BP	CA3_DEX	Upregulated DEGs	Spatial
48	GO:1902414	protein localization to cell junction	4/43	135/17252	0.000349298	0.0131096	0.00947931	Actg1/Actb/Vamp2/Nptxr	4	BP	CA3_DEX	Upregulated DEGs	Spatial
49	GO:0048278	vesicle docking	3/43	64/17252	0.000540508	0.0168499	0.0121839	Vamp2/Stxbp1/Stx1a	3	BP	CA3_DEX	Upregulated DEGs	Spatial
50	GO:0006457	protein folding	4/43	152/17252	0.000547166	0.0168499	0.0121839	Ppia/Hspa8/Stub1/Hsp90ab1	4	BP	CA3_DEX	Upregulated DEGs	Spatial
51	GO:0043254	regulation of protein-containing complex assembly	6/43	422/17252	0.000585576	0.0175819	0.0127132	Stxbp1/Napb/Stub1/Stx1a/Cfl1/Tubb4a	6	BP	CA3_DEX	Upregulated DEGs	Spatial
52	GO:0044794	positive regulation by host of viral process	2/43	16/17252	0.000712218	0.0203661	0.0147263	Hspa8/Cfl1	2	BP	CA3_DEX	Upregulated DEGs	Spatial
53	GO:0034504	protein localization to nucleus	5/43	290/17252	0.000739864	0.0206646	0.0149422	Rpl11/Hspa8/Chchd10/Cfl1/Hsp90ab1	5	BP	CA3_DEX	Upregulated DEGs	Spatial
54	GO:0043954	cellular component maintenance	3/43	74/17252	0.000826519	0.0215793	0.0156036	Hspa8/Chchd10/Cfl1	3	BP	CA3_DEX	Upregulated DEGs	Spatial
55	GO:0051131	chaperone-mediated protein complex assembly	2/43	18/17252	0.000905209	0.0218498	0.0157992	Stub1/Hsp90ab1	2	BP	CA3_DEX	Upregulated DEGs	Spatial
56	GO:0030641	regulation of cellular pH	3/43	77/17252	0.000927845	0.0218498	0.0157992	Atp6v0c/Atp5b/Atp6ap1	3	BP	CA3_DEX	Upregulated DEGs	Spatial
57	GO:0051702	biological process involved in interaction with symbiont	3/43	80/17252	0.00103673	0.0230576	0.0166726	Gapdh/Hspa8/Cfl1	3	BP	CA3_DEX	Upregulated DEGs	Spatial
58	GO:0022406	membrane docking	3/43	83/17252	0.00115339	0.0243021	0.0175724	Vamp2/Stxbp1/Stx1a	3	BP	CA3_DEX	Upregulated DEGs	Spatial
59	GO:0031396	regulation of protein ubiquitination	4/43	200/17252	0.00151878	0.0304009	0.0219823	Rpl11/Ppia/Stub1/Hsp90ab1	4	BP	CA3_DEX	Upregulated DEGs	Spatial
60	GO:0051590	positive regulation of neurotransmitter transport	2/43	25/17252	0.00175538	0.0324341	0.0234525	Stxbp1/Stx1a	2	BP	CA3_DEX	Upregulated DEGs	Spatial
61	GO:0015874	norepinephrine transport	2/43	26/17252	0.00189866	0.0340343	0.0246095	Actb/Stx1a	2	BP	CA3_DEX	Upregulated DEGs	Spatial
62	GO:0043393	regulation of protein binding	4/43	215/17252	0.00197847	0.0341504	0.0246936	Rpl11/Actb/Stub1/Hsp90ab1	4	BP	CA3_DEX	Upregulated DEGs	Spatial
63	GO:0072521	purine-containing compound metabolic process	5/43	364/17252	0.00202687	0.0341504	0.0246936	Ttr/Gapdh/Atp5k/Atp5o/Atp5b	5	BP	CA3_DEX	Upregulated DEGs	Spatial
64	GO:0071346	cellular response to interferon-gamma	3/43	104/17252	0.00220444	0.0348359	0.0251892	Gapdh/Actg1/Stxbp1	3	BP	CA3_DEX	Upregulated DEGs	Spatial
65	GO:0043209	myelin sheath	18/64	207/17374	2.46528e-20	6.08924e-18	3.73684e-18	Syn1/Gapdh/Eef1a1/Actg1/Actb/Ppia/Atp5o/Hspa8/Syn2/Uqcrc1/Stxbp1/Mdh1/Napb/Eef1a2/Atp5b/Uba52/Tubb4a/Ywhag	18	CC	CA3_DEX	All DEGs	Spatial
66	GO:0005743	mitochondrial inner membrane	14/64	414/17374	2.47508e-10	2.40724e-08	1.47728e-08	Cox8a/Atp5k/Atp5o/Atp5mpl/Uqcrc1/Chchd10/Cox7c/Ndufa3/Cox7b/Atp5b/Ndufb8/Cox6c/Cox7a2/Cox6b1	14	CC	CA3_DEX	All DEGs	Spatial
67	GO:0070469	respirasome	8/64	75/17374	2.99657e-10	2.40724e-08	1.47728e-08	Cox8a/Uqcrc1/Cox7c/Ndufa3/Cox7b/Ndufb8/Cox7a2/Cox6b1	8	CC	CA3_DEX	All DEGs	Spatial
68	GO:0098800	inner mitochondrial membrane protein complex	9/64	116/17374	3.89837e-10	2.40724e-08	1.47728e-08	Atp5k/Atp5o/Atp5mpl/Uqcrc1/Chchd10/Cox7c/Ndufa3/Atp5b/Ndufb8	9	CC	CA3_DEX	All DEGs	Spatial
69	GO:0070069	cytochrome complex	5/64	25/17374	2.90315e-08	8.96347e-07	5.5007e-07	Cox8a/Uqcrc1/Cox7c/Cox7b/Cox6b1	5	CC	CA3_DEX	All DEGs	Spatial
70	GO:0098984	neuron to neuron synapse	12/64	423/17374	3.88282e-08	1.06562e-06	6.53948e-07	Syn1/Camk2b/Gapdh/Rpl4/Actb/Rpl5/Hspa8/Gng3/Syn2/Stx1a/Rps14/Prkar1b	12	CC	CA3_DEX	All DEGs	Spatial
71	GO:0022625	cytosolic large ribosomal subunit	5/64	59/17374	2.48454e-06	3.40935e-05	2.09225e-05	Rpl4/Rpl11/Rpl5/Rplp2/Uba52	5	CC	CA3_DEX	All DEGs	Spatial
72	GO:0008021	synaptic vesicle	7/64	235/17374	2.44285e-05	0.000287326	0.000176326	Syn1/Hspa8/Syn2/Vamp2/Atp6v0c/Stx1a/Syngr3	7	CC	CA3_DEX	All DEGs	Spatial
73	GO:0101031	chaperone complex	3/64	27/17374	0.000130908	0.00107781	0.000661432	Hspa8/Stub1/Hsp90ab1	3	CC	CA3_DEX	All DEGs	Spatial
74	GO:0016234	inclusion body	3/64	71/17374	0.00227934	0.0140749	0.00863749	Psap/Stub1/Hsp90ab1	3	CC	CA3_DEX	All DEGs	Spatial
75	GO:0044305	calyx of Held	2/64	27/17374	0.00441844	0.0259846	0.0159462	Actg1/Actb	2	CC	CA3_DEX	All DEGs	Spatial
76	GO:0005774	vacuolar membrane	4/64	184/17374	0.00471734	0.0270973	0.0166291	Hspa8/Napb/Atp6v0c/Hsp90ab1	4	CC	CA3_DEX	All DEGs	Spatial
77	GO:0048786	presynaptic active zone	3/64	93/17374	0.00488638	0.0274303	0.0168334	Syn1/Stxbp1/Stx1a	3	CC	CA3_DEX	All DEGs	Spatial
78	GO:1990204	oxidoreductase complex	3/64	96/17374	0.00533831	0.0293014	0.0179817	Uqcrc1/Ndufa3/Ndufb8	3	CC	CA3_DEX	All DEGs	Spatial
79	GO:0008180	COP9 signalosome	2/64	34/17374	0.00694601	0.035743	0.0219348	Basp1/Hsp90ab1	2	CC	CA3_DEX	All DEGs	Spatial
80	GO:0022626	cytosolic ribosome	4/18	107/17374	3.89315e-06	0.000276414	0.000159824	Rpl4/Rpl5/Rplp2/Rps14	4	CC	CA3_DEX	Downregulated DEGs	Spatial
81	GO:0005746	mitochondrial respirasome	3/18	67/17374	4.29131e-05	0.000675422	0.000390533	Cox7c/Cox7b/Cox7a2	3	CC	CA3_DEX	Downregulated DEGs	Spatial
82	GO:0005743	mitochondrial inner membrane	5/18	414/17374	4.97249e-05	0.000675422	0.000390533	Atp5mpl/Cox7c/Cox7b/Cox6c/Cox7a2	5	CC	CA3_DEX	Downregulated DEGs	Spatial
83	GO:0070469	respirasome	3/18	75/17374	6.01758e-05	0.000675422	0.000390533	Cox7c/Cox7b/Cox7a2	3	CC	CA3_DEX	Downregulated DEGs	Spatial
84	GO:0070069	cytochrome complex	2/18	25/17374	0.000299871	0.00193553	0.00111914	Cox7c/Cox7b	2	CC	CA3_DEX	Downregulated DEGs	Spatial
85	GO:0014069	postsynaptic density	3/18	391/17374	0.00717901	0.0351902	0.0203472	Rpl4/Rpl5/Rps14	3	CC	CA3_DEX	Downregulated DEGs	Spatial
86	GO:0032279	asymmetric synapse	3/18	396/17374	0.00743455	0.0351902	0.0203472	Rpl4/Rpl5/Rps14	3	CC	CA3_DEX	Downregulated DEGs	Spatial
87	GO:0060091	kinocilium	1/18	10/17374	0.0103148	0.0383425	0.0221699	Rac1	1	CC	CA3_DEX	Downregulated DEGs	Spatial
88	GO:0097732	9+2 non-motile cilium	1/18	10/17374	0.0103148	0.0383425	0.0221699	Rac1	1	CC	CA3_DEX	Downregulated DEGs	Spatial
89	GO:0017101	aminoacyl-tRNA synthetase multienzyme complex	1/18	11/17374	0.0113407	0.0383425	0.0221699	Rpl5	1	CC	CA3_DEX	Downregulated DEGs	Spatial
90	GO:0043209	myelin sheath	17/46	207/17374	1.30438e-21	2.9479e-19	1.78494e-19	Syn1/Gapdh/Eef1a1/Actg1/Actb/Ppia/Atp5o/Hspa8/Syn2/Uqcrc1/Stxbp1/Mdh1/Napb/Atp5b/Uba52/Tubb4a/Ywhag	17	CC	CA3_DEX	Upregulated DEGs	Spatial
91	GO:0098800	inner mitochondrial membrane protein complex	7/46	116/17374	2.12641e-08	2.40285e-06	1.45491e-06	Atp5k/Atp5o/Uqcrc1/Chchd10/Ndufa3/Atp5b/Ndufb8	7	CC	CA3_DEX	Upregulated DEGs	Spatial
92	GO:0016469	proton-transporting two-sector ATPase complex	5/46	45/17374	1.17402e-07	8.8443e-06	5.35519e-06	Atp5k/Atp5o/Atp6v0c/Atp5b/Atp6ap1	5	CC	CA3_DEX	Upregulated DEGs	Spatial
93	GO:0098984	neuron to neuron synapse	9/46	423/17374	1.36872e-06	5.04758e-05	3.05629e-05	Syn1/Camk2b/Gapdh/Actb/Hspa8/Gng3/Syn2/Stx1a/Prkar1b	9	CC	CA3_DEX	Upregulated DEGs	Spatial
94	GO:0008021	synaptic vesicle	7/46	235/17374	2.58767e-06	6.49793e-05	3.93447e-05	Syn1/Hspa8/Syn2/Vamp2/Atp6v0c/Stx1a/Syngr3	7	CC	CA3_DEX	Upregulated DEGs	Spatial
95	GO:0070069	cytochrome complex	3/46	25/17374	3.83518e-05	0.000361147	0.000218673	Cox8a/Uqcrc1/Cox6b1	3	CC	CA3_DEX	Upregulated DEGs	Spatial
96	GO:0101031	chaperone complex	3/46	27/17374	4.85929e-05	0.000422385	0.000255752	Hspa8/Stub1/Hsp90ab1	3	CC	CA3_DEX	Upregulated DEGs	Spatial
97	GO:0098871	postsynaptic actin cytoskeleton	2/46	14/17374	0.000611558	0.00460707	0.00278956	Actg1/Actb	2	CC	CA3_DEX	Upregulated DEGs	Spatial
98	GO:0016234	inclusion body	3/46	71/17374	0.000875227	0.00581769	0.00352259	Psap/Stub1/Hsp90ab1	3	CC	CA3_DEX	Upregulated DEGs	Spatial
99	GO:0005774	vacuolar membrane	4/46	184/17374	0.00140402	0.00881412	0.00533691	Hspa8/Napb/Atp6v0c/Hsp90ab1	4	CC	CA3_DEX	Upregulated DEGs	Spatial
100	GO:0048786	presynaptic active zone	3/46	93/17374	0.00190803	0.0110568	0.00669485	Syn1/Stxbp1/Stx1a	3	CC	CA3_DEX	Upregulated DEGs	Spatial
101	GO:1990204	oxidoreductase complex	3/46	96/17374	0.00208926	0.0115164	0.00697315	Uqcrc1/Ndufa3/Ndufb8	3	CC	CA3_DEX	Upregulated DEGs	Spatial
102	GO:0044306	neuron projection terminus	4/46	210/17374	0.00227535	0.0118535	0.00717726	Actg1/Actb/Hspa8/Vamp2	4	CC	CA3_DEX	Upregulated DEGs	Spatial
103	GO:0044305	calyx of Held	2/46	27/17374	0.00230776	0.0118535	0.00717726	Actg1/Actb	2	CC	CA3_DEX	Upregulated DEGs	Spatial
104	GO:0022625	cytosolic large ribosomal subunit	2/46	59/17374	0.0106613	0.0422712	0.025595	Rpl11/Uba52	2	CC	CA3_DEX	Upregulated DEGs	Spatial
105	GO:0015078	proton transmembrane transporter activity	10/62	101/17119	2.70205e-12	5.29602e-10	3.41312e-10	Cox8a/Atp5k/Atp5o/Cox7c/Atp6v0c/Cox7b/Atp5b/Cox6c/Cox7a2/Atp6ap1	10	MF	CA3_DEX	All DEGs	Spatial
106	GO:0004129	cytochrome-c oxidase activity	5/62	18/17119	4.36722e-09	2.13994e-07	1.37912e-07	Cox8a/Cox7c/Cox7b/Cox6c/Cox7a2	5	MF	CA3_DEX	All DEGs	Spatial
107	GO:0015002	heme-copper terminal oxidase activity	5/62	18/17119	4.36722e-09	2.13994e-07	1.37912e-07	Cox8a/Cox7c/Cox7b/Cox6c/Cox7a2	5	MF	CA3_DEX	All DEGs	Spatial
108	GO:0016676	oxidoreductase activity, acting on a heme group of donors, oxygen as acceptor	5/62	18/17119	4.36722e-09	2.13994e-07	1.37912e-07	Cox8a/Cox7c/Cox7b/Cox6c/Cox7a2	5	MF	CA3_DEX	All DEGs	Spatial
109	GO:0031625	ubiquitin protein ligase binding	9/62	292/17119	9.92972e-07	2.78032e-05	1.79183e-05	Actg1/Rpl11/Rpl5/Hspa8/Uqcrc1/Atp6v0c/Stub1/Uba52/Hsp90ab1	9	MF	CA3_DEX	All DEGs	Spatial
110	GO:0005200	structural constituent of cytoskeleton	5/62	60/17119	2.47739e-06	5.3952e-05	3.47703e-05	Camk2b/Actg1/Tuba4a/Actb/Tubb4a	5	MF	CA3_DEX	All DEGs	Spatial
111	GO:0008097	5S rRNA binding	3/62	13/17119	1.26079e-05	0.00022465	0.00014478	Rpl4/Rpl11/Rpl5	3	MF	CA3_DEX	All DEGs	Spatial
112	GO:0099186	structural constituent of postsynapse	3/62	20/17119	4.93544e-05	0.000744113	0.000479557	Camk2b/Actg1/Actb	3	MF	CA3_DEX	All DEGs	Spatial
113	GO:0044769	ATPase activity, coupled to transmembrane movement of ions, rotational mechanism	3/62	22/17119	6.63282e-05	0.000866689	0.000558553	Atp6v0c/Atp5b/Atp6ap1	3	MF	CA3_DEX	All DEGs	Spatial
114	GO:0005525	GTP binding	7/62	330/17119	0.000183838	0.00200179	0.00129009	Eef1a1/Tuba4a/Arf3/Rac1/Eef1a2/Hsp90ab1/Tubb4a	7	MF	CA3_DEX	All DEGs	Spatial
115	GO:0032550	purine ribonucleoside binding	7/62	337/17119	0.000209056	0.00204286	0.00131656	Eef1a1/Tuba4a/Arf3/Rac1/Eef1a2/Hsp90ab1/Tubb4a	7	MF	CA3_DEX	All DEGs	Spatial
116	GO:0032549	ribonucleoside binding	7/62	340/17119	0.000220686	0.00204286	0.00131656	Eef1a1/Tuba4a/Arf3/Rac1/Eef1a2/Hsp90ab1/Tubb4a	7	MF	CA3_DEX	All DEGs	Spatial
117	GO:0001883	purine nucleoside binding	7/62	341/17119	0.000224677	0.00204286	0.00131656	Eef1a1/Tuba4a/Arf3/Rac1/Eef1a2/Hsp90ab1/Tubb4a	7	MF	CA3_DEX	All DEGs	Spatial
118	GO:0003735	structural constituent of ribosome	5/62	153/17119	0.0002293	0.00204286	0.00131656	Rpl4/Rpl11/Rpl5/Rplp2/Rps14	5	MF	CA3_DEX	All DEGs	Spatial
119	GO:0048306	calcium-dependent protein binding	4/62	85/17119	0.000253571	0.00209035	0.00134716	Syn1/Syn2/Vamp2/Stx1a	4	MF	CA3_DEX	All DEGs	Spatial
120	GO:0003924	GTPase activity	6/62	271/17119	0.000435551	0.00316178	0.00203767	Eef1a1/Tuba4a/Gng3/Rac1/Eef1a2/Tubb4a	6	MF	CA3_DEX	All DEGs	Spatial
121	GO:0045182	translation regulator activity	4/62	124/17119	0.00105759	0.00647776	0.00417471	Eef1a1/Eif4a2/Rps14/Eef1a2	4	MF	CA3_DEX	All DEGs	Spatial
122	GO:0030674	protein-macromolecule adaptor activity	5/62	232/17119	0.00151178	0.00897903	0.0057867	Hspa8/Vamp2/Napb/Stub1/Stx1a	5	MF	CA3_DEX	All DEGs	Spatial
123	GO:0003746	translation elongation factor activity	2/62	17/17119	0.00169479	0.0094908	0.00611652	Eef1a1/Eef1a2	2	MF	CA3_DEX	All DEGs	Spatial
124	GO:0055106	ubiquitin-protein transferase regulator activity	2/62	19/17119	0.00212103	0.0115479	0.00744222	Rpl11/Rpl5	2	MF	CA3_DEX	All DEGs	Spatial
125	GO:0048027	mRNA 5'-UTR binding	2/62	26/17119	0.00396605	0.0185082	0.011928	Rpl5/Rps14	2	MF	CA3_DEX	All DEGs	Spatial
126	GO:0044183	protein folding chaperone	2/62	33/17119	0.00633935	0.0276114	0.0177947	Hspa8/Hsp90ab1	2	MF	CA3_DEX	All DEGs	Spatial
127	GO:0097718	disordered domain specific binding	2/62	34/17119	0.00671994	0.0280491	0.0180767	Gapdh/Hsp90ab1	2	MF	CA3_DEX	All DEGs	Spatial
128	GO:0043531	ADP binding	2/62	37/17119	0.00792235	0.0316894	0.0204228	Hspa8/Atp5b	2	MF	CA3_DEX	All DEGs	Spatial
129	GO:0004129	cytochrome-c oxidase activity	4/18	18/17119	2.59365e-09	3.93977e-08	1.90077e-08	Cox7c/Cox7b/Cox6c/Cox7a2	4	MF	CA3_DEX	Downregulated DEGs	Spatial
130	GO:0015002	heme-copper terminal oxidase activity	4/18	18/17119	2.59365e-09	3.93977e-08	1.90077e-08	Cox7c/Cox7b/Cox6c/Cox7a2	4	MF	CA3_DEX	Downregulated DEGs	Spatial
131	GO:0016676	oxidoreductase activity, acting on a heme group of donors, oxygen as acceptor	4/18	18/17119	2.59365e-09	3.93977e-08	1.90077e-08	Cox7c/Cox7b/Cox6c/Cox7a2	4	MF	CA3_DEX	Downregulated DEGs	Spatial
132	GO:0016675	oxidoreductase activity, acting on a heme group of donors	4/18	19/17119	3.28314e-09	3.93977e-08	1.90077e-08	Cox7c/Cox7b/Cox6c/Cox7a2	4	MF	CA3_DEX	Downregulated DEGs	Spatial
133	GO:0015078	proton transmembrane transporter activity	4/18	101/17119	3.27747e-06	2.62197e-05	1.26499e-05	Cox7c/Cox7b/Cox6c/Cox7a2	4	MF	CA3_DEX	Downregulated DEGs	Spatial
134	GO:0003735	structural constituent of ribosome	4/18	153/17119	1.7027e-05	0.000116756	5.63298e-05	Rpl4/Rpl5/Rplp2/Rps14	4	MF	CA3_DEX	Downregulated DEGs	Spatial
135	GO:0019843	rRNA binding	3/18	70/17119	5.11274e-05	0.000306764	0.000148	Rpl4/Rpl5/Rps14	3	MF	CA3_DEX	Downregulated DEGs	Spatial
136	GO:0045182	translation regulator activity	3/18	124/17119	0.000279551	0.00134185	0.000647382	Eif4a2/Rps14/Eef1a2	3	MF	CA3_DEX	Downregulated DEGs	Spatial
137	GO:0048027	mRNA 5'-UTR binding	2/18	26/17119	0.000334333	0.00145891	0.000703858	Rpl5/Rps14	2	MF	CA3_DEX	Downregulated DEGs	Spatial
138	GO:0008135	translation factor activity, RNA binding	2/18	75/17119	0.00276895	0.0110758	0.00534359	Eif4a2/Eef1a2	2	MF	CA3_DEX	Downregulated DEGs	Spatial
139	GO:0031996	thioesterase binding	1/18	10/17119	0.0104678	0.0334968	0.0161608	Rac1	1	MF	CA3_DEX	Downregulated DEGs	Spatial
140	GO:0015078	proton transmembrane transporter activity	6/44	101/17119	2.13718e-07	3.88966e-05	2.38464e-05	Cox8a/Atp5k/Atp5o/Atp6v0c/Atp5b/Atp6ap1	6	MF	CA3_DEX	Upregulated DEGs	Spatial
141	GO:0005200	structural constituent of cytoskeleton	5/44	60/17119	4.36306e-07	3.97038e-05	2.43413e-05	Camk2b/Actg1/Tuba4a/Actb/Tubb4a	5	MF	CA3_DEX	Upregulated DEGs	Spatial
142	GO:0031625	ubiquitin protein ligase binding	8/44	292/17119	6.77139e-07	4.10798e-05	2.51848e-05	Actg1/Rpl11/Hspa8/Uqcrc1/Atp6v0c/Stub1/Uba52/Hsp90ab1	8	MF	CA3_DEX	Upregulated DEGs	Spatial
143	GO:0099186	structural constituent of postsynapse	3/44	20/17119	1.75165e-05	0.00045543	0.000279211	Camk2b/Actg1/Actb	3	MF	CA3_DEX	Upregulated DEGs	Spatial
144	GO:0044769	ATPase activity, coupled to transmembrane movement of ions, rotational mechanism	3/44	22/17119	2.35778e-05	0.000476796	0.00029231	Atp6v0c/Atp5b/Atp6ap1	3	MF	CA3_DEX	Upregulated DEGs	Spatial
145	GO:0048306	calcium-dependent protein binding	4/44	85/17119	6.60418e-05	0.00109269	0.000669897	Syn1/Syn2/Vamp2/Stx1a	4	MF	CA3_DEX	Upregulated DEGs	Spatial
146	GO:0030674	protein-macromolecule adaptor activity	5/44	232/17119	0.000309058	0.0037499	0.00229896	Hspa8/Vamp2/Napb/Stub1/Stx1a	5	MF	CA3_DEX	Upregulated DEGs	Spatial
147	GO:0005525	GTP binding	5/44	330/17119	0.00151385	0.01312	0.00804352	Eef1a1/Tuba4a/Arf3/Hsp90ab1/Tubb4a	5	MF	CA3_DEX	Upregulated DEGs	Spatial
148	GO:0032550	purine ribonucleoside binding	5/44	337/17119	0.00166027	0.0132203	0.00810496	Eef1a1/Tuba4a/Arf3/Hsp90ab1/Tubb4a	5	MF	CA3_DEX	Upregulated DEGs	Spatial
149	GO:0032549	ribonucleoside binding	5/44	340/17119	0.00172611	0.0132203	0.00810496	Eef1a1/Tuba4a/Arf3/Hsp90ab1/Tubb4a	5	MF	CA3_DEX	Upregulated DEGs	Spatial
150	GO:0001883	purine nucleoside binding	5/44	341/17119	0.00174848	0.0132203	0.00810496	Eef1a1/Tuba4a/Arf3/Hsp90ab1/Tubb4a	5	MF	CA3_DEX	Upregulated DEGs	Spatial
151	GO:0001882	nucleoside binding	5/44	350/17119	0.00195954	0.0132203	0.00810496	Eef1a1/Tuba4a/Arf3/Hsp90ab1/Tubb4a	5	MF	CA3_DEX	Upregulated DEGs	Spatial
152	GO:0044183	protein folding chaperone	2/44	33/17119	0.00324068	0.0196601	0.0120531	Hspa8/Hsp90ab1	2	MF	CA3_DEX	Upregulated DEGs	Spatial
153	GO:0097718	disordered domain specific binding	2/44	34/17119	0.00343762	0.0201822	0.0123731	Gapdh/Hsp90ab1	2	MF	CA3_DEX	Upregulated DEGs	Spatial
154	GO:0043531	ADP binding	2/44	37/17119	0.00406114	0.0223978	0.0137314	Hspa8/Atp5b	2	MF	CA3_DEX	Upregulated DEGs	Spatial
155	GO:0005543	phospholipid binding	5/44	426/17119	0.00455624	0.0236924	0.0145252	Cpne6/Hspa8/Psap/Vamp2/Cfl1	5	MF	CA3_DEX	Upregulated DEGs	Spatial
156	GO:0003924	GTPase activity	4/44	271/17119	0.00507183	0.0256017	0.0156957	Eef1a1/Tuba4a/Gng3/Tubb4a	4	MF	CA3_DEX	Upregulated DEGs	Spatial
157	GO:0001664	G protein-coupled receptor binding	4/44	273/17119	0.00520474	0.0256017	0.0156957	Hspa8/Psap/Aplp1/Stub1	4	MF	CA3_DEX	Upregulated DEGs	Spatial
158	GO:0016874	ligase activity	3/44	154/17119	0.00721896	0.0336885	0.0206534	Atp5o/Atp5b/Atp6ap1	3	MF	CA3_DEX	Upregulated DEGs	Spatial

## Sheet: SpatialDG
Column1	ID	Description	GeneRatio	BgRatio	pvalue	p.adjust	qvalue	geneID	Count	ONTOLOGY	region	reg	analysis
1	GO:0002181	cytoplasmic translation	19/172	88/17252	1.68674e-20	4.19156e-17	3.95408e-17	Rpl11/Rpl38/Rps29/Rplp1/Rps21/Rpl18/Rpl15/Rpsa/Rpl24/Tma7/Rpl9/Eif4a2/Rpl36/Eef2/Rps28/Rpl30/Rpl6/Rpl22l1/Pkm	19	BP	DG_DEX	All DEGs	Spatial
2	GO:0042255	ribosome assembly	13/172	61/17252	2.63629e-14	3.2756e-11	3.09002e-11	Rpl11/Rpl5/Rps10/Rpl38/Rps19/Rpl10/Rpsa/Rpl24/Rps28/Rpl6/Rps27/Rps25/Rps14	13	BP	DG_DEX	All DEGs	Spatial
3	GO:0046034	ATP metabolic process	20/172	241/17252	3.70638e-13	3.07012e-10	2.89618e-10	Gapdh/Atp5k/Cox6a1/Atp5d/Cox4i1/Uqcr10/Atp5j/Atp5g1/Atp5b/Cox7c/Uqcrc1/Atp5h/Ndufb9/Cox5b/Atp5l/Atp5g2/Cox5a/Atp6v1b2/Pkm/Tpi1	20	BP	DG_DEX	All DEGs	Spatial
4	GO:1902600	proton transmembrane transport	13/172	79/17252	9.07592e-13	5.63841e-10	5.31897e-10	Atp5k/Atp5d/Atp6v0e2/Atp5j/Atp5g1/Atp5b/Atp5h/Atp5l/Atp5g2/Atp1a1/Atp6v1b2/Slc25a4/Slc17a7	13	BP	DG_DEX	All DEGs	Spatial
5	GO:0015986	ATP synthesis coupled proton transport	8/172	18/17252	3.33168e-12	1.37987e-09	1.30169e-09	Atp5k/Atp5d/Atp5j/Atp5g1/Atp5b/Atp5h/Atp5l/Atp5g2	8	BP	DG_DEX	All DEGs	Spatial
6	GO:0006119	oxidative phosphorylation	13/172	96/17252	1.19909e-11	3.5813e-09	3.3784e-09	Cox6a1/Atp5d/Cox4i1/Uqcr10/Atp5j/Atp5b/Cox7c/Uqcrc1/Atp5h/Ndufb9/Cox5b/Atp5l/Cox5a	13	BP	DG_DEX	All DEGs	Spatial
7	GO:0071826	ribonucleoprotein complex subunit organization	14/172	175/17252	2.38108e-09	2.81761e-07	2.65798e-07	Rpl11/Rpl5/Rps10/Rpl38/Rps19/Rpl10/Rpsa/Rpl24/Srpk2/Rps28/Rpl6/Rps27/Rps25/Rps14	14	BP	DG_DEX	All DEGs	Spatial
8	GO:0048167	regulation of synaptic plasticity	11/172	229/17252	1.92098e-05	0.00103775	0.000978954	Camk2b/Rac1/Cplx2/Syn1/Rab3a/Ywhag/Vamp2/Cfl1/Prrt1/Adcy1/Gria1	11	BP	DG_DEX	All DEGs	Spatial
9	GO:1990542	mitochondrial transmembrane transport	6/172	83/17252	0.000180062	0.00771472	0.00727763	Atp5d/Atp5j/Atp5b/Atp5h/Atp5l/Mpc1	6	BP	DG_DEX	All DEGs	Spatial
10	GO:0099504	synaptic vesicle cycle	9/172	222/17252	0.000394521	0.0163397	0.015414	Actg1/Cplx2/Syn2/Syn1/Rab3a/Vamp2/Ap2m1/Adcy1/Slc17a7	9	BP	DG_DEX	All DEGs	Spatial
11	GO:0034248	regulation of cellular amide metabolic process	12/172	381/17252	0.000449926	0.0180333	0.0170116	Gapdh/Rpl5/Rps9/Rpl38/Rplp1/Rpl10/Olfm1/Enc1/Mapk3/Eef2/Aplp1/Pkm	12	BP	DG_DEX	All DEGs	Spatial
12	GO:0010608	posttranscriptional regulation of gene expression	13/172	450/17252	0.000591326	0.0229601	0.0216593	Gapdh/Rpl5/Rps9/Rpl38/Rplp1/Hnrnpa2b1/Rpl10/Enc1/Mapk3/Eef2/Matr3/Aplp1/Pkm	13	BP	DG_DEX	All DEGs	Spatial
13	GO:0006457	protein folding	7/172	152/17252	0.000834484	0.0309506	0.0291971	Ppia/Pfdn5/Tbca/Hspe1/Fkbp1a/Fkbp8/Stub1	7	BP	DG_DEX	All DEGs	Spatial
14	GO:0060998	regulation of dendritic spine development	5/172	82/17252	0.0013653	0.0484683	0.0457223	Camk2b/Rac1/Actr2/Cfl1/Kif1a	5	BP	DG_DEX	All DEGs	Spatial
15	GO:0006123	mitochondrial electron transport, cytochrome c to oxygen	3/58	10/17252	4.25552e-06	0.00293418	0.00262051	Cox6a1/Cox7c/Cox5b	3	BP	DG_DEX	Downregulated DEGs	Spatial
16	GO:0019646	aerobic electron transport chain	3/58	10/17252	4.25552e-06	0.00293418	0.00262051	Cox6a1/Cox7c/Cox5b	3	BP	DG_DEX	Downregulated DEGs	Spatial
17	GO:0002181	cytoplasmic translation	16/114	88/17252	4.33867e-19	7.86167e-16	7.27984e-16	Rpl11/Rpl38/Rps29/Rplp1/Rps21/Rpl18/Rpl15/Rpsa/Rpl24/Rpl9/Rpl36/Eef2/Rps28/Rpl30/Rpl6/Pkm	16	BP	DG_DEX	Upregulated DEGs	Spatial
18	GO:0046034	ATP metabolic process	16/114	241/17252	4.88524e-12	4.36226e-09	4.03941e-09	Gapdh/Atp5k/Atp5d/Cox4i1/Uqcr10/Atp5g1/Atp5b/Uqcrc1/Atp5h/Ndufb9/Atp5l/Atp5g2/Cox5a/Atp6v1b2/Pkm/Tpi1	16	BP	DG_DEX	Upregulated DEGs	Spatial
19	GO:0042255	ribosome assembly	10/114	61/17252	7.22228e-12	4.36226e-09	4.03941e-09	Rpl11/Rps10/Rpl38/Rps19/Rpl10/Rpsa/Rpl24/Rps28/Rpl6/Rps27	10	BP	DG_DEX	Upregulated DEGs	Spatial
20	GO:0015985	energy coupled proton transport, down electrochemical gradient	7/114	18/17252	1.36827e-11	4.95862e-09	4.59163e-09	Atp5k/Atp5d/Atp5g1/Atp5b/Atp5h/Atp5l/Atp5g2	7	BP	DG_DEX	Upregulated DEGs	Spatial
21	GO:0015986	ATP synthesis coupled proton transport	7/114	18/17252	1.36827e-11	4.95862e-09	4.59163e-09	Atp5k/Atp5d/Atp5g1/Atp5b/Atp5h/Atp5l/Atp5g2	7	BP	DG_DEX	Upregulated DEGs	Spatial
22	GO:0006119	oxidative phosphorylation	9/114	96/17252	1.39957e-08	1.81144e-06	1.67738e-06	Atp5d/Cox4i1/Uqcr10/Atp5b/Uqcrc1/Atp5h/Ndufb9/Atp5l/Cox5a	9	BP	DG_DEX	Upregulated DEGs	Spatial
23	GO:0071826	ribonucleoprotein complex subunit organization	10/114	175/17252	2.44387e-07	2.21415e-05	2.05028e-05	Rpl11/Rps10/Rpl38/Rps19/Rpl10/Rpsa/Rpl24/Rps28/Rpl6/Rps27	10	BP	DG_DEX	Upregulated DEGs	Spatial
24	GO:0048167	regulation of synaptic plasticity	9/114	229/17252	2.1173e-05	0.00100962	0.000934895	Camk2b/Cplx2/Syn1/Rab3a/Ywhag/Vamp2/Cfl1/Prrt1/Adcy1	9	BP	DG_DEX	Upregulated DEGs	Spatial
25	GO:0034248	regulation of cellular amide metabolic process	11/114	381/17252	4.44095e-05	0.00196268	0.00181742	Gapdh/Rps9/Rpl38/Rplp1/Rpl10/Olfm1/Enc1/Mapk3/Eef2/Aplp1/Pkm	11	BP	DG_DEX	Upregulated DEGs	Spatial
26	GO:0099504	synaptic vesicle cycle	8/114	222/17252	0.000113247	0.00427507	0.00395868	Actg1/Cplx2/Syn2/Syn1/Rab3a/Vamp2/Adcy1/Slc17a7	8	BP	DG_DEX	Upregulated DEGs	Spatial
27	GO:0001505	regulation of neurotransmitter levels	8/114	249/17252	0.000248311	0.00865269	0.00801231	Cplx2/Syn2/Syn1/Rab3a/Vamp2/Adcy1/Pebp1/Slc17a7	8	BP	DG_DEX	Upregulated DEGs	Spatial
28	GO:0030490	maturation of SSU-rRNA	4/114	49/17252	0.000304654	0.0102228	0.00946626	Rps8/Rps19/Rps21/Rps28	4	BP	DG_DEX	Upregulated DEGs	Spatial
29	GO:0061844	antimicrobial humoral immune response mediated by antimicrobial peptide	4/114	59/17252	0.000622061	0.019434	0.0179957	Gapdh/Rps19/Fau/Rpl30	4	BP	DG_DEX	Upregulated DEGs	Spatial
30	GO:0010608	posttranscriptional regulation of gene expression	10/114	450/17252	0.0008004	0.0241611	0.0223729	Gapdh/Rps9/Rpl38/Rplp1/Rpl10/Enc1/Mapk3/Eef2/Aplp1/Pkm	10	BP	DG_DEX	Upregulated DEGs	Spatial
31	GO:2001233	regulation of apoptotic signaling pathway	9/114	375/17252	0.000857995	0.0246776	0.0228512	Rpl11/Ppia/Camk2b/Ubb/Grina/Prdx2/Maged1/Pea15a/Tpt1	9	BP	DG_DEX	Upregulated DEGs	Spatial
32	GO:0099601	regulation of neurotransmitter receptor activity	4/114	65/17252	0.000897677	0.0254155	0.0235345	Cnih2/Nptxr/Cfl1/Prrt1	4	BP	DG_DEX	Upregulated DEGs	Spatial
33	GO:0006836	neurotransmitter transport	7/114	237/17252	0.00100072	0.0278971	0.0258324	Cplx2/Syn2/Syn1/Rab3a/Vamp2/Adcy1/Slc17a7	7	BP	DG_DEX	Upregulated DEGs	Spatial
34	GO:0097120	receptor localization to synapse	4/114	71/17252	0.00124976	0.0337996	0.0312981	Cnih2/Vamp2/Nptxr/Lgi1	4	BP	DG_DEX	Upregulated DEGs	Spatial
35	GO:0007269	neurotransmitter secretion	6/114	183/17252	0.00135811	0.0356651	0.0330255	Cplx2/Syn2/Syn1/Rab3a/Vamp2/Adcy1	6	BP	DG_DEX	Upregulated DEGs	Spatial
36	GO:0099643	signal release from synapse	6/114	183/17252	0.00135811	0.0356651	0.0330255	Cplx2/Syn2/Syn1/Rab3a/Vamp2/Adcy1	6	BP	DG_DEX	Upregulated DEGs	Spatial
37	GO:0022626	cytosolic ribosome	36/176	107/17374	7.79008e-46	2.61747e-43	1.92702e-43	Rpl11/Rps8/Rpl4/Rpl5/Rps9/Uba52/Rps10/Rpl21/Rpl38/Rps19/Rps29/Rplp1/Rps21/Rps12/Rpl13/Rpl10/Rps4x/Fau/Rps27a/Rpl18/Rpl34/Rpl15/Rpsa/Rpl24/Rplp2/Rpl9/Rpl36/Rpl12/Rps28/Rpl30/Rpl32/Rpl6/Rps27/Rps25/Rps17/Rps14	36	CC	DG_DEX	All DEGs	Spatial
38	GO:0043209	myelin sheath	26/176	207/17374	3.53451e-21	1.97933e-19	1.45721e-19	Eef1a1/Gapdh/Ppia/Actg1/Uba52/Ubb/Cox6a1/Syn2/Syn1/Rps27a/Ywhag/Atp5b/Uqcrc1/Ubc/Atp5h/Eef1a2/Cox5b/Cox5a/Prdx2/Atp1a1/Atp6v1b2/Nme1/Pebp1/Slc25a4/Pkm/Napg	26	CC	DG_DEX	All DEGs	Spatial
39	GO:0098800	inner mitochondrial membrane protein complex	17/176	116/17374	2.4415e-15	9.11494e-14	6.71056e-14	Atp5k/Atp5mpl/Ndufa3/Cox6a1/Atp5d/Cox4i1/Uqcr10/Atp5j/Atp5g1/Atp5b/Cox7c/Uqcrc1/Atp5h/Ndufb9/Atp5l/Atp5g2/Cox5a	17	CC	DG_DEX	All DEGs	Spatial
40	GO:0016469	proton-transporting two-sector ATPase complex	12/176	45/17374	1.72089e-14	5.7822e-13	4.25695e-13	Atp5k/Atp5mpl/Atp6v0c/Atp5d/Atp6v0e2/Atp5j/Atp5g1/Atp5b/Atp5h/Atp5l/Atp5g2/Atp6v1b2	12	CC	DG_DEX	All DEGs	Spatial
41	GO:0070069	cytochrome complex	9/176	25/17374	1.62552e-12	3.90124e-11	2.87215e-11	Cox6a1/Cox8a/Cox7b/Cox4i1/Uqcr10/Cox7c/Uqcrc1/Cox5a/Cox6b1	9	CC	DG_DEX	All DEGs	Spatial
42	GO:0005844	polysome	12/176	69/17374	4.27477e-12	9.57548e-11	7.04962e-11	Rpl11/Rpl38/Rps29/Rps21/Rps4x/Rpl18/Rpl24/Eef2/Rps28/Rpl30/Rpl6/Rps25	12	CC	DG_DEX	All DEGs	Spatial
43	GO:0014069	postsynaptic density	22/176	391/17374	7.49e-11	1.14393e-09	8.42177e-10	Gapdh/Rpl4/Rpl5/Camk2b/Rpl38/Rps19/Gria2/Syn2/Syn1/Cnih2/Actr2/Rpl12/Rpl30/Prrt1/Adcy1/Atp1a1/Rpl6/Gria1/Rps25/Psd/Abr/Rps14	22	CC	DG_DEX	All DEGs	Spatial
44	GO:0030672	synaptic vesicle membrane	8/176	118/17374	2.68277e-05	0.000281691	0.000207385	Gria2/Syn2/Syn1/Rab3a/Vamp2/Prrt1/Gria1/Slc17a7	8	CC	DG_DEX	All DEGs	Spatial
45	GO:0099501	exocytic vesicle membrane	8/176	118/17374	2.68277e-05	0.000281691	0.000207385	Gria2/Syn2/Syn1/Rab3a/Vamp2/Prrt1/Gria1/Slc17a7	8	CC	DG_DEX	All DEGs	Spatial
46	GO:0032281	AMPA glutamate receptor complex	4/176	29/17374	0.000198303	0.0018008	0.00132578	Gria2/Olfm1/Cnih2/Gria1	4	CC	DG_DEX	All DEGs	Spatial
47	GO:0044306	neuron projection terminus	8/176	210/17374	0.00137024	0.0107839	0.00793928	Actg1/Cplx2/Gria2/Rab3a/Vamp2/Fkbp1a/Got1/Pebp1	8	CC	DG_DEX	All DEGs	Spatial
48	GO:0031256	leading edge membrane	6/176	147/17374	0.00386859	0.0235182	0.0173145	Eef1a1/Rac1/Nme1/Gria1/Psd/Unc5a	6	CC	DG_DEX	All DEGs	Spatial
49	GO:0001726	ruffle	6/176	148/17374	0.00399894	0.0235182	0.0173145	Eef1a1/Rac1/Gnas/Atp6v1b2/Nme1/Psd	6	CC	DG_DEX	All DEGs	Spatial
50	GO:1990351	transporter complex	9/176	306/17374	0.0040597	0.0235182	0.0173145	Gria2/Olfm1/Cnih2/Atp5g1/Vamp2/Kcnj3/Atp5g2/Atp1a1/Gria1	9	CC	DG_DEX	All DEGs	Spatial
51	GO:0044754	autolysosome	2/176	12/17374	0.00629982	0.0330741	0.0243496	Ftl1/Fth1	2	CC	DG_DEX	All DEGs	Spatial
52	GO:0043209	myelin sheath	7/57	207/17374	4.91401e-06	0.0011941	0.000760379	Cox6a1/Eef1a2/Cox5b/Atp1a1/Nme1/Slc25a4/Napg	7	CC	DG_DEX	Downregulated DEGs	Spatial
53	GO:0045277	respiratory chain complex IV	3/57	16/17374	1.81894e-05	0.00197523	0.00125778	Cox6a1/Cox7b/Cox7c	3	CC	DG_DEX	Downregulated DEGs	Spatial
54	GO:0022626	cytosolic ribosome	5/57	107/17374	2.61753e-05	0.00197523	0.00125778	Rpl4/Rpl5/Rplp2/Rps25/Rps14	5	CC	DG_DEX	Downregulated DEGs	Spatial
55	GO:0014069	postsynaptic density	8/57	391/17374	3.85988e-05	0.00197523	0.00125778	Rpl4/Rpl5/Gria2/Actr2/Atp1a1/Gria1/Rps25/Rps14	8	CC	DG_DEX	Downregulated DEGs	Spatial
56	GO:0032279	asymmetric synapse	8/57	396/17374	4.22309e-05	0.00197523	0.00125778	Rpl4/Rpl5/Gria2/Actr2/Atp1a1/Gria1/Rps25/Rps14	8	CC	DG_DEX	Downregulated DEGs	Spatial
57	GO:0005743	mitochondrial inner membrane	8/57	414/17374	5.77645e-05	0.00197523	0.00125778	Atp5mpl/Cox6a1/Cox7b/Atp5j/Cox7c/Cox5b/Slc25a4/Mpc1	8	CC	DG_DEX	Downregulated DEGs	Spatial
58	GO:0098984	neuron to neuron synapse	8/57	423/17374	6.71632e-05	0.00197523	0.00125778	Rpl4/Rpl5/Gria2/Actr2/Atp1a1/Gria1/Rps25/Rps14	8	CC	DG_DEX	Downregulated DEGs	Spatial
59	GO:0099572	postsynaptic specialization	8/57	427/17374	7.17317e-05	0.00197523	0.00125778	Rpl4/Rpl5/Gria2/Actr2/Atp1a1/Gria1/Rps25/Rps14	8	CC	DG_DEX	Downregulated DEGs	Spatial
60	GO:0070069	cytochrome complex	3/57	25/17374	7.31565e-05	0.00197523	0.00125778	Cox6a1/Cox7b/Cox7c	3	CC	DG_DEX	Downregulated DEGs	Spatial
61	GO:0030122	AP-2 adaptor complex	2/57	12/17374	0.000683384	0.0110708	0.00704965	Ap2m1/Sgip1	2	CC	DG_DEX	Downregulated DEGs	Spatial
62	GO:0045259	proton-transporting ATP synthase complex	2/57	18/17374	0.00156431	0.0158386	0.0100857	Atp5mpl/Atp5j	2	CC	DG_DEX	Downregulated DEGs	Spatial
63	GO:0016363	nuclear matrix	3/57	87/17374	0.00291966	0.0272018	0.0173215	Hnrnpa2b1/Basp1/Matr3	3	CC	DG_DEX	Downregulated DEGs	Spatial
64	GO:0030131	clathrin adaptor complex	2/57	25/17374	0.00302243	0.0272018	0.0173215	Ap2m1/Sgip1	2	CC	DG_DEX	Downregulated DEGs	Spatial
65	GO:0032281	AMPA glutamate receptor complex	2/57	29/17374	0.00405611	0.0328545	0.020921	Gria2/Gria1	2	CC	DG_DEX	Downregulated DEGs	Spatial
66	GO:0099056	integral component of presynaptic membrane	3/57	114/17374	0.00622348	0.0472595	0.0300938	Gria2/Kcnj3/Gria1	3	CC	DG_DEX	Downregulated DEGs	Spatial
67	GO:0120111	neuron projection cytoplasm	2/57	39/17374	0.00724921	0.0489322	0.0311589	Hnrnpa2b1/Gria2	2	CC	DG_DEX	Downregulated DEGs	Spatial
68	GO:0022626	cytosolic ribosome	31/119	107/17374	6.13644e-43	1.42979e-40	1.02705e-40	Rpl11/Rps8/Rps9/Uba52/Rps10/Rpl21/Rpl38/Rps19/Rps29/Rplp1/Rps21/Rps12/Rpl13/Rpl10/Rps4x/Fau/Rps27a/Rpl18/Rpl34/Rpl15/Rpsa/Rpl24/Rpl9/Rpl36/Rpl12/Rps28/Rpl30/Rpl32/Rpl6/Rps27/Rps17	31	CC	DG_DEX	Upregulated DEGs	Spatial
69	GO:0043209	myelin sheath	19/119	207/17374	2.09364e-16	6.09772e-15	4.38011e-15	Eef1a1/Gapdh/Ppia/Actg1/Uba52/Ubb/Syn2/Syn1/Rps27a/Ywhag/Atp5b/Uqcrc1/Ubc/Atp5h/Cox5a/Prdx2/Atp6v1b2/Pebp1/Pkm	19	CC	DG_DEX	Upregulated DEGs	Spatial
70	GO:0016469	proton-transporting two-sector ATPase complex	10/119	45/17374	4.03304e-13	9.39698e-12	6.75003e-12	Atp5k/Atp6v0c/Atp5d/Atp6v0e2/Atp5g1/Atp5b/Atp5h/Atp5l/Atp5g2/Atp6v1b2	10	CC	DG_DEX	Upregulated DEGs	Spatial
71	GO:0098800	inner mitochondrial membrane protein complex	13/119	116/17374	1.13786e-12	2.41019e-11	1.73129e-11	Atp5k/Ndufa3/Atp5d/Cox4i1/Uqcr10/Atp5g1/Atp5b/Uqcrc1/Atp5h/Ndufb9/Atp5l/Atp5g2/Cox5a	13	CC	DG_DEX	Upregulated DEGs	Spatial
72	GO:0005844	polysome	11/119	69/17374	1.26907e-12	2.46412e-11	1.77002e-11	Rpl11/Rpl38/Rps29/Rps21/Rps4x/Rpl18/Rpl24/Eef2/Rps28/Rpl30/Rpl6	11	CC	DG_DEX	Upregulated DEGs	Spatial
73	GO:0070069	cytochrome complex	6/119	25/17374	1.44795e-08	1.69211e-07	1.21548e-07	Cox8a/Cox4i1/Uqcr10/Uqcrc1/Cox5a/Cox6b1	6	CC	DG_DEX	Upregulated DEGs	Spatial
74	GO:0014069	postsynaptic density	14/119	391/17374	4.70162e-07	4.56449e-06	3.27876e-06	Gapdh/Camk2b/Rpl38/Rps19/Syn2/Syn1/Cnih2/Rpl12/Rpl30/Prrt1/Adcy1/Rpl6/Psd/Abr	14	CC	DG_DEX	Upregulated DEGs	Spatial
75	GO:0008021	synaptic vesicle	9/119	235/17374	3.46011e-05	0.000268735	0.000193037	Atp6v0c/Syn2/Syn1/Rab3a/Vamp2/Prrt1/Pebp1/Slc17a7/Kif1a	9	CC	DG_DEX	Upregulated DEGs	Spatial
76	GO:0044306	neuron projection terminus	7/119	210/17374	0.000609059	0.00382947	0.00275078	Actg1/Cplx2/Rab3a/Vamp2/Fkbp1a/Got1/Pebp1	7	CC	DG_DEX	Upregulated DEGs	Spatial
77	GO:0044754	autolysosome	2/119	12/17374	0.00293563	0.01425	0.0102361	Ftl1/Fth1	2	CC	DG_DEX	Upregulated DEGs	Spatial
78	GO:1990204	oxidoreductase complex	4/119	96/17374	0.00428161	0.0201761	0.0144929	Ndufa3/Uqcr10/Uqcrc1/Ndufb9	4	CC	DG_DEX	Upregulated DEGs	Spatial
79	GO:0003735	structural constituent of ribosome	35/168	153/17119	1.99711e-38	7.22956e-36	5.84419e-36	Rpl11/Rps8/Rpl4/Rpl5/Rps9/Rps10/Rpl21/Rpl38/Rps19/Rps29/Rplp1/Rps21/Rps12/Rpl13/Rpl10/Rps4x/Fau/Rps27a/Rpl18/Rpl15/Rpsa/Rpl24/Rplp2/Rpl9/Rpl36/Rpl12/Rps28/Rpl30/Rpl32/Rpl6/Rps27/Rps25/Rpl22l1/Rps17/Rps14	35	MF	DG_DEX	All DEGs	Spatial
80	GO:0015078	proton transmembrane transporter activity	16/168	101/17119	2.79011e-15	5.0501e-13	4.08237e-13	Atp5k/Atp6v0c/Cox6a1/Cox8a/Cox7b/Atp5d/Cox4i1/Atp6v0e2/Atp5j/Atp5g1/Atp5b/Cox7c/Atp5h/Atp5l/Atp5g2/Cox5a	16	MF	DG_DEX	All DEGs	Spatial
81	GO:0019843	rRNA binding	10/168	70/17119	1.51275e-09	1.82539e-07	1.4756e-07	Rpl11/Rpl4/Rpl5/Rps9/Rps4x/Rpl9/Eef2/Rpl12/Rpl6/Rps14	10	MF	DG_DEX	All DEGs	Spatial
82	GO:0004129	cytochrome-c oxidase activity	6/168	18/17119	1.37531e-08	8.29769e-07	6.70764e-07	Cox6a1/Cox8a/Cox7b/Cox4i1/Cox7c/Cox5a	6	MF	DG_DEX	All DEGs	Spatial
83	GO:0015002	heme-copper terminal oxidase activity	6/168	18/17119	1.37531e-08	8.29769e-07	6.70764e-07	Cox6a1/Cox8a/Cox7b/Cox4i1/Cox7c/Cox5a	6	MF	DG_DEX	All DEGs	Spatial
84	GO:0016676	oxidoreductase activity, acting on a heme group of donors, oxygen as acceptor	6/168	18/17119	1.37531e-08	8.29769e-07	6.70764e-07	Cox6a1/Cox8a/Cox7b/Cox4i1/Cox7c/Cox5a	6	MF	DG_DEX	All DEGs	Spatial
85	GO:0031386	protein tag	4/168	11/17119	2.79895e-06	9.2111e-05	7.44602e-05	Uba52/Ubb/Rps27a/Ubc	4	MF	DG_DEX	All DEGs	Spatial
86	GO:0045182	translation regulator activity	8/168	124/17119	3.05188e-05	0.000829505	0.000670551	Eef1a1/Rps9/Rpl10/Eif1/Eif4a2/Eef2/Eef1a2/Rps14	8	MF	DG_DEX	All DEGs	Spatial
87	GO:0031625	ubiquitin protein ligase binding	12/168	292/17119	3.20803e-05	0.000829505	0.000670551	Rpl11/Rpl5/Actg1/Atp6v0c/Uba52/Ubb/Rps27a/Uqcrc1/Ubc/Prkacb/Stub1/Tpi1	12	MF	DG_DEX	All DEGs	Spatial
88	GO:0003746	translation elongation factor activity	3/168	17/17119	0.000570547	0.0114743	0.00927556	Eef1a1/Eef2/Eef1a2	3	MF	DG_DEX	All DEGs	Spatial
89	GO:0031690	adrenergic receptor binding	3/168	22/17119	0.00124641	0.020509	0.016579	Aplp1/Gnas/Gria1	3	MF	DG_DEX	All DEGs	Spatial
90	GO:0022834	ligand-gated channel activity	6/168	129/17119	0.00171966	0.0259382	0.0209678	Gria2/Atp5g1/Kcnj3/Atp5g2/Gria1/Slc17a7	6	MF	DG_DEX	All DEGs	Spatial
91	GO:0001540	amyloid-beta binding	4/168	64/17119	0.00359798	0.0465167	0.0376029	Gria2/Olfm1/Pfdn5/Gria1	4	MF	DG_DEX	All DEGs	Spatial
92	GO:0003735	structural constituent of ribosome	6/55	153/17119	9.33143e-06	0.0012021	0.000876503	Rpl4/Rpl5/Rplp2/Rps25/Rpl22l1/Rps14	6	MF	DG_DEX	Downregulated DEGs	Spatial
93	GO:0004129	cytochrome-c oxidase activity	3/55	18/17119	2.47465e-05	0.0012021	0.000876503	Cox6a1/Cox7b/Cox7c	3	MF	DG_DEX	Downregulated DEGs	Spatial
94	GO:0015002	heme-copper terminal oxidase activity	3/55	18/17119	2.47465e-05	0.0012021	0.000876503	Cox6a1/Cox7b/Cox7c	3	MF	DG_DEX	Downregulated DEGs	Spatial
95	GO:0016676	oxidoreductase activity, acting on a heme group of donors, oxygen as acceptor	3/55	18/17119	2.47465e-05	0.0012021	0.000876503	Cox6a1/Cox7b/Cox7c	3	MF	DG_DEX	Downregulated DEGs	Spatial
96	GO:0016675	oxidoreductase activity, acting on a heme group of donors	3/55	19/17119	2.93196e-05	0.0012021	0.000876503	Cox6a1/Cox7b/Cox7c	3	MF	DG_DEX	Downregulated DEGs	Spatial
97	GO:0015078	proton transmembrane transporter activity	4/55	101/17119	0.000309	0.0105575	0.00769789	Cox6a1/Cox7b/Atp5j/Cox7c	4	MF	DG_DEX	Downregulated DEGs	Spatial
98	GO:0003697	single-stranded DNA binding	4/55	111/17119	0.000442623	0.0129625	0.00945149	Sub1/Hnrnpa2b1/Hnrnpdl/Nme1	4	MF	DG_DEX	Downregulated DEGs	Spatial
99	GO:0008097	5S rRNA binding	2/55	13/17119	0.000772785	0.0198026	0.0144389	Rpl4/Rpl5	2	MF	DG_DEX	Downregulated DEGs	Spatial
100	GO:0004970	ionotropic glutamate receptor activity	2/55	18/17119	0.00150031	0.0279603	0.020387	Gria2/Gria1	2	MF	DG_DEX	Downregulated DEGs	Spatial
101	GO:0019865	immunoglobulin binding	2/55	18/17119	0.00150031	0.0279603	0.020387	Gria2/Gria1	2	MF	DG_DEX	Downregulated DEGs	Spatial
102	GO:0004550	nucleoside diphosphate kinase activity	2/55	19/17119	0.00167337	0.0283721	0.0206873	Nme7/Nme1	2	MF	DG_DEX	Downregulated DEGs	Spatial
103	GO:0008066	glutamate receptor activity	2/55	26/17119	0.0031349	0.0428437	0.031239	Gria2/Gria1	2	MF	DG_DEX	Downregulated DEGs	Spatial
104	GO:0048027	mRNA 5'-UTR binding	2/55	26/17119	0.0031349	0.0428437	0.031239	Rpl5/Rps14	2	MF	DG_DEX	Downregulated DEGs	Spatial
105	GO:0099094	ligand-gated cation channel activity	3/55	97/17119	0.00373796	0.0443272	0.0323207	Gria2/Kcnj3/Gria1	3	MF	DG_DEX	Downregulated DEGs	Spatial
106	GO:0035198	miRNA binding	2/55	29/17119	0.00389215	0.0443272	0.0323207	Hnrnpa2b1/Matr3	2	MF	DG_DEX	Downregulated DEGs	Spatial
107	GO:0043015	gamma-tubulin binding	2/55	29/17119	0.00389215	0.0443272	0.0323207	Nme1/Fez1	2	MF	DG_DEX	Downregulated DEGs	Spatial
108	GO:0003735	structural constituent of ribosome	29/113	153/17119	9.73403e-35	2.68659e-32	2.37715e-32	Rpl11/Rps8/Rps9/Rps10/Rpl21/Rpl38/Rps19/Rps29/Rplp1/Rps21/Rps12/Rpl13/Rpl10/Rps4x/Fau/Rps27a/Rpl18/Rpl15/Rpsa/Rpl24/Rpl9/Rpl36/Rpl12/Rps28/Rpl30/Rpl32/Rpl6/Rps27/Rps17	29	MF	DG_DEX	Upregulated DEGs	Spatial
109	GO:0015078	proton transmembrane transporter activity	12/113	101/17119	2.74803e-12	3.79228e-10	3.35549e-10	Atp5k/Atp6v0c/Cox8a/Atp5d/Cox4i1/Atp6v0e2/Atp5g1/Atp5b/Atp5h/Atp5l/Atp5g2/Cox5a	12	MF	DG_DEX	Upregulated DEGs	Spatial
110	GO:0019843	rRNA binding	7/113	70/17119	3.85155e-07	3.16361e-05	2.79923e-05	Rpl11/Rps9/Rps4x/Rpl9/Eef2/Rpl12/Rpl6	7	MF	DG_DEX	Upregulated DEGs	Spatial
111	GO:0031386	protein tag	4/113	11/17119	5.73118e-07	3.16361e-05	2.79923e-05	Uba52/Ubb/Rps27a/Ubc	4	MF	DG_DEX	Upregulated DEGs	Spatial
112	GO:0031625	ubiquitin protein ligase binding	11/113	292/17119	3.66494e-06	0.000144503	0.00012786	Rpl11/Actg1/Atp6v0c/Uba52/Ubb/Rps27a/Uqcrc1/Ubc/Prkacb/Stub1/Tpi1	11	MF	DG_DEX	Upregulated DEGs	Spatial
113	GO:0009055	electron transfer activity	5/113	75/17119	0.000136967	0.00420033	0.00371654	Cox8a/Cox4i1/Cox5a/Sh3bgrl3/Uqcr11	5	MF	DG_DEX	Upregulated DEGs	Spatial
114	GO:0004129	cytochrome-c oxidase activity	3/113	18/17119	0.000212587	0.00462107	0.00408882	Cox8a/Cox4i1/Cox5a	3	MF	DG_DEX	Upregulated DEGs	Spatial
115	GO:0045182	translation regulator activity	5/113	124/17119	0.00138365	0.021216	0.0187723	Eef1a1/Rps9/Rpl10/Eif1/Eef2	5	MF	DG_DEX	Upregulated DEGs	Spatial
116	GO:0048306	calcium-dependent protein binding	4/113	85/17119	0.00241648	0.0351026	0.0310595	Cplx2/Syn2/Syn1/Vamp2	4	MF	DG_DEX	Upregulated DEGs	Spatial
117	GO:0005159	insulin-like growth factor receptor binding	2/113	14/17119	0.00373155	0.046814	0.041422	Ywhag/Gnas	2	MF	DG_DEX	Upregulated DEGs	Spatial

## Sheet: SpatialArcNegativeAcross
Column1	ID	Description	GeneRatio	BgRatio	pvalue	p.adjust	qvalue	geneID	Count	ONTOLOGY	region	reg	analysis	ieg	comparison	comparison_type
1	GO:1902600	proton transmembrane transport	18/328	79/17252	6.37629e-15	2.25593e-11	2.01759e-11	Atp5k/Atp5j2/Atp5b/Atp5o/Atp5g1/Atp6ap1/Atp5j/Atp5d/Atp6v1f/Atp6v0e2/Slc25a4/Atp6v0a1/Cox17/Atp6v1g1/Atp1a3/Atp6v1b2/Slc17a7/Atp6v1g2	18	BP	arc_TRNeg_UTNeg.1	All DEGs	Spatial	Arc	Negative	Across
2	GO:0002181	cytoplasmic translation	17/328	88/17252	6.62837e-13	1.17256e-09	1.04868e-09	Rps2/Rpl11/Rps29/Rpl22l1/Tma7/Rpl17/Rpl31/Rpl26/Rps28/Rps23/Eif4a2/Rpl18a/Rpl22/Rpl35a/Eef2/Rpl29/Pkm	17	BP	arc_TRNeg_UTNeg.1	All DEGs	Spatial	Arc	Negative	Across
3	GO:0006119	oxidative phosphorylation	17/328	96/17252	2.93623e-12	3.4628e-09	3.09695e-09	Cox6a1/Cox7c/Atp5j2/Cox5b/Atp5b/Cox7a2/Atp5o/Uqcrc1/Chchd10/Ndufs6/Atp5j/Atp5d/Pde2a/Ndufc2/Cycs/Ndufv1/Cox5a	17	BP	arc_TRNeg_UTNeg.1	All DEGs	Spatial	Arc	Negative	Across
4	GO:0046034	ATP metabolic process	25/328	241/17252	5.90052e-12	5.21901e-09	4.66762e-09	Cox6a1/Cox7c/Atp5k/Gapdh/Atp5j2/Cox5b/Atp5b/Cox7a2/Atp5o/Uqcrc1/Hspa8/Chchd10/Atp5g1/Ndufs6/Atp5j/Atp5d/Pde2a/Ndufc2/Cycs/Ndufv1/Pkm/Ak5/Atpif1/Cox5a/Atp6v1b2	25	BP	arc_TRNeg_UTNeg.1	All DEGs	Spatial	Arc	Negative	Across
5	GO:0048167	regulation of synaptic plasticity	23/328	229/17252	8.20842e-11	5.80827e-08	5.19463e-08	Rac1/Syn1/Cplx2/Camk2b/Stxbp1/Ywhag/Prrt1/Calb2/Rab3a/Cyp46a1/Agt/Dbn1/Vamp2/Snap47/Syngr1/Nsg1/Slc8a2/Prkcg/Syt4/Nsmf/Rasgrf1/Atp2b2/Syp	23	BP	arc_TRNeg_UTNeg.1	All DEGs	Spatial	Arc	Negative	Across
6	GO:0015986	ATP synthesis coupled proton transport	7/328	18/17252	2.23959e-08	8.80408e-06	7.87393e-06	Atp5k/Atp5j2/Atp5b/Atp5o/Atp5g1/Atp5j/Atp5d	7	BP	arc_TRNeg_UTNeg.1	All DEGs	Spatial	Arc	Negative	Across
7	GO:0006839	mitochondrial transport	18/328	200/17252	5.38646e-08	1.86274e-05	1.66594e-05	Atp5j2/Atp5b/Atp5o/Ndufa13/Mpc1/Chchd10/Atp5j/Atp5d/Pdcd5/Timm13/Romo1/Slc25a4/Slc1a3/Cnp/Atpif1/Tomm7/Smdt1/Hsp90aa1	18	BP	arc_TRNeg_UTNeg.1	All DEGs	Spatial	Arc	Negative	Across
8	GO:0006457	protein folding	15/328	152/17252	2.128e-07	4.70554e-05	4.2084e-05	Ppia/Hspa8/Hsp90ab1/Hspe1/Tbca/Fkbp8/Pdcd5/Stub1/Cct7/Hsph1/Fkbp1a/Calr/Hsp90aa1/Cryab/Dnajb6	15	BP	arc_TRNeg_UTNeg.1	All DEGs	Spatial	Arc	Negative	Across
9	GO:0010257	NADH dehydrogenase complex assembly	9/328	48/17252	2.54088e-07	4.73138e-05	4.23151e-05	Ndufa3/Ndufa2/Ndufc1/Ndufb3/Ndufa13/Ndufs6/Ndufa1/Ndufc2/Ndufa5	9	BP	arc_TRNeg_UTNeg.1	All DEGs	Spatial	Arc	Negative	Across
10	GO:0032981	mitochondrial respiratory chain complex I assembly	9/328	48/17252	2.54088e-07	4.73138e-05	4.23151e-05	Ndufa3/Ndufa2/Ndufc1/Ndufb3/Ndufa13/Ndufs6/Ndufa1/Ndufc2/Ndufa5	9	BP	arc_TRNeg_UTNeg.1	All DEGs	Spatial	Arc	Negative	Across
11	GO:0031647	regulation of protein stability	18/328	282/17252	8.08148e-06	0.000772764	0.000691122	Rpl5/Rpl11/Gapdh/Rps7/Hspa8/Cd81/Stxbp1/Hsp90ab1/Ctsa/Src/Stub1/Cct7/Calr/Dad1/Tomm7/Hsp90aa1/Cryab/Pfn1	18	BP	arc_TRNeg_UTNeg.1	All DEGs	Spatial	Arc	Negative	Across
12	GO:0042274	ribosomal small subunit biogenesis	9/328	72/17252	8.64129e-06	0.00080455	0.000719549	Rps2/Rps14/Rps8/Rps10/Rps7/Rps25/Rps28/Rps16/Rps19	9	BP	arc_TRNeg_UTNeg.1	All DEGs	Spatial	Arc	Negative	Across
13	GO:0051204	protein insertion into mitochondrial membrane	5/328	21/17252	3.81684e-05	0.00293565	0.0026255	Ndufa13/Pdcd5/Timm13/Romo1/Hsp90aa1	5	BP	arc_TRNeg_UTNeg.1	All DEGs	Spatial	Arc	Negative	Across
14	GO:0099003	vesicle-mediated transport in synapse	15/328	250/17252	9.2592e-05	0.00613395	0.0054859	Actb/Actg1/Syn1/Cplx2/Stxbp1/Rab3a/Prkar1b/Syn2/Vamp2/Snap47/Nsg1/Prkcg/Syt4/Syp/Slc17a7	15	BP	arc_TRNeg_UTNeg.1	All DEGs	Spatial	Arc	Negative	Across
15	GO:0099504	synaptic vesicle cycle	14/328	222/17252	9.3371e-05	0.00613395	0.0054859	Actb/Actg1/Syn1/Cplx2/Stxbp1/Rab3a/Prkar1b/Syn2/Vamp2/Snap47/Prkcg/Syt4/Syp/Slc17a7	14	BP	arc_TRNeg_UTNeg.1	All DEGs	Spatial	Arc	Negative	Across
16	GO:0070050	neuron cellular homeostasis	5/328	25/17252	9.36216e-05	0.00613395	0.0054859	Dctn1/Calb2/Slc8a2/Slc17a7/Cx3cl1	5	BP	arc_TRNeg_UTNeg.1	All DEGs	Spatial	Arc	Negative	Across
17	GO:0017156	calcium-ion regulated exocytosis	7/328	67/17252	0.000275497	0.0174055	0.0155666	Stxbp1/Rab3a/Cdk5r2/Syn2/Vamp2/Cbarp/Syt4	7	BP	arc_TRNeg_UTNeg.1	All DEGs	Spatial	Arc	Negative	Across
18	GO:0045116	protein neddylation	4/328	18/17252	0.000317931	0.0187628	0.0167805	Rpl5/Rpl11/Cops9/Nedd8	4	BP	arc_TRNeg_UTNeg.1	All DEGs	Spatial	Arc	Negative	Across
19	GO:0097120	receptor localization to synapse	7/328	71/17252	0.000394896	0.0212661	0.0190194	Cnih2/Nptxr/Dbn1/Vamp2/Anks1b/Snap47/Nsg1	7	BP	arc_TRNeg_UTNeg.1	All DEGs	Spatial	Arc	Negative	Across
20	GO:0098962	regulation of postsynaptic neurotransmitter receptor activity	4/328	19/17252	0.000396711	0.0212661	0.0190194	Cnih2/Nptxr/Src/Dlgap3	4	BP	arc_TRNeg_UTNeg.1	All DEGs	Spatial	Arc	Negative	Across
21	GO:0071826	ribonucleoprotein complex subunit organization	11/328	175/17252	0.000534393	0.0266293	0.0238159	Rpl5/Rps2/Rpl11/Rps14/Rps10/Rps25/Rps28/Hsp90ab1/Rps19/Snrpb/Hsp90aa1	11	BP	arc_TRNeg_UTNeg.1	All DEGs	Spatial	Arc	Negative	Across
22	GO:1902745	positive regulation of lamellipodium organization	5/328	36/17252	0.000559789	0.0275074	0.0246012	Rac1/Enpp2/Src/Hsp90aa1/Arpc2	5	BP	arc_TRNeg_UTNeg.1	All DEGs	Spatial	Arc	Negative	Across
23	GO:0006364	rRNA processing	12/328	205/17252	0.00057375	0.0278072	0.0248694	Rpl5/Rpl11/Rps14/Rps8/Rps7/Rpl26/Rps25/Rps28/Rps16/Rps19/Rpl35a/Trmt112	12	BP	arc_TRNeg_UTNeg.1	All DEGs	Spatial	Arc	Negative	Across
24	GO:0035306	positive regulation of dephosphorylation	6/328	55/17252	0.000597141	0.0285498	0.0255335	Rpl5/Ppia/Hsp90ab1/Smpd1/Src/Nsmf	6	BP	arc_TRNeg_UTNeg.1	All DEGs	Spatial	Arc	Negative	Across
25	GO:0010634	positive regulation of epithelial cell migration	10/328	151/17252	0.000633254	0.0298727	0.0267166	Rac1/Atp5b/Enpp2/Src/Bsg/Igf2/Agt/Calr/Emc10/Pfn1	10	BP	arc_TRNeg_UTNeg.1	All DEGs	Spatial	Arc	Negative	Across
26	GO:0030004	cellular monovalent inorganic cation homeostasis	8/328	101/17252	0.000683785	0.0310158	0.027739	Atp5b/Atp6v0c/Atp6ap1/Agt/Atp6v0a1/Slc1a3/Mapk3/Atp1a3	8	BP	arc_TRNeg_UTNeg.1	All DEGs	Spatial	Arc	Negative	Across
27	GO:0061684	chaperone-mediated autophagy	3/328	10/17252	0.000739999	0.0327264	0.0292689	Hspa8/Ctsa/Stub1	3	BP	arc_TRNeg_UTNeg.1	All DEGs	Spatial	Arc	Negative	Across
28	GO:0031629	synaptic vesicle fusion to presynaptic active zone membrane	4/328	23/17252	0.000853571	0.0368285	0.0329375	Cplx2/Stxbp1/Rab3a/Snap47	4	BP	arc_TRNeg_UTNeg.1	All DEGs	Spatial	Arc	Negative	Across
29	GO:0006107	oxaloacetate metabolic process	3/328	11/17252	0.00100321	0.0415127	0.0371269	Got2/Got1/Mdh1	3	BP	arc_TRNeg_UTNeg.1	All DEGs	Spatial	Arc	Negative	Across
30	GO:1904951	positive regulation of establishment of protein localization	15/328	313/17252	0.00100818	0.0415127	0.0371269	Rac1/Ppia/Cd81/Hsp90ab1/Nnat/Src/Bsg/Pdcd5/Cct7/Camk2n1/Chrm1/Vamp2/Tomm7/Hsp90aa1/Arpc2	15	BP	arc_TRNeg_UTNeg.1	All DEGs	Spatial	Arc	Negative	Across
31	GO:0032386	regulation of intracellular transport	15/328	314/17252	0.00104095	0.0423321	0.0378597	Cd81/Hsp90ab1/Cnih2/Src/Pdcd5/Apod/Chrm1/Dbn1/Vamp2/Mapk3/Atpif1/Tomm7/Hsp90aa1/Cryab/Arpc2	15	BP	arc_TRNeg_UTNeg.1	All DEGs	Spatial	Arc	Negative	Across
32	GO:1900026	positive regulation of substrate adhesion-dependent cell spreading	5/328	42/17252	0.00115096	0.0457537	0.0409198	Rac1/Enpp2/Dbn1/Calr/Arpc2	5	BP	arc_TRNeg_UTNeg.1	All DEGs	Spatial	Arc	Negative	Across
33	GO:1901798	positive regulation of signal transduction by p53 class mediator	4/328	25/17252	0.00118344	0.045793	0.040955	Rpl11/Rps7/Rpl26/Ubb	4	BP	arc_TRNeg_UTNeg.1	All DEGs	Spatial	Arc	Negative	Across
34	GO:0051893	regulation of focal adhesion assembly	6/328	63/17252	0.00123278	0.0459114	0.0410608	Rac1/Actg1/Enpp2/Gpm6b/Src/Apod	6	BP	arc_TRNeg_UTNeg.1	All DEGs	Spatial	Arc	Negative	Across
35	GO:0090109	regulation of cell-substrate junction assembly	6/328	63/17252	0.00123278	0.0459114	0.0410608	Rac1/Actg1/Enpp2/Gpm6b/Src/Apod	6	BP	arc_TRNeg_UTNeg.1	All DEGs	Spatial	Arc	Negative	Across
36	GO:0016188	synaptic vesicle maturation	3/328	12/17252	0.00131885	0.0481041	0.0430219	Stxbp1/Rab3a/Slc17a7	3	BP	arc_TRNeg_UTNeg.1	All DEGs	Spatial	Arc	Negative	Across
37	GO:1990138	neuron projection extension	11/328	196/17252	0.00135544	0.0489342	0.0437643	Rpl4/Cpne6/Hsp90ab1/Atp5g1/Dbn1/Ndn/Spag9/Ptprs/Mag/Syt4/Hsp90aa1	11	BP	arc_TRNeg_UTNeg.1	All DEGs	Spatial	Arc	Negative	Across
38	GO:0002181	cytoplasmic translation	12/109	88/17252	2.9957e-13	4.70924e-10	4.48409e-10	Rps2/Rpl22l1/Tma7/Rpl17/Rpl31/Rpl26/Rps23/Eif4a2/Rpl18a/Rpl22/Rpl35a/Rpl29	12	BP	arc_TRNeg_UTNeg.1	Downregulated DEGs	Spatial	Arc	Negative	Across
39	GO:0033108	mitochondrial respiratory chain complex assembly	10/109	81/17252	8.60249e-11	6.76156e-08	6.43828e-08	Ndufa2/Ndufc1/Ndufb3/Ndufa13/Ndufs6/Ndufa1/Ndufc2/Ndufa5/Cox17/Cox14	10	BP	arc_TRNeg_UTNeg.1	Downregulated DEGs	Spatial	Arc	Negative	Across
40	GO:0022900	electron transport chain	9/109	75/17252	1.01825e-09	2.66781e-07	2.54026e-07	Cox6a1/Cox7c/Cox5b/Ndufb3/Ndufs6/Ndufc2/Ndufa5/Cycs/Slc1a3	9	BP	arc_TRNeg_UTNeg.1	Downregulated DEGs	Spatial	Arc	Negative	Across
41	GO:0006839	mitochondrial transport	12/109	200/17252	4.9642e-09	1.11482e-06	1.06152e-06	Atp5j2/Ndufa13/Mpc1/Atp5j/Pdcd5/Timm13/Romo1/Slc25a4/Slc1a3/Atpif1/Tomm7/Smdt1	12	BP	arc_TRNeg_UTNeg.1	Downregulated DEGs	Spatial	Arc	Negative	Across
42	GO:0046034	ATP metabolic process	10/109	241/17252	2.98592e-06	0.00027611	0.000262909	Cox6a1/Cox7c/Atp5j2/Cox5b/Cox7a2/Ndufs6/Atp5j/Ndufc2/Cycs/Atpif1	10	BP	arc_TRNeg_UTNeg.1	Downregulated DEGs	Spatial	Arc	Negative	Across
43	GO:0006626	protein targeting to mitochondrion	6/109	74/17252	7.23764e-06	0.000568878	0.00054168	Ndufa13/Pdcd5/Timm13/Romo1/Atpif1/Tomm7	6	BP	arc_TRNeg_UTNeg.1	Downregulated DEGs	Spatial	Arc	Negative	Across
44	GO:1902600	proton transmembrane transport	6/109	79/17252	1.05859e-05	0.000756408	0.000720244	Atp5j2/Atp5j/Atp6v1f/Slc25a4/Cox17/Atp6v1g1	6	BP	arc_TRNeg_UTNeg.1	Downregulated DEGs	Spatial	Arc	Negative	Across
45	GO:0042274	ribosomal small subunit biogenesis	5/109	72/17252	9.17364e-05	0.0053411	0.00508574	Rps2/Rps14/Rps7/Rps25/Rps16	5	BP	arc_TRNeg_UTNeg.1	Downregulated DEGs	Spatial	Arc	Negative	Across
46	GO:0045116	protein neddylation	3/109	18/17252	0.000186828	0.0104891	0.0099876	Rpl5/Cops9/Nedd8	3	BP	arc_TRNeg_UTNeg.1	Downregulated DEGs	Spatial	Arc	Negative	Across
47	GO:0000028	ribosomal small subunit assembly	3/109	20/17252	0.00025862	0.0131145	0.0124875	Rps2/Rps14/Rps25	3	BP	arc_TRNeg_UTNeg.1	Downregulated DEGs	Spatial	Arc	Negative	Across
48	GO:0060547	negative regulation of necrotic cell death	3/109	21/17252	0.000300339	0.0147541	0.0140487	Mt3/Ndufc2/Slc25a4	3	BP	arc_TRNeg_UTNeg.1	Downregulated DEGs	Spatial	Arc	Negative	Across
49	GO:0006364	rRNA processing	7/109	205/17252	0.000323288	0.0154003	0.014664	Rpl5/Rps14/Rps7/Rpl26/Rps25/Rps16/Rpl35a	7	BP	arc_TRNeg_UTNeg.1	Downregulated DEGs	Spatial	Arc	Negative	Across
50	GO:0009206	purine ribonucleoside triphosphate biosynthetic process	4/109	59/17252	0.00052524	0.0217283	0.0206895	Atp5j2/Atp5j/Nme7/Ndufc2	4	BP	arc_TRNeg_UTNeg.1	Downregulated DEGs	Spatial	Arc	Negative	Across
51	GO:1990830	cellular response to leukemia inhibitory factor	5/109	121/17252	0.00102066	0.0373134	0.0355294	Mpc1/Rps16/Nme7/Eif4a2/Trim2	5	BP	arc_TRNeg_UTNeg.1	Downregulated DEGs	Spatial	Arc	Negative	Across
52	GO:0048167	regulation of synaptic plasticity	21/219	229/17252	1.54485e-12	4.84002e-09	4.20362e-09	Syn1/Cplx2/Camk2b/Stxbp1/Ywhag/Prrt1/Calb2/Rab3a/Cyp46a1/Agt/Dbn1/Vamp2/Snap47/Syngr1/Nsg1/Slc8a2/Prkcg/Syt4/Rasgrf1/Atp2b2/Syp	21	BP	arc_TRNeg_UTNeg.1	Upregulated DEGs	Spatial	Arc	Negative	Across
53	GO:1902600	proton transmembrane transport	12/219	79/17252	3.13976e-10	4.91844e-07	4.27173e-07	Atp5k/Atp5b/Atp5o/Atp5g1/Atp6ap1/Atp5d/Atp6v0e2/Atp6v0a1/Atp1a3/Atp6v1b2/Slc17a7/Atp6v1g2	12	BP	arc_TRNeg_UTNeg.1	Upregulated DEGs	Spatial	Arc	Negative	Across
54	GO:0006836	neurotransmitter transport	15/219	237/17252	3.76358e-07	0.000235826	0.000204818	Syn1/Cplx2/Stxbp1/Rab3a/Slc6a11/Syn2/Syngr3/Vamp2/Snap47/Slc6a17/Sv2b/Prkcg/Syt4/Syp/Slc17a7	15	BP	arc_TRNeg_UTNeg.1	Upregulated DEGs	Spatial	Arc	Negative	Across
55	GO:0046034	ATP metabolic process	15/219	241/17252	4.66192e-07	0.00024343	0.000211422	Atp5k/Gapdh/Atp5b/Atp5o/Uqcrc1/Hspa8/Chchd10/Atp5g1/Atp5d/Pde2a/Ndufv1/Pkm/Ak5/Cox5a/Atp6v1b2	15	BP	arc_TRNeg_UTNeg.1	Upregulated DEGs	Spatial	Arc	Negative	Across
56	GO:0099003	vesicle-mediated transport in synapse	15/219	250/17252	7.42786e-07	0.00033245	0.000288737	Actb/Actg1/Syn1/Cplx2/Stxbp1/Rab3a/Prkar1b/Syn2/Vamp2/Snap47/Nsg1/Prkcg/Syt4/Syp/Slc17a7	15	BP	arc_TRNeg_UTNeg.1	Upregulated DEGs	Spatial	Arc	Negative	Across
57	GO:0015986	ATP synthesis coupled proton transport	5/219	18/17252	2.35827e-06	0.000671679	0.000583362	Atp5k/Atp5b/Atp5o/Atp5g1/Atp5d	5	BP	arc_TRNeg_UTNeg.1	Upregulated DEGs	Spatial	Arc	Negative	Across
58	GO:0031647	regulation of protein stability	15/219	282/17252	3.32547e-06	0.000868226	0.000754066	Rpl11/Gapdh/Hspa8/Cd81/Stxbp1/Hsp90ab1/Ctsa/Src/Stub1/Cct7/Calr/Dad1/Hsp90aa1/Cryab/Pfn1	15	BP	arc_TRNeg_UTNeg.1	Upregulated DEGs	Spatial	Arc	Negative	Across
59	GO:0006457	protein folding	11/219	152/17252	3.88094e-06	0.0008685	0.000754304	Ppia/Hspa8/Hsp90ab1/Stub1/Cct7/Hsph1/Fkbp1a/Calr/Hsp90aa1/Cryab/Dnajb6	11	BP	arc_TRNeg_UTNeg.1	Upregulated DEGs	Spatial	Arc	Negative	Across
60	GO:0045055	regulated exocytosis	14/219	254/17252	4.72306e-06	0.00098649	0.00085678	Cplx2/Stxbp1/Rab3a/Cdk5r2/Syn2/Syngr3/Vamp2/Snap47/Cbarp/Syngr1/Ptgds/Prkcg/Syt4/Syp	14	BP	arc_TRNeg_UTNeg.1	Upregulated DEGs	Spatial	Arc	Negative	Across
61	GO:0070050	neuron cellular homeostasis	5/219	25/17252	1.36015e-05	0.00266334	0.00231314	Dctn1/Calb2/Slc8a2/Slc17a7/Cx3cl1	5	BP	arc_TRNeg_UTNeg.1	Upregulated DEGs	Spatial	Arc	Negative	Across
62	GO:0006119	oxidative phosphorylation	8/219	96/17252	3.01767e-05	0.00497598	0.0043217	Atp5b/Atp5o/Uqcrc1/Chchd10/Atp5d/Pde2a/Ndufv1/Cox5a	8	BP	arc_TRNeg_UTNeg.1	Upregulated DEGs	Spatial	Arc	Negative	Across
63	GO:0098962	regulation of postsynaptic neurotransmitter receptor activity	4/219	19/17252	8.43092e-05	0.0110059	0.00955874	Cnih2/Nptxr/Src/Dlgap3	4	BP	arc_TRNeg_UTNeg.1	Upregulated DEGs	Spatial	Arc	Negative	Across
64	GO:0007269	neurotransmitter secretion	10/219	183/17252	0.000118509	0.0128031	0.0111196	Syn1/Cplx2/Stxbp1/Rab3a/Syn2/Vamp2/Snap47/Prkcg/Syt4/Syp	10	BP	arc_TRNeg_UTNeg.1	Upregulated DEGs	Spatial	Arc	Negative	Across
65	GO:0099643	signal release from synapse	10/219	183/17252	0.000118509	0.0128031	0.0111196	Syn1/Cplx2/Stxbp1/Rab3a/Syn2/Vamp2/Snap47/Prkcg/Syt4/Syp	10	BP	arc_TRNeg_UTNeg.1	Upregulated DEGs	Spatial	Arc	Negative	Across
66	GO:0050808	synapse organization	17/219	476/17252	0.000127491	0.0132127	0.0114754	Actb/Syn1/Kif1a/Hspa8/Camk2b/Chchd10/Prrt1/Dctn1/Nptxr/Rab3a/Dbn1/Dlgap3/Chmp4b/Slc8a2/Ptprs/Atp2b2/Pfn1	17	BP	arc_TRNeg_UTNeg.1	Upregulated DEGs	Spatial	Arc	Negative	Across
67	GO:0010634	positive regulation of epithelial cell migration	9/219	151/17252	0.000134952	0.0132127	0.0114754	Atp5b/Enpp2/Src/Bsg/Igf2/Agt/Calr/Emc10/Pfn1	9	BP	arc_TRNeg_UTNeg.1	Upregulated DEGs	Spatial	Arc	Negative	Across
68	GO:0061684	chaperone-mediated autophagy	3/219	10/17252	0.000226706	0.0193518	0.0168073	Hspa8/Ctsa/Stub1	3	BP	arc_TRNeg_UTNeg.1	Upregulated DEGs	Spatial	Arc	Negative	Across
69	GO:0097120	receptor localization to synapse	6/219	71/17252	0.000281411	0.0232016	0.0201509	Cnih2/Nptxr/Dbn1/Vamp2/Snap47/Nsg1	6	BP	arc_TRNeg_UTNeg.1	Upregulated DEGs	Spatial	Arc	Negative	Across
70	GO:0030004	cellular monovalent inorganic cation homeostasis	7/219	101/17252	0.000302309	0.0240858	0.0209188	Atp5b/Atp6v0c/Atp6ap1/Agt/Atp6v0a1/Mapk3/Atp1a3	7	BP	arc_TRNeg_UTNeg.1	Upregulated DEGs	Spatial	Arc	Negative	Across
71	GO:0006107	oxaloacetate metabolic process	3/219	11/17252	0.000308805	0.0240858	0.0209188	Got2/Got1/Mdh1	3	BP	arc_TRNeg_UTNeg.1	Upregulated DEGs	Spatial	Arc	Negative	Across
72	GO:0051648	vesicle localization	9/219	174/17252	0.000388806	0.0260801	0.0226509	Syn1/Kif1a/Cnih2/Dctn1/Rab3a/Ahi1/Syn2/Syt4/Dctn2	9	BP	arc_TRNeg_UTNeg.1	Upregulated DEGs	Spatial	Arc	Negative	Across
73	GO:0021533	cell differentiation in hindbrain	4/219	28/17252	0.000407217	0.0260801	0.0226509	Psap/Kndc1/Faim2/Atp2b2	4	BP	arc_TRNeg_UTNeg.1	Upregulated DEGs	Spatial	Arc	Negative	Across
74	GO:0016188	synaptic vesicle maturation	3/219	12/17252	0.000407891	0.0260801	0.0226509	Stxbp1/Rab3a/Slc17a7	3	BP	arc_TRNeg_UTNeg.1	Upregulated DEGs	Spatial	Arc	Negative	Across
75	GO:0031338	regulation of vesicle fusion	4/219	29/17252	0.000467705	0.0281792	0.024474	Cplx2/Stxbp1/Rab3a/Syt4	4	BP	arc_TRNeg_UTNeg.1	Upregulated DEGs	Spatial	Arc	Negative	Across
76	GO:0031644	regulation of nervous system process	9/219	179/17252	0.00047802	0.0282573	0.0245418	Cnih2/Nptxr/Src/Agt/Dbn1/Dlgap3/Slc8a2/Mag/Trf	9	BP	arc_TRNeg_UTNeg.1	Upregulated DEGs	Spatial	Arc	Negative	Across
77	GO:0001778	plasma membrane repair	3/219	14/17252	0.000662328	0.0370549	0.0321827	Smpd1/Rab3a/Anxa6	3	BP	arc_TRNeg_UTNeg.1	Upregulated DEGs	Spatial	Arc	Negative	Across
78	GO:1990778	protein localization to cell periphery	13/219	362/17252	0.000756312	0.0415706	0.0361046	Actb/Camk2b/Cd81/Stxbp1/Clip3/Nptxr/Rab3a/Bsg/Dpp6/Vamp2/Snap47/Nsg1/Ehd3	13	BP	arc_TRNeg_UTNeg.1	Upregulated DEGs	Spatial	Arc	Negative	Across
79	GO:0006278	RNA-dependent DNA biosynthetic process	5/219	59/17252	0.000903179	0.0470238	0.0408408	Hsp90ab1/Src/Cct7/Mapk3/Hsp90aa1	5	BP	arc_TRNeg_UTNeg.1	Upregulated DEGs	Spatial	Arc	Negative	Across
80	GO:0007004	telomere maintenance via telomerase	5/219	59/17252	0.000903179	0.0470238	0.0408408	Hsp90ab1/Src/Cct7/Mapk3/Hsp90aa1	5	BP	arc_TRNeg_UTNeg.1	Upregulated DEGs	Spatial	Arc	Negative	Across
81	GO:1990138	neuron projection extension	9/219	196/17252	0.000915562	0.0470238	0.0408408	Cpne6/Hsp90ab1/Atp5g1/Dbn1/Ndn/Ptprs/Mag/Syt4/Hsp90aa1	9	BP	arc_TRNeg_UTNeg.1	Upregulated DEGs	Spatial	Arc	Negative	Across
82	GO:2001233	regulation of apoptotic signaling pathway	13/219	375/17252	0.00104408	0.0491693	0.0427042	Rpl11/Ppia/Camk2b/Grina/Src/Agt/Itm2c/Hsph1/Faim2/Maged1/Cx3cl1/Ubb/Pea15a	13	BP	arc_TRNeg_UTNeg.1	Upregulated DEGs	Spatial	Arc	Negative	Across
83	GO:0022626	cytosolic ribosome	33/339	107/17374	9.29778e-31	4.33276e-28	2.99486e-28	Rpl4/Rplp2/Rpl5/Rps2/Rpl11/Rps14/Uba52/Rps8/Rps29/Rps10/Rpl17/Rpl27a/Rpl36a/Rps15a/Rps7/Rpl31/Rpl26/Rps25/Rps28/Rps9/Rpl21/Rpl34/Rps16/Rps19/Rpl37/Rps23/Apod/Rpl18a/Rpl22/Rpl35a/Rps12/Rps20/Rpl29	33	CC	arc_TRNeg_UTNeg.1	All DEGs	Spatial	Arc	Negative	Across
84	GO:0043209	myelin sheath	38/339	207/17374	3.72796e-26	4.34307e-24	3.00199e-24	Eef1a1/Cox6a1/Actb/Uba52/Gapdh/Cox5b/Actg1/Atp5b/Syn1/Atp5o/Ppia/Uqcrc1/Hspa8/Stxbp1/Ywhag/Got2/Eef1a2/Ubc/Mdh1/Ckb/Mbp/Syn2/Ckmt1/Tubb4b/Slc25a4/Gstm1/Cycs/Pkm/Cnp/Mag/Tubb4a/Ehd3/Atp1a3/Cox5a/Atp6v1b2/Hsp90aa1/Cryab/Ubb	38	CC	arc_TRNeg_UTNeg.1	All DEGs	Spatial	Arc	Negative	Across
85	GO:0098800	inner mitochondrial membrane protein complex	29/339	116/17374	3.12059e-24	2.90839e-22	2.01032e-22	Atp5mpl/Cox6a1/Cox7c/Atp5k/Atp5j2/Ndufa3/Atp5b/Ndufb4/Atp5o/Ndufa2/Ndufc1/Uqcrc1/Ndufb3/Ndufa13/Chchd10/Atp5g1/Ndufs6/Atp5j/Atp5d/Romo1/Ndufa1/Ndufc2/Ndufa5/Ndufv1/Ndufa4/Micos10/Cox5a/Micos13/Smdt1	29	CC	arc_TRNeg_UTNeg.1	All DEGs	Spatial	Arc	Negative	Across
86	GO:0070469	respirasome	20/339	75/17374	1.10999e-17	5.74726e-16	3.97258e-16	Cox6a1/Cox8a/Cox7c/Ndufa3/Ndufb4/Cox7a2/Ndufa2/Ndufc1/Cox7b/Uqcrc1/Ndufb3/Ndufa13/Ndufs6/Ndufa1/Ndufc2/Cox6b1/Ndufa5/Ndufv1/Ndufa4/Cox5a	20	CC	arc_TRNeg_UTNeg.1	All DEGs	Spatial	Arc	Negative	Across
87	GO:0098984	neuron to neuron synapse	34/339	423/17374	2.75298e-12	7.54641e-11	5.21618e-11	Rpl4/Actb/Rpl5/Rps14/Gapdh/Syn1/Hspa8/Camk2b/Rps25/Prrt1/Cnih2/Prkar1b/Src/Rps19/Camk2n1/Rpl18a/Chrm1/Syn2/Dbn1/Gria2/Anks1b/Snap47/Chmp4b/Fabp5/Slc8a2/Ptprs/Prkcg/Dynll2/Dagla/Atp1a3/Nsmf/Atp2b2/Syp/Cryab	34	CC	arc_TRNeg_UTNeg.1	All DEGs	Spatial	Arc	Negative	Across
88	GO:0030672	synaptic vesicle membrane	16/339	118/17374	1.19282e-09	2.01857e-08	1.39526e-08	Syn1/Prrt1/Rab3a/Syn2/Syngr3/Gria2/Vamp2/Snap47/Atp6v0a1/Syngr1/Slc6a17/Ptprs/Sv2b/Syp/Slc17a7/Atp6v1g2	16	CC	arc_TRNeg_UTNeg.1	All DEGs	Spatial	Arc	Negative	Across
89	GO:0099501	exocytic vesicle membrane	16/339	118/17374	1.19282e-09	2.01857e-08	1.39526e-08	Syn1/Prrt1/Rab3a/Syn2/Syngr3/Gria2/Vamp2/Snap47/Atp6v0a1/Syngr1/Slc6a17/Ptprs/Sv2b/Syp/Slc17a7/Atp6v1g2	16	CC	arc_TRNeg_UTNeg.1	All DEGs	Spatial	Arc	Negative	Across
90	GO:0070069	cytochrome complex	8/339	25/17374	1.56686e-08	2.21259e-07	1.52937e-07	Cox6a1/Cox8a/Cox7c/Cox7b/Uqcrc1/Cox6b1/Ndufa4/Cox5a	8	CC	arc_TRNeg_UTNeg.1	All DEGs	Spatial	Arc	Negative	Across
91	GO:0150034	distal axon	26/339	377/17374	2.75657e-08	3.77812e-07	2.61149e-07	Actb/Actg1/Cplx2/Hspa8/Rpl26/Hsp90ab1/Atp5g1/Calb2/Rab3a/Got1/Cdk5r2/Chrm1/Dbn1/Gria2/Fkbp1a/Cbarp/Arpc5/Slc8a2/Prkcg/Atp1a3/Gpm6a/Rasgrf1/Syp/Hsp90aa1/Arpc2/Dctn2	26	CC	arc_TRNeg_UTNeg.1	All DEGs	Spatial	Arc	Negative	Across
92	GO:0005844	polysome	11/339	69/17374	8.81882e-08	1.02739e-06	7.10147e-07	Rpl11/Rps29/Rpl17/Rpl31/Rps25/Rps28/Rps23/Rpl18a/Eef2/Rpl29/Calr	11	CC	arc_TRNeg_UTNeg.1	All DEGs	Spatial	Arc	Negative	Across
93	GO:0005774	vacuolar membrane	14/339	184/17374	1.57654e-05	0.000138616	9.58133e-05	Atp6v0c/Hspa8/Ctsd/Hsp90ab1/Ctsa/Atp6v1f/Atraid/Slc48a1/Anxa6/Atp6v0a1/Spag9/Uba1/Atp6v1g1/Atp6v1g2	14	CC	arc_TRNeg_UTNeg.1	All DEGs	Spatial	Arc	Negative	Across
94	GO:0043197	dendritic spine	14/339	202/17374	4.45186e-05	0.000370458	0.000256065	Rac1/Hspa8/Cnih2/Strn4/Dbn1/Gria2/Dlgap3/Slc1a3/Slc8a2/Dagla/Atp1a3/Nsmf/Cryab/Arpc2	14	CC	arc_TRNeg_UTNeg.1	All DEGs	Spatial	Arc	Negative	Across
95	GO:0043204	perikaryon	11/339	139/17374	8.98158e-05	0.000734284	0.000507546	Hspa8/Camk2b/Got2/Hnrnpa2b1/Ckmt1/Resp18/Gria2/Ntsr2/Nsmf/Cryab/Arpc2	11	CC	arc_TRNeg_UTNeg.1	All DEGs	Spatial	Arc	Negative	Across
96	GO:0099522	region of cytosol	5/339	40/17374	0.0010313	0.00750919	0.00519045	Hspa8/Hnrnpa2b1/Dbn1/Anks1b/Prkcg	5	CC	arc_TRNeg_UTNeg.1	All DEGs	Spatial	Arc	Negative	Across
97	GO:0008250	oligosaccharyltransferase complex	3/339	12/17374	0.00142116	0.0101886	0.00704252	Tmem258/Ost4/Dad1	3	CC	arc_TRNeg_UTNeg.1	All DEGs	Spatial	Arc	Negative	Across
98	GO:0101031	chaperone complex	4/339	27/17374	0.00175254	0.0121591	0.00840455	Hspa8/Hsp90ab1/Stub1/Cct7	4	CC	arc_TRNeg_UTNeg.1	All DEGs	Spatial	Arc	Negative	Across
99	GO:0048786	presynaptic active zone	7/339	93/17374	0.00228369	0.0147842	0.010219	Syn1/Stxbp1/Rab3a/Gpm6a/Atp2b2/Syp/Slc17a7	7	CC	arc_TRNeg_UTNeg.1	All DEGs	Spatial	Arc	Negative	Across
100	GO:0098871	postsynaptic actin cytoskeleton	3/339	14/17374	0.00228426	0.0147842	0.010219	Actb/Actg1/Dbn1	3	CC	arc_TRNeg_UTNeg.1	All DEGs	Spatial	Arc	Negative	Across
101	GO:0030427	site of polarized growth	11/339	213/17374	0.00318211	0.0195113	0.0134865	Hsp90ab1/Cdk5r2/Dbn1/Gria2/Cbarp/Arpc5/Gpm6a/Rasgrf1/Hsp90aa1/Arpc2/Dctn2	11	CC	arc_TRNeg_UTNeg.1	All DEGs	Spatial	Arc	Negative	Across
102	GO:0031672	A band	4/339	38/17374	0.00623145	0.034163	0.0236139	Rpl4/Rpl17/S100a1/Cryab	4	CC	arc_TRNeg_UTNeg.1	All DEGs	Spatial	Arc	Negative	Across
103	GO:0005791	rough endoplasmic reticulum	6/339	86/17374	0.00671328	0.0363766	0.025144	Rpl4/Resp18/Pkm/Ptgds/Uba1/Vtn	6	CC	arc_TRNeg_UTNeg.1	All DEGs	Spatial	Arc	Negative	Across
104	GO:0005686	U2 snRNP	3/339	21/17374	0.0075452	0.0395063	0.0273073	Sf3b5/Snrpn/Snrpb	3	CC	arc_TRNeg_UTNeg.1	All DEGs	Spatial	Arc	Negative	Across
105	GO:0005838	proteasome regulatory particle	3/339	23/17374	0.00976277	0.049994	0.0345565	Sem1/Psmd2/Psmc3	3	CC	arc_TRNeg_UTNeg.1	All DEGs	Spatial	Arc	Negative	Across
106	GO:0022626	cytosolic ribosome	21/111	107/17374	7.11168e-26	1.79926e-23	1.42982e-23	Rpl4/Rplp2/Rpl5/Rps2/Rps14/Rpl17/Rpl27a/Rpl36a/Rps15a/Rps7/Rpl31/Rpl26/Rps25/Rps16/Rpl37/Rps23/Rpl18a/Rpl22/Rpl35a/Rps20/Rpl29	21	CC	arc_TRNeg_UTNeg.1	Downregulated DEGs	Spatial	Arc	Negative	Across
107	GO:0005743	mitochondrial inner membrane	29/111	414/17374	2.28728e-22	1.44671e-20	1.14966e-20	Atp5mpl/Cox6a1/Cox7c/Atp5j2/Cox5b/Ndufb4/Cox7a2/Ndufa2/Ndufc1/Cox7b/Ndufb3/Ndufa13/Mpc1/Ndufs6/Atp5j/Timm13/Cox6c/Romo1/Ndufa1/Ndufc2/Ndufa5/Slc25a4/Tmem256/Mrps21/Ndufa4/Slc1a3/Micos10/Micos13/Smdt1	29	CC	arc_TRNeg_UTNeg.1	Downregulated DEGs	Spatial	Arc	Negative	Across
108	GO:0070469	respirasome	14/111	75/17374	3.28723e-17	9.24077e-16	7.3434e-16	Cox6a1/Cox7c/Ndufb4/Cox7a2/Ndufa2/Ndufc1/Cox7b/Ndufb3/Ndufa13/Ndufs6/Ndufa1/Ndufc2/Ndufa5/Ndufa4	14	CC	arc_TRNeg_UTNeg.1	Downregulated DEGs	Spatial	Arc	Negative	Across
109	GO:0005844	polysome	6/111	69/17374	5.12966e-06	6.48902e-05	5.15666e-05	Rpl17/Rpl31/Rps25/Rps23/Rpl18a/Rpl29	6	CC	arc_TRNeg_UTNeg.1	Downregulated DEGs	Spatial	Arc	Negative	Across
110	GO:0070069	cytochrome complex	4/111	25/17374	1.7998e-05	0.000206977	0.000164479	Cox6a1/Cox7c/Cox7b/Ndufa4	4	CC	arc_TRNeg_UTNeg.1	Downregulated DEGs	Spatial	Arc	Negative	Across
111	GO:0014069	postsynaptic density	9/111	391/17374	0.000905292	0.00789789	0.00627625	Rpl4/Rpl5/Rps14/Rps25/Rpl18a/Gria2/Anks1b/Fabp5/Nsmf	9	CC	arc_TRNeg_UTNeg.1	Downregulated DEGs	Spatial	Arc	Negative	Across
112	GO:0005885	Arp2/3 protein complex	2/111	10/17374	0.00176041	0.012441	0.00988658	Arpc5/Arpc2	2	CC	arc_TRNeg_UTNeg.1	Downregulated DEGs	Spatial	Arc	Negative	Across
113	GO:0031672	A band	3/111	38/17374	0.00181944	0.012441	0.00988658	Rpl4/Rpl17/S100a1	3	CC	arc_TRNeg_UTNeg.1	Downregulated DEGs	Spatial	Arc	Negative	Across
114	GO:0005736	RNA polymerase I complex	2/111	11/17374	0.00214265	0.0138998	0.0110458	Polr2k/Polr2f	2	CC	arc_TRNeg_UTNeg.1	Downregulated DEGs	Spatial	Arc	Negative	Across
115	GO:0016363	nuclear matrix	4/111	87/17374	0.00233753	0.0147849	0.0117492	Basp1/Hnrnpa2b1/Nsmf/Matr3	4	CC	arc_TRNeg_UTNeg.1	Downregulated DEGs	Spatial	Arc	Negative	Across
116	GO:0008250	oligosaccharyltransferase complex	2/111	12/17374	0.00256047	0.0158	0.0125558	Tmem258/Ost4	2	CC	arc_TRNeg_UTNeg.1	Downregulated DEGs	Spatial	Arc	Negative	Across
117	GO:0016471	vacuolar proton-transporting V-type ATPase complex	2/111	18/17374	0.0057891	0.0318401	0.0253025	Atp6v1f/Atp6v1g1	2	CC	arc_TRNeg_UTNeg.1	Downregulated DEGs	Spatial	Arc	Negative	Across
118	GO:0043209	myelin sheath	33/228	207/17374	2.16793e-26	9.25705e-24	6.32122e-24	Eef1a1/Actb/Uba52/Gapdh/Actg1/Atp5b/Syn1/Atp5o/Ppia/Uqcrc1/Hspa8/Stxbp1/Ywhag/Got2/Ubc/Mdh1/Ckb/Mbp/Syn2/Ckmt1/Tubb4b/Gstm1/Pkm/Cnp/Mag/Tubb4a/Ehd3/Atp1a3/Cox5a/Atp6v1b2/Hsp90aa1/Cryab/Ubb	33	CC	arc_TRNeg_UTNeg.1	Upregulated DEGs	Spatial	Arc	Negative	Across
119	GO:0016469	proton-transporting two-sector ATPase complex	11/228	45/17374	1.07099e-11	2.28655e-09	1.56138e-09	Atp5k/Atp5b/Atp5o/Atp6v0c/Atp5g1/Atp6ap1/Atp5d/Atp6v0e2/Atp6v0a1/Atp6v1b2/Atp6v1g2	11	CC	arc_TRNeg_UTNeg.1	Upregulated DEGs	Spatial	Arc	Negative	Across
120	GO:0030672	synaptic vesicle membrane	15/228	118/17374	4.06862e-11	4.34325e-09	2.96581e-09	Syn1/Prrt1/Rab3a/Syn2/Syngr3/Vamp2/Snap47/Atp6v0a1/Syngr1/Slc6a17/Ptprs/Sv2b/Syp/Slc17a7/Atp6v1g2	15	CC	arc_TRNeg_UTNeg.1	Upregulated DEGs	Spatial	Arc	Negative	Across
121	GO:0099501	exocytic vesicle membrane	15/228	118/17374	4.06862e-11	4.34325e-09	2.96581e-09	Syn1/Prrt1/Rab3a/Syn2/Syngr3/Vamp2/Snap47/Atp6v0a1/Syngr1/Slc6a17/Ptprs/Sv2b/Syp/Slc17a7/Atp6v1g2	15	CC	arc_TRNeg_UTNeg.1	Upregulated DEGs	Spatial	Arc	Negative	Across
122	GO:0098984	neuron to neuron synapse	25/228	423/17374	3.53982e-10	2.15929e-08	1.47448e-08	Actb/Gapdh/Syn1/Hspa8/Camk2b/Prrt1/Cnih2/Prkar1b/Src/Rps19/Camk2n1/Chrm1/Syn2/Dbn1/Snap47/Chmp4b/Slc8a2/Ptprs/Prkcg/Dynll2/Dagla/Atp1a3/Atp2b2/Syp/Cryab	25	CC	arc_TRNeg_UTNeg.1	Upregulated DEGs	Spatial	Arc	Negative	Across
123	GO:0099572	postsynaptic specialization	24/228	427/17374	2.21698e-09	7.88876e-08	5.38688e-08	Actb/Gapdh/Syn1/Hspa8/Camk2b/Prrt1/Cnih2/Src/Rps19/Camk2n1/Chrm1/Syn2/Dbn1/Dlgap3/Snap47/Chmp4b/Slc8a2/Ptprs/Prkcg/Dynll2/Dagla/Atp2b2/Syp/Cryab	24	CC	arc_TRNeg_UTNeg.1	Upregulated DEGs	Spatial	Arc	Negative	Across
124	GO:0022626	cytosolic ribosome	12/228	107/17374	1.61553e-08	4.05782e-07	2.7709e-07	Rpl11/Uba52/Rps8/Rps29/Rps10/Rps28/Rps9/Rpl21/Rpl34/Rps19/Apod/Rps12	12	CC	arc_TRNeg_UTNeg.1	Upregulated DEGs	Spatial	Arc	Negative	Across
125	GO:0150034	distal axon	21/228	377/17374	2.75683e-08	6.53982e-07	4.46575e-07	Actb/Actg1/Cplx2/Hspa8/Hsp90ab1/Atp5g1/Calb2/Rab3a/Got1/Cdk5r2/Chrm1/Dbn1/Fkbp1a/Cbarp/Slc8a2/Prkcg/Atp1a3/Rasgrf1/Syp/Hsp90aa1/Dctn2	21	CC	arc_TRNeg_UTNeg.1	Upregulated DEGs	Spatial	Arc	Negative	Across
126	GO:0005753	mitochondrial proton-transporting ATP synthase complex	5/228	17/17374	2.02686e-06	2.98437e-05	2.03789e-05	Atp5k/Atp5b/Atp5o/Atp5g1/Atp5d	5	CC	arc_TRNeg_UTNeg.1	Upregulated DEGs	Spatial	Arc	Negative	Across
127	GO:0000323	lytic vacuole	19/228	442/17374	6.26062e-06	7.86261e-05	5.36902e-05	Psap/Atp6v0c/Hspa8/Ctsd/Hsp90ab1/Ftl1/Smpd1/Gaa/Ctsa/Rab3a/Src/Got1/Itm2c/Slc3a2/Atraid/Slc48a1/Anxa6/Nsg1/Uba1	19	CC	arc_TRNeg_UTNeg.1	Upregulated DEGs	Spatial	Arc	Negative	Across
128	GO:0005764	lysosome	19/228	442/17374	6.26062e-06	7.86261e-05	5.36902e-05	Psap/Atp6v0c/Hspa8/Ctsd/Hsp90ab1/Ftl1/Smpd1/Gaa/Ctsa/Rab3a/Src/Got1/Itm2c/Slc3a2/Atraid/Slc48a1/Anxa6/Nsg1/Uba1	19	CC	arc_TRNeg_UTNeg.1	Upregulated DEGs	Spatial	Arc	Negative	Across
129	GO:0070069	cytochrome complex	4/228	25/17374	0.000294231	0.00279193	0.00190648	Cox8a/Uqcrc1/Cox6b1/Cox5a	4	CC	arc_TRNeg_UTNeg.1	Upregulated DEGs	Spatial	Arc	Negative	Across
130	GO:0101031	chaperone complex	4/228	27/17374	0.000399894	0.00348479	0.00237961	Hspa8/Hsp90ab1/Stub1/Cct7	4	CC	arc_TRNeg_UTNeg.1	Upregulated DEGs	Spatial	Arc	Negative	Across
131	GO:0098871	postsynaptic actin cytoskeleton	3/228	14/17374	0.000729549	0.00576884	0.00393928	Actb/Actg1/Dbn1	3	CC	arc_TRNeg_UTNeg.1	Upregulated DEGs	Spatial	Arc	Negative	Across
132	GO:0016324	apical plasma membrane	12/228	322/17374	0.00116438	0.00857221	0.00585358	Cd81/Hsp90ab1/Igfbp2/Folr1/Ecrg4/Slc3a2/Anxa6/Akr1a1/Trf/Atp6v1b2/Atp2b2/Hsp90aa1	12	CC	arc_TRNeg_UTNeg.1	Upregulated DEGs	Spatial	Arc	Negative	Across
133	GO:0048786	presynaptic active zone	6/228	93/17374	0.00140981	0.0101503	0.00693121	Syn1/Stxbp1/Rab3a/Atp2b2/Syp/Slc17a7	6	CC	arc_TRNeg_UTNeg.1	Upregulated DEGs	Spatial	Arc	Negative	Across
134	GO:0043197	dendritic spine	9/228	202/17374	0.00142628	0.0101503	0.00693121	Hspa8/Cnih2/Strn4/Dbn1/Dlgap3/Slc8a2/Dagla/Atp1a3/Cryab	9	CC	arc_TRNeg_UTNeg.1	Upregulated DEGs	Spatial	Arc	Negative	Across
135	GO:0005844	polysome	5/228	69/17374	0.00211634	0.0132278	0.00903265	Rpl11/Rps29/Rps28/Eef2/Calr	5	CC	arc_TRNeg_UTNeg.1	Upregulated DEGs	Spatial	Arc	Negative	Across
136	GO:0043204	perikaryon	7/228	139/17374	0.0024136	0.014723	0.0100537	Hspa8/Camk2b/Got2/Ckmt1/Resp18/Ntsr2/Cryab	7	CC	arc_TRNeg_UTNeg.1	Upregulated DEGs	Spatial	Arc	Negative	Across
137	GO:0005874	microtubule	13/228	408/17374	0.00294807	0.0174837	0.0119388	Kif1a/Hspa8/Clip3/Dctn1/Cct7/Hsph1/Tubb4b/Cnp/Slc8a2/Tuba4a/Tubb4a/Dynll2/Dctn2	13	CC	arc_TRNeg_UTNeg.1	Upregulated DEGs	Spatial	Arc	Negative	Across
138	GO:0045177	apical part of cell	13/228	425/17374	0.00415981	0.022484	0.0153533	Actg1/Cd81/Hsp90ab1/Igfbp2/Folr1/Ecrg4/Slc3a2/Anxa6/Akr1a1/Trf/Atp6v1b2/Atp2b2/Hsp90aa1	13	CC	arc_TRNeg_UTNeg.1	Upregulated DEGs	Spatial	Arc	Negative	Across
139	GO:0099524	postsynaptic cytosol	3/228	26/17374	0.00464061	0.0244635	0.016705	Hspa8/Dbn1/Prkcg	3	CC	arc_TRNeg_UTNeg.1	Upregulated DEGs	Spatial	Arc	Negative	Across
140	GO:0005791	rough endoplasmic reticulum	5/228	86/17374	0.00548301	0.0282078	0.0192618	Resp18/Pkm/Ptgds/Uba1/Vtn	5	CC	arc_TRNeg_UTNeg.1	Upregulated DEGs	Spatial	Arc	Negative	Across
141	GO:0001917	photoreceptor inner segment	4/228	56/17374	0.00622367	0.031637	0.0216035	Hspa8/Bsg/Pkm/Atp1a3	4	CC	arc_TRNeg_UTNeg.1	Upregulated DEGs	Spatial	Arc	Negative	Across
142	GO:0008540	proteasome regulatory particle, base subcomplex	2/228	12/17374	0.0103772	0.047139	0.0321891	Psmd2/Psmc3	2	CC	arc_TRNeg_UTNeg.1	Upregulated DEGs	Spatial	Arc	Negative	Across
143	GO:0031143	pseudopodium	2/228	12/17374	0.0103772	0.047139	0.0321891	Cnp/Mapk3	2	CC	arc_TRNeg_UTNeg.1	Upregulated DEGs	Spatial	Arc	Negative	Across
144	GO:0097524	sperm plasma membrane	2/228	12/17374	0.0103772	0.047139	0.0321891	Hsp90ab1/Hsp90aa1	2	CC	arc_TRNeg_UTNeg.1	Upregulated DEGs	Spatial	Arc	Negative	Across
145	GO:0003735	structural constituent of ribosome	35/327	153/17119	6.15907e-28	3.44292e-25	2.898e-25	Rpl4/Rplp2/Rpl5/Rps2/Rpl11/Rps14/Rps8/Rps29/Rps10/Rpl22l1/Rpl17/Rpl27a/Rps15a/Rps7/Rpl31/Rpl26/Rps25/Rps28/Rps9/Rpl21/Rps16/Rps19/Rpl37/Rps23/Rpl18a/Rpl22/Rpl35a/Mrpl30/Rps12/Rps20/Rpl29/Mrps21/Mrpl28/Mrpl12/Mrpl33	35	MF	arc_TRNeg_UTNeg.1	All DEGs	Spatial	Arc	Negative	Across
146	GO:0015078	proton transmembrane transporter activity	22/327	101/17119	1.80532e-17	5.04588e-15	4.24726e-15	Cox6a1/Cox8a/Cox7c/Atp5k/Atp5j2/Atp5b/Cox7a2/Atp5o/Cox7b/Atp6v0c/Atp5g1/Atp6ap1/Atp5j/Atp5d/Cox6c/Atp6v1f/Atp6v0e2/Ndufa4/Atp6v0a1/Atp6v1g1/Cox5a/Atp6v1g2	22	MF	arc_TRNeg_UTNeg.1	All DEGs	Spatial	Arc	Negative	Across
147	GO:0004129	cytochrome-c oxidase activity	8/327	18/17119	6.03015e-10	6.74171e-08	5.67469e-08	Cox6a1/Cox8a/Cox7c/Cox7a2/Cox7b/Cox6c/Ndufa4/Cox5a	8	MF	arc_TRNeg_UTNeg.1	All DEGs	Spatial	Arc	Negative	Across
148	GO:0015002	heme-copper terminal oxidase activity	8/327	18/17119	6.03015e-10	6.74171e-08	5.67469e-08	Cox6a1/Cox8a/Cox7c/Cox7a2/Cox7b/Cox6c/Ndufa4/Cox5a	8	MF	arc_TRNeg_UTNeg.1	All DEGs	Spatial	Arc	Negative	Across
149	GO:0016676	oxidoreductase activity, acting on a heme group of donors, oxygen as acceptor	8/327	18/17119	6.03015e-10	6.74171e-08	5.67469e-08	Cox6a1/Cox8a/Cox7c/Cox7a2/Cox7b/Cox6c/Ndufa4/Cox5a	8	MF	arc_TRNeg_UTNeg.1	All DEGs	Spatial	Arc	Negative	Across
150	GO:0044769	ATPase activity, coupled to transmembrane movement of ions, rotational mechanism	8/327	22/17119	4.12225e-09	2.56037e-07	2.15514e-07	Atp5b/Atp6v0c/Atp6ap1/Atp6v1f/Atp6v0e2/Atp6v0a1/Atp6v1g1/Atp6v1g2	8	MF	arc_TRNeg_UTNeg.1	All DEGs	Spatial	Arc	Negative	Across
151	GO:0031625	ubiquitin protein ligase binding	18/327	292/17119	1.38186e-05	0.000551756	0.000464429	Rpl5/Rpl11/Uba52/Actg1/Uqcrc1/Atp6v0c/Hspa8/Hsp90ab1/Ubc/Src/Stub1/Ckb/Calr/Cul1/Nedd8/Hsp90aa1/Ubb/Prkacb	18	MF	arc_TRNeg_UTNeg.1	All DEGs	Spatial	Arc	Negative	Across
152	GO:0005200	structural constituent of cytoskeleton	8/327	60/17119	1.75412e-05	0.000653702	0.00055024	Actb/Actg1/Camk2b/Tubb4b/Arpc5/Tuba4a/Tubb4a/Arpc2	8	MF	arc_TRNeg_UTNeg.1	All DEGs	Spatial	Arc	Negative	Across
153	GO:0008137	NADH dehydrogenase (ubiquinone) activity	5/327	19/17119	2.3011e-05	0.000756656	0.000636899	Ndufa2/Ndufa13/Ndufc2/Ndufa5/Ndufv1	5	MF	arc_TRNeg_UTNeg.1	All DEGs	Spatial	Arc	Negative	Across
154	GO:0050136	NADH dehydrogenase (quinone) activity	5/327	19/17119	2.3011e-05	0.000756656	0.000636899	Ndufa2/Ndufa13/Ndufc2/Ndufa5/Ndufv1	5	MF	arc_TRNeg_UTNeg.1	All DEGs	Spatial	Arc	Negative	Across
155	GO:0045182	translation regulator activity	11/327	124/17119	2.58924e-05	0.000804102	0.000676836	Bc1/Eef1a1/Rps14/Rps9/Eef1a2/Eif4a2/Eif3f/Rpl22/Purb/Eef1g/Eef2	11	MF	arc_TRNeg_UTNeg.1	All DEGs	Spatial	Arc	Negative	Across
156	GO:0044183	protein folding chaperone	6/327	33/17119	3.32518e-05	0.000885132	0.000745041	Hspa8/Hsp90ab1/Fkbp8/Cct7/Hsp90aa1/Dnajb6	6	MF	arc_TRNeg_UTNeg.1	All DEGs	Spatial	Arc	Negative	Across
157	GO:0031386	protein tag	4/327	11/17119	3.87955e-05	0.000985757	0.00082974	Uba52/Ubc/Nedd8/Ubb	4	MF	arc_TRNeg_UTNeg.1	All DEGs	Spatial	Arc	Negative	Across
158	GO:0019843	rRNA binding	8/327	70/17119	5.48528e-05	0.00127761	0.0010754	Rpl4/Rpl5/Rpl11/Rps14/Rpl17/Rps9/Rpl37/Eef2	8	MF	arc_TRNeg_UTNeg.1	All DEGs	Spatial	Arc	Negative	Across
159	GO:0017075	syntaxin-1 binding	5/327	27/17119	0.000140917	0.00302972	0.0025502	Cplx2/Stxbp1/Vamp2/Syt4/Syp	5	MF	arc_TRNeg_UTNeg.1	All DEGs	Spatial	Arc	Negative	Across
160	GO:0051082	unfolded protein binding	8/327	85/17119	0.000218317	0.00435855	0.00366872	Hspa8/Hsp90ab1/Hspe1/Cct7/Calr/Hsp90aa1/Cryab/Dnajb6	8	MF	arc_TRNeg_UTNeg.1	All DEGs	Spatial	Arc	Negative	Across
161	GO:0003746	translation elongation factor activity	4/327	17/17119	0.000255523	0.00492543	0.00414587	Eef1a1/Eef1a2/Eef1g/Eef2	4	MF	arc_TRNeg_UTNeg.1	All DEGs	Spatial	Arc	Negative	Across
162	GO:0097718	disordered domain specific binding	5/327	34/17119	0.000435356	0.00811213	0.00682821	Gapdh/Hsp90ab1/Fkbp8/Ap2a2/Hsp90aa1	5	MF	arc_TRNeg_UTNeg.1	All DEGs	Spatial	Arc	Negative	Across
163	GO:0033218	amide binding	17/327	355/17119	0.000503897	0.00908641	0.00764829	Psap/Ppia/Hspa8/Ctsd/Hsp90ab1/Clip3/Folr1/Itm2c/Gstm1/Gria2/Fkbp1a/Dlgap3/Calr/Mag/Atp1a3/Cryab/Acot7	17	MF	arc_TRNeg_UTNeg.1	All DEGs	Spatial	Arc	Negative	Across
164	GO:0043208	glycosphingolipid binding	3/327	11/17119	0.00101685	0.0172247	0.0144986	Psap/Clip3/Mag	3	MF	arc_TRNeg_UTNeg.1	All DEGs	Spatial	Arc	Negative	Across
165	GO:0060590	ATPase regulator activity	5/327	41/17119	0.00105132	0.017285	0.0145492	Rab3a/Hsph1/Atpif1/Dnajb6/Pfn1	5	MF	arc_TRNeg_UTNeg.1	All DEGs	Spatial	Arc	Negative	Across
166	GO:0072341	modified amino acid binding	7/327	96/17119	0.00242786	0.0357151	0.0300624	Hspa8/Cpne6/Folr1/Hmgb1/Gstm1/Anxa6/Syt4	7	MF	arc_TRNeg_UTNeg.1	All DEGs	Spatial	Arc	Negative	Across
167	GO:1901681	sulfur compound binding	12/327	244/17119	0.00264098	0.037854	0.0318628	Ppia/Aplp1/Pdcd5/Hmgb1/Rpl22/Rpl29/Gstm1/Anxa6/Ptprs/Atp1a3/Vtn/Acot7	12	MF	arc_TRNeg_UTNeg.1	All DEGs	Spatial	Arc	Negative	Across
168	GO:0019001	guanyl nucleotide binding	15/327	353/17119	0.00337632	0.0449372	0.0378249	Eef1a1/Rac1/Hsp90ab1/Eef1a2/Rab3a/Arf3/Pde2a/Eef2/Diras2/Tubb4b/Anxa6/Tuba4a/Tubb4a/Ehd3/Hsp90aa1	15	MF	arc_TRNeg_UTNeg.1	All DEGs	Spatial	Arc	Negative	Across
169	GO:0032561	guanyl ribonucleotide binding	15/327	353/17119	0.00337632	0.0449372	0.0378249	Eef1a1/Rac1/Hsp90ab1/Eef1a2/Rab3a/Arf3/Pde2a/Eef2/Diras2/Tubb4b/Anxa6/Tuba4a/Tubb4a/Ehd3/Hsp90aa1	15	MF	arc_TRNeg_UTNeg.1	All DEGs	Spatial	Arc	Negative	Across
170	GO:0003735	structural constituent of ribosome	23/107	153/17119	1.03903e-25	2.40016e-23	2.11087e-23	Rpl4/Rplp2/Rpl5/Rps2/Rps14/Rpl22l1/Rpl17/Rpl27a/Rps15a/Rps7/Rpl31/Rpl26/Rps25/Rps16/Rpl37/Rps23/Rpl18a/Rpl22/Rpl35a/Rps20/Rpl29/Mrps21/Mrpl33	23	MF	arc_TRNeg_UTNeg.1	Downregulated DEGs	Spatial	Arc	Negative	Across
171	GO:0009055	electron transfer activity	10/107	75/17119	3.50341e-11	4.04644e-09	3.55873e-09	Cox6a1/Cox7c/Cox7a2/Ndufa2/Cox7b/Ndufa13/Cox6c/Ndufc2/Ndufa5/Ndufa4	10	MF	arc_TRNeg_UTNeg.1	Downregulated DEGs	Spatial	Arc	Negative	Across
172	GO:0015078	proton transmembrane transporter activity	10/107	101/17119	7.09853e-10	3.47992e-08	3.06049e-08	Cox6a1/Cox7c/Atp5j2/Cox7a2/Cox7b/Atp5j/Cox6c/Atp6v1f/Ndufa4/Atp6v1g1	10	MF	arc_TRNeg_UTNeg.1	Downregulated DEGs	Spatial	Arc	Negative	Across
173	GO:0004129	cytochrome-c oxidase activity	6/107	18/17119	9.03875e-10	3.47992e-08	3.06049e-08	Cox6a1/Cox7c/Cox7a2/Cox7b/Cox6c/Ndufa4	6	MF	arc_TRNeg_UTNeg.1	Downregulated DEGs	Spatial	Arc	Negative	Across
174	GO:0008137	NADH dehydrogenase (ubiquinone) activity	4/107	19/17119	5.20151e-06	0.000133505	0.000117414	Ndufa2/Ndufa13/Ndufc2/Ndufa5	4	MF	arc_TRNeg_UTNeg.1	Downregulated DEGs	Spatial	Arc	Negative	Across
175	GO:0050136	NADH dehydrogenase (quinone) activity	4/107	19/17119	5.20151e-06	0.000133505	0.000117414	Ndufa2/Ndufa13/Ndufc2/Ndufa5	4	MF	arc_TRNeg_UTNeg.1	Downregulated DEGs	Spatial	Arc	Negative	Across
176	GO:0048027	mRNA 5'-UTR binding	4/107	26/17119	1.9398e-05	0.000373411	0.000328404	Rpl5/Rps14/Rps7/Rpl26	4	MF	arc_TRNeg_UTNeg.1	Downregulated DEGs	Spatial	Arc	Negative	Across
177	GO:0051117	ATPase binding	6/107	97/17119	3.22691e-05	0.00053244	0.000468266	Rac1/Gria2/Atpif1/Atp6v1g1/S100a1/Arpc2	6	MF	arc_TRNeg_UTNeg.1	Downregulated DEGs	Spatial	Arc	Negative	Across
178	GO:0045182	translation regulator activity	5/107	124/17119	0.00108462	0.014738	0.0129617	Rps14/Eef1a2/Eif4a2/Rpl22/Purb	5	MF	arc_TRNeg_UTNeg.1	Downregulated DEGs	Spatial	Arc	Negative	Across
179	GO:0015078	proton transmembrane transporter activity	12/220	101/17119	6.55748e-09	3.27218e-06	2.67131e-06	Cox8a/Atp5k/Atp5b/Atp5o/Atp6v0c/Atp5g1/Atp6ap1/Atp5d/Atp6v0e2/Atp6v0a1/Cox5a/Atp6v1g2	12	MF	arc_TRNeg_UTNeg.1	Upregulated DEGs	Spatial	Arc	Negative	Across
180	GO:0003735	structural constituent of ribosome	12/220	153/17119	6.7589e-07	5.62115e-05	4.58894e-05	Rpl11/Rps8/Rps29/Rps10/Rps28/Rps9/Rpl21/Rps19/Mrpl30/Rps12/Mrpl28/Mrpl12	12	MF	arc_TRNeg_UTNeg.1	Upregulated DEGs	Spatial	Arc	Negative	Across
181	GO:0031625	ubiquitin protein ligase binding	16/220	292/17119	1.2362e-06	8.81235e-05	7.19413e-05	Rpl11/Uba52/Actg1/Uqcrc1/Atp6v0c/Hspa8/Hsp90ab1/Ubc/Src/Stub1/Ckb/Calr/Cul1/Hsp90aa1/Ubb/Prkacb	16	MF	arc_TRNeg_UTNeg.1	Upregulated DEGs	Spatial	Arc	Negative	Across
182	GO:0033218	amide binding	16/220	355/17119	1.48889e-05	0.000742957	0.000606527	Psap/Ppia/Hspa8/Ctsd/Hsp90ab1/Clip3/Folr1/Itm2c/Gstm1/Fkbp1a/Dlgap3/Calr/Mag/Atp1a3/Cryab/Acot7	16	MF	arc_TRNeg_UTNeg.1	Upregulated DEGs	Spatial	Arc	Negative	Across
183	GO:0017075	syntaxin-1 binding	5/220	27/17119	2.1471e-05	0.000974005	0.000795148	Cplx2/Stxbp1/Vamp2/Syt4/Syp	5	MF	arc_TRNeg_UTNeg.1	Upregulated DEGs	Spatial	Arc	Negative	Across
184	GO:0044183	protein folding chaperone	5/220	33/17119	5.92836e-05	0.00227558	0.00185771	Hspa8/Hsp90ab1/Cct7/Hsp90aa1/Dnajb6	5	MF	arc_TRNeg_UTNeg.1	Upregulated DEGs	Spatial	Arc	Negative	Across
185	GO:0005200	structural constituent of cytoskeleton	6/220	60/17119	0.000118091	0.0039285	0.0032071	Actb/Actg1/Camk2b/Tubb4b/Tuba4a/Tubb4a	6	MF	arc_TRNeg_UTNeg.1	Upregulated DEGs	Spatial	Arc	Negative	Across
186	GO:0031386	protein tag	3/220	11/17119	0.000320128	0.00939669	0.00767117	Uba52/Ubc/Ubb	3	MF	arc_TRNeg_UTNeg.1	Upregulated DEGs	Spatial	Arc	Negative	Across
187	GO:0043208	glycosphingolipid binding	3/220	11/17119	0.000320128	0.00939669	0.00767117	Psap/Clip3/Mag	3	MF	arc_TRNeg_UTNeg.1	Upregulated DEGs	Spatial	Arc	Negative	Across
188	GO:0019001	guanyl nucleotide binding	13/220	353/17119	0.000671125	0.0159472	0.0130188	Eef1a1/Hsp90ab1/Rab3a/Arf3/Pde2a/Eef2/Diras2/Tubb4b/Anxa6/Tuba4a/Tubb4a/Ehd3/Hsp90aa1	13	MF	arc_TRNeg_UTNeg.1	Upregulated DEGs	Spatial	Arc	Negative	Across
189	GO:0032561	guanyl ribonucleotide binding	13/220	353/17119	0.000671125	0.0159472	0.0130188	Eef1a1/Hsp90ab1/Rab3a/Arf3/Pde2a/Eef2/Diras2/Tubb4b/Anxa6/Tuba4a/Tubb4a/Ehd3/Hsp90aa1	13	MF	arc_TRNeg_UTNeg.1	Upregulated DEGs	Spatial	Arc	Negative	Across
190	GO:0097718	disordered domain specific binding	4/220	34/17119	0.00090959	0.0206312	0.0168427	Gapdh/Hsp90ab1/Ap2a2/Hsp90aa1	4	MF	arc_TRNeg_UTNeg.1	Upregulated DEGs	Spatial	Arc	Negative	Across
191	GO:0003746	translation elongation factor activity	3/220	17/17119	0.00124626	0.0242981	0.0198362	Eef1a1/Eef1g/Eef2	3	MF	arc_TRNeg_UTNeg.1	Upregulated DEGs	Spatial	Arc	Negative	Across
192	GO:0005496	steroid binding	6/220	93/17119	0.00126603	0.0242981	0.0198362	Atp5o/Cd81/Apod/Gstm1/Anxa6/Syp	6	MF	arc_TRNeg_UTNeg.1	Upregulated DEGs	Spatial	Arc	Negative	Across
193	GO:0032550	purine ribonucleoside binding	12/220	337/17119	0.00143063	0.0262812	0.0214551	Eef1a1/Hsp90ab1/Rab3a/Arf3/Eef2/Diras2/Tubb4b/Anxa6/Tuba4a/Tubb4a/Ehd3/Hsp90aa1	12	MF	arc_TRNeg_UTNeg.1	Upregulated DEGs	Spatial	Arc	Negative	Across
194	GO:0072341	modified amino acid binding	6/220	96/17119	0.00149162	0.0262812	0.0214551	Hspa8/Cpne6/Folr1/Gstm1/Anxa6/Syt4	6	MF	arc_TRNeg_UTNeg.1	Upregulated DEGs	Spatial	Arc	Negative	Across
195	GO:0032549	ribonucleoside binding	12/220	340/17119	0.00154153	0.0262812	0.0214551	Eef1a1/Hsp90ab1/Rab3a/Arf3/Eef2/Diras2/Tubb4b/Anxa6/Tuba4a/Tubb4a/Ehd3/Hsp90aa1	12	MF	arc_TRNeg_UTNeg.1	Upregulated DEGs	Spatial	Arc	Negative	Across
196	GO:0001883	purine nucleoside binding	12/220	341/17119	0.00158003	0.0262812	0.0214551	Eef1a1/Hsp90ab1/Rab3a/Arf3/Eef2/Diras2/Tubb4b/Anxa6/Tuba4a/Tubb4a/Ehd3/Hsp90aa1	12	MF	arc_TRNeg_UTNeg.1	Upregulated DEGs	Spatial	Arc	Negative	Across
197	GO:0005178	integrin binding	7/220	134/17119	0.00174064	0.0280187	0.0228736	Ppia/Cd81/Src/Igf2/Calr/Vtn/Cx3cl1	7	MF	arc_TRNeg_UTNeg.1	Upregulated DEGs	Spatial	Arc	Negative	Across
198	GO:0060590	ATPase regulator activity	4/220	41/17119	0.00185177	0.028876	0.0235735	Rab3a/Hsph1/Dnajb6/Pfn1	4	MF	arc_TRNeg_UTNeg.1	Upregulated DEGs	Spatial	Arc	Negative	Across
199	GO:0099186	structural constituent of postsynapse	3/220	20/17119	0.00203082	0.0298053	0.0243321	Actb/Actg1/Camk2b	3	MF	arc_TRNeg_UTNeg.1	Upregulated DEGs	Spatial	Arc	Negative	Across
200	GO:0016769	transferase activity, transferring nitrogenous groups	3/220	23/17119	0.00306672	0.0392383	0.0320329	Gapdh/Got2/Got1	3	MF	arc_TRNeg_UTNeg.1	Upregulated DEGs	Spatial	Arc	Negative	Across
201	GO:0008198	ferrous iron binding	3/220	25/17119	0.0039083	0.0464344	0.0379076	Ftl1/Fto/Trf	3	MF	arc_TRNeg_UTNeg.1	Upregulated DEGs	Spatial	Arc	Negative	Across

## Sheet: SpatialArcPositiveAcross
Column1	ID	Description	GeneRatio	BgRatio	pvalue	p.adjust	qvalue	geneID	Count	ONTOLOGY	region	reg	analysis	ieg	comparison	comparison_type
1	GO:0002181	cytoplasmic translation	15/158	88/17252	2.43094e-15	5.80509e-12	5.43763e-12	Rps2/Rps29/Rpl11/Rpl17/Tma7/Rps23/Eif4a2/Rpl26/Rpl22l1/Eef2/Rps28/Rpl35a/Rpl38/Rpl29/Rpl22	15	BP	arc_TRpos_UTpos.1	All DEGs	Spatial	Arc	Positive	Across
2	GO:0006119	oxidative phosphorylation	13/158	96/17252	4.0598e-12	3.60333e-09	3.37524e-09	Cox6a1/Cox7c/Cox5b/Atp5j2/Atp5b/Atp5j/Chchd10/Atp5d/Atp5o/Cox7a2/Cycs/Uqcrc1/Ndufs6	13	BP	arc_TRpos_UTpos.1	All DEGs	Spatial	Arc	Positive	Across
3	GO:0000028	ribosomal small subunit assembly	8/158	20/17252	4.75181e-12	3.60333e-09	3.37524e-09	Rps2/Rps14/Rps25/Rps10/Rps19/Rps28/Rpl38/Rps15	8	BP	arc_TRpos_UTpos.1	All DEGs	Spatial	Arc	Positive	Across
4	GO:1902600	proton transmembrane transport	12/158	79/17252	6.89353e-12	3.60333e-09	3.37524e-09	Atp5k/Atp5j2/Atp5b/Atp5j/Atp5g1/Atp5d/Atp5o/Atp1a3/Atp6v1f/Cox17/Atp6ap1/Slc25a4	12	BP	arc_TRpos_UTpos.1	All DEGs	Spatial	Arc	Positive	Across
5	GO:0042255	ribosome assembly	11/158	61/17252	7.54465e-12	3.60333e-09	3.37524e-09	Rpl5/Rps2/Rps14/Rpl11/Rps25/Rps10/Rps19/Rpl3/Rps28/Rpl38/Rps15	11	BP	arc_TRpos_UTpos.1	All DEGs	Spatial	Arc	Positive	Across
6	GO:0046034	ATP metabolic process	17/158	241/17252	7.98122e-11	2.72274e-08	2.55039e-08	Cox6a1/Atp5k/Cox7c/Cox5b/Atp5j2/Gapdh/Hspa8/Atp5b/Atp5j/Chchd10/Atp5g1/Atp5d/Atp5o/Cox7a2/Cycs/Uqcrc1/Ndufs6	17	BP	arc_TRpos_UTpos.1	All DEGs	Spatial	Arc	Positive	Across
7	GO:0015986	ATP synthesis coupled proton transport	7/158	18/17252	1.38276e-10	3.66892e-08	3.43668e-08	Atp5k/Atp5j2/Atp5b/Atp5j/Atp5g1/Atp5d/Atp5o	7	BP	arc_TRpos_UTpos.1	All DEGs	Spatial	Arc	Positive	Across
8	GO:0071826	ribonucleoprotein complex subunit organization	12/158	175/17252	7.41955e-08	1.10737e-05	1.03727e-05	Rpl5/Rps2/Rps14/Rpl11/Rps25/Rps10/Rps19/Rpl3/Rps28/Rpl38/Hsp90ab1/Rps15	12	BP	arc_TRpos_UTpos.1	All DEGs	Spatial	Arc	Positive	Across
9	GO:0006364	rRNA processing	12/158	205/17252	4.14644e-07	4.50077e-05	4.21588e-05	Rpl5/Rps14/Rpl11/Rps8/Rps7/Rps25/Rps19/Rpl26/Rps28/Rpl35a/Rps16/Rps15	12	BP	arc_TRpos_UTpos.1	All DEGs	Spatial	Arc	Positive	Across
10	GO:1990542	mitochondrial transmembrane transport	7/158	83/17252	1.09607e-05	0.000688794	0.000645194	Atp5j2/Atp5b/Atp5j/Atp5d/Atp5o/Romo1/Smdt1	7	BP	arc_TRpos_UTpos.1	All DEGs	Spatial	Arc	Positive	Across
11	GO:0045116	protein neddylation	4/158	18/17252	1.87506e-05	0.00111941	0.00104855	Rpl5/Rpl11/Cops9/Nedd8	4	BP	arc_TRpos_UTpos.1	All DEGs	Spatial	Arc	Positive	Across
12	GO:2001242	regulation of intrinsic apoptotic signaling pathway	7/158	164/17252	0.000792086	0.0326121	0.0305478	Rpl11/Rps7/Grina/Ndufa13/Rpl26/Ppia/Clu	7	BP	arc_TRpos_UTpos.1	All DEGs	Spatial	Arc	Positive	Across
13	GO:1904666	regulation of ubiquitin protein ligase activity	3/158	21/17252	0.000887998	0.0359413	0.0336663	Rpl5/Rpl11/Rps7	3	BP	arc_TRpos_UTpos.1	All DEGs	Spatial	Arc	Positive	Across
14	GO:0050821	protein stabilization	7/158	174/17252	0.0011196	0.0438297	0.0410553	Rpl5/Rpl11/Gapdh/Rps7/Stxbp1/Hsp90ab1/Clu	7	BP	arc_TRpos_UTpos.1	All DEGs	Spatial	Arc	Positive	Across
15	GO:2000059	negative regulation of ubiquitin-dependent protein catabolic process	4/158	52/17252	0.00130261	0.0486037	0.0455271	Rpl5/Rpl11/Rps7/Hsp90ab1	4	BP	arc_TRpos_UTpos.1	All DEGs	Spatial	Arc	Positive	Across
16	GO:0002181	cytoplasmic translation	10/83	88/17252	1.26566e-11	1.66561e-08	1.57608e-08	Rps2/Rpl17/Tma7/Rps23/Eif4a2/Rpl26/Rpl22l1/Rpl35a/Rpl29/Rpl22	10	BP	arc_TRpos_UTpos.1	Downregulated DEGs	Spatial	Arc	Positive	Across
17	GO:0006119	oxidative phosphorylation	8/83	96/17252	1.91414e-08	1.2595e-05	1.1918e-05	Cox6a1/Cox7c/Cox5b/Atp5j2/Atp5j/Cox7a2/Cycs/Ndufs6	8	BP	arc_TRpos_UTpos.1	Downregulated DEGs	Spatial	Arc	Positive	Across
18	GO:0042255	ribosome assembly	6/83	61/17252	4.63991e-07	0.000122122	0.000115558	Rpl5/Rps2/Rps14/Rps25/Rpl3/Rps15	6	BP	arc_TRpos_UTpos.1	Downregulated DEGs	Spatial	Arc	Positive	Across
19	GO:0033108	mitochondrial respiratory chain complex assembly	6/83	81/17252	2.51218e-06	0.000275502	0.000260694	Ndufc1/Ndufa13/Ndufa2/Cox17/Ndufa5/Ndufs6	6	BP	arc_TRpos_UTpos.1	Downregulated DEGs	Spatial	Arc	Positive	Across
20	GO:0006364	rRNA processing	8/83	205/17252	6.37524e-06	0.000493518	0.000466991	Rpl5/Rps14/Rps7/Rps25/Rpl26/Rpl35a/Rps16/Rps15	8	BP	arc_TRpos_UTpos.1	Downregulated DEGs	Spatial	Arc	Positive	Across
21	GO:0046034	ATP metabolic process	8/83	241/17252	2.06593e-05	0.00143093	0.00135401	Cox6a1/Cox7c/Cox5b/Atp5j2/Atp5j/Cox7a2/Cycs/Ndufs6	8	BP	arc_TRpos_UTpos.1	Downregulated DEGs	Spatial	Arc	Positive	Across
22	GO:1902600	proton transmembrane transport	5/83	79/17252	3.89024e-05	0.00243788	0.00230684	Atp5j2/Atp5j/Atp6v1f/Cox17/Slc25a4	5	BP	arc_TRpos_UTpos.1	Downregulated DEGs	Spatial	Arc	Positive	Across
23	GO:0045116	protein neddylation	3/83	18/17252	8.31677e-05	0.00456036	0.00431523	Rpl5/Cops9/Nedd8	3	BP	arc_TRpos_UTpos.1	Downregulated DEGs	Spatial	Arc	Positive	Across
24	GO:0071826	ribonucleoprotein complex subunit organization	6/83	175/17252	0.000197777	0.00963982	0.00912167	Rpl5/Rps2/Rps14/Rps25/Rpl3/Rps15	6	BP	arc_TRpos_UTpos.1	Downregulated DEGs	Spatial	Arc	Positive	Across
25	GO:0006839	mitochondrial transport	6/83	200/17252	0.00040506	0.0171954	0.0162712	Atp5j2/Atp5j/Ndufa13/Slc25a4/Romo1/Smdt1	6	BP	arc_TRpos_UTpos.1	Downregulated DEGs	Spatial	Arc	Positive	Across
26	GO:0015985	energy coupled proton transport, down electrochemical gradient	5/75	18/17252	1.11178e-08	9.60577e-06	8.11013e-06	Atp5k/Atp5b/Atp5g1/Atp5d/Atp5o	5	BP	arc_TRpos_UTpos.1	Upregulated DEGs	Spatial	Arc	Positive	Across
27	GO:0015986	ATP synthesis coupled proton transport	5/75	18/17252	1.11178e-08	9.60577e-06	8.11013e-06	Atp5k/Atp5b/Atp5g1/Atp5d/Atp5o	5	BP	arc_TRpos_UTpos.1	Upregulated DEGs	Spatial	Arc	Positive	Across
28	GO:0046034	ATP metabolic process	9/75	241/17252	9.82866e-07	0.000424598	0.000358487	Atp5k/Gapdh/Hspa8/Atp5b/Chchd10/Atp5g1/Atp5d/Atp5o/Uqcrc1	9	BP	arc_TRpos_UTpos.1	Upregulated DEGs	Spatial	Arc	Positive	Across
29	GO:0000028	ribosomal small subunit assembly	4/75	20/17252	1.51401e-06	0.000523243	0.000441774	Rps10/Rps19/Rps28/Rpl38	4	BP	arc_TRpos_UTpos.1	Upregulated DEGs	Spatial	Arc	Positive	Across
30	GO:0042274	ribosomal small subunit biogenesis	5/75	72/17252	1.51253e-05	0.00213493	0.00180252	Rps8/Rps10/Rps19/Rps28/Rpl38	5	BP	arc_TRpos_UTpos.1	Upregulated DEGs	Spatial	Arc	Positive	Across
31	GO:0002181	cytoplasmic translation	5/75	88/17252	4.01239e-05	0.00407848	0.00344345	Rps29/Rpl11/Eef2/Rps28/Rpl38	5	BP	arc_TRpos_UTpos.1	Upregulated DEGs	Spatial	Arc	Positive	Across
32	GO:1903793	positive regulation of anion transport	10/75	495/17252	5.37892e-05	0.00516376	0.00435975	Bsg/Camk2n1/Stxbp1/Nnat/Hsp90ab1/Ppia/Cd81/Clip3/Vamp2/Ecrg4	10	BP	arc_TRpos_UTpos.1	Upregulated DEGs	Spatial	Arc	Positive	Across
33	GO:0006119	oxidative phosphorylation	5/75	96/17252	6.09368e-05	0.00554204	0.00467914	Atp5b/Chchd10/Atp5d/Atp5o/Uqcrc1	5	BP	arc_TRpos_UTpos.1	Upregulated DEGs	Spatial	Arc	Positive	Across
34	GO:1903532	positive regulation of secretion by cell	8/75	330/17252	9.11776e-05	0.00716158	0.00604651	Bsg/Camk2n1/Cdk5r2/Stxbp1/Atp6ap1/Nnat/Ppia/Ecrg4	8	BP	arc_TRpos_UTpos.1	Upregulated DEGs	Spatial	Arc	Positive	Across
35	GO:0106027	neuron projection organization	5/75	108/17252	0.000106722	0.00801806	0.00676964	Camk2b/Kif1a/Atp1a3/Dctn1/Arhgap33	5	BP	arc_TRpos_UTpos.1	Upregulated DEGs	Spatial	Arc	Positive	Across
36	GO:0071826	ribonucleoprotein complex subunit organization	6/75	175/17252	0.000112799	0.00812152	0.00685699	Rpl11/Rps10/Rps19/Rps28/Rpl38/Hsp90ab1	6	BP	arc_TRpos_UTpos.1	Upregulated DEGs	Spatial	Arc	Positive	Across
37	GO:0050808	synapse organization	9/75	476/17252	0.000214584	0.0137265	0.0115892	Actb/Camk2b/Hspa8/Chchd10/Slc8a2/Syn1/Kif1a/Dctn1/Arhgap33	9	BP	arc_TRpos_UTpos.1	Upregulated DEGs	Spatial	Arc	Positive	Across
38	GO:0031647	regulation of protein stability	7/75	282/17252	0.00022242	0.0137265	0.0115892	Rpl11/Gapdh/Hspa8/Stxbp1/Hsp90ab1/Cd81/Clu	7	BP	arc_TRpos_UTpos.1	Upregulated DEGs	Spatial	Arc	Positive	Across
39	GO:0072659	protein localization to plasma membrane	7/75	293/17252	0.000280718	0.0167269	0.0141225	Actb/Camk2b/Bsg/Stxbp1/Cd81/Clip3/Vamp2	7	BP	arc_TRpos_UTpos.1	Upregulated DEGs	Spatial	Arc	Positive	Across
40	GO:1904029	regulation of cyclin-dependent protein kinase activity	4/75	77/17252	0.000350671	0.0189362	0.0159878	Actb/Camk2n1/Cdk5r2/Hsp90ab1	4	BP	arc_TRpos_UTpos.1	Upregulated DEGs	Spatial	Arc	Positive	Across
41	GO:0099504	synaptic vesicle cycle	6/75	222/17252	0.000407823	0.0206335	0.0174208	Actb/Actg1/Syn1/Prkar1b/Stxbp1/Vamp2	6	BP	arc_TRpos_UTpos.1	Upregulated DEGs	Spatial	Arc	Positive	Across
42	GO:1904951	positive regulation of establishment of protein localization	7/75	313/17252	0.000417923	0.0206335	0.0174208	Bsg/Camk2n1/Nnat/Hsp90ab1/Ppia/Cd81/Vamp2	7	BP	arc_TRpos_UTpos.1	Upregulated DEGs	Spatial	Arc	Positive	Across
43	GO:0001906	cell killing	5/75	154/17252	0.000554381	0.0252098	0.0212846	Gapdh/Hspa8/Rps19/Igf2/Hsp90ab1	5	BP	arc_TRpos_UTpos.1	Upregulated DEGs	Spatial	Arc	Positive	Across
44	GO:0017158	regulation of calcium ion-dependent exocytosis	3/75	44/17252	0.000919488	0.0378303	0.0319401	Cdk5r2/Stxbp1/Vamp2	3	BP	arc_TRpos_UTpos.1	Upregulated DEGs	Spatial	Arc	Positive	Across
45	GO:0030490	maturation of SSU-rRNA	3/75	49/17252	0.00125936	0.0453371	0.038278	Rps8/Rps19/Rps28	3	BP	arc_TRpos_UTpos.1	Upregulated DEGs	Spatial	Arc	Positive	Across
46	GO:0034248	regulation of cellular amide metabolic process	7/75	381/17252	0.00132543	0.0467417	0.0394639	Bc1/Gapdh/Aplp1/Eef2/Rpl38/Rps9/Clu	7	BP	arc_TRpos_UTpos.1	Upregulated DEGs	Spatial	Arc	Positive	Across
47	GO:0099175	regulation of postsynapse organization	4/75	111/17252	0.0013886	0.0479901	0.0405179	Camk2b/Hspa8/Kif1a/Arhgap33	4	BP	arc_TRpos_UTpos.1	Upregulated DEGs	Spatial	Arc	Positive	Across
48	GO:0022626	cytosolic ribosome	29/164	107/17374	9.37314e-35	3.26185e-32	2.55541e-32	Rpl4/Rpl5/Rps2/Rplp2/Rps14/Rps29/Rpl11/Rps8/Uba52/Rps7/Rps25/Rpl17/Rps10/Rps23/Rps19/Rpl26/Rpl3/Rps28/Rpl35a/Rpl36a/Rpl38/Rps15a/Rps16/Rps9/Rpl27a/Rps15/Rpl29/Rpl22/Rps12	29	CC	arc_TRpos_UTpos.1	All DEGs	Spatial	Arc	Positive	Across
49	GO:0098800	inner mitochondrial membrane protein complex	23/164	116/17374	2.92152e-24	2.54172e-22	1.99124e-22	Cox6a1/Atp5k/Cox7c/Atp5mpl/Ndufb4/Atp5j2/Atp5b/Atp5j/Chchd10/Ndufc1/Ndufa4/Ndufa3/Atp5g1/Ndufa13/Ndufa2/Micos10/Atp5d/Atp5o/Ndufa5/Uqcrc1/Ndufs6/Romo1/Smdt1	23	CC	arc_TRpos_UTpos.1	All DEGs	Spatial	Arc	Positive	Across
50	GO:0043209	myelin sheath	22/164	207/17374	3.79063e-17	1.19922e-15	9.39497e-16	Cox6a1/Eef1a1/Cox5b/Actb/Gapdh/Uba52/Actg1/Hspa8/Eef1a2/Atp5b/Ubc/Syn1/Atp5o/Atp1a3/Stxbp1/Tubb4b/Cycs/Uqcrc1/Ppia/Ckb/Mdh1/Slc25a4	22	CC	arc_TRpos_UTpos.1	All DEGs	Spatial	Arc	Positive	Across
51	GO:0070469	respirasome	15/164	75/17374	3.07201e-16	8.90882e-15	6.97939e-15	Cox8a/Cox6a1/Cox7c/Ndufb4/Cox7b/Ndufc1/Ndufa4/Ndufa3/Ndufa13/Ndufa2/Cox7a2/Ndufa5/Uqcrc1/Ndufs6/Cox6b1	15	CC	arc_TRpos_UTpos.1	All DEGs	Spatial	Arc	Positive	Across
52	GO:0070069	cytochrome complex	7/164	25/17374	2.44684e-09	4.48158e-08	3.51098e-08	Cox8a/Cox6a1/Cox7c/Cox7b/Ndufa4/Uqcrc1/Cox6b1	7	CC	arc_TRpos_UTpos.1	All DEGs	Spatial	Arc	Positive	Across
53	GO:0005844	polysome	9/164	69/17374	1.66634e-08	2.2889e-07	1.79318e-07	Rps29/Rpl11/Rps25/Rpl17/Rps23/Eef2/Rps28/Rpl38/Rpl29	9	CC	arc_TRpos_UTpos.1	All DEGs	Spatial	Arc	Positive	Across
54	GO:0098984	neuron to neuron synapse	18/164	423/17374	1.05949e-07	1.31679e-06	1.03161e-06	Rpl4/Rpl5/Rps14/Actb/Gapdh/Camk2b/Rps25/Hspa8/Cnih2/Gria2/Rps19/Slc8a2/Syn1/Camk2n1/Rpl38/Atp1a3/Prkar1b/Dynll2	18	CC	arc_TRpos_UTpos.1	All DEGs	Spatial	Arc	Positive	Across
55	GO:0150034	distal axon	13/164	377/17374	6.14167e-05	0.000610657	0.000478404	Actb/Actg1/Hspa8/Atp5g1/Gria2/Slc8a2/Rpl26/Arpc5/Cdk5r2/Atp1a3/Hsp90ab1/Gpm6a/Clu	13	CC	arc_TRpos_UTpos.1	All DEGs	Spatial	Arc	Positive	Across
56	GO:0043197	dendritic spine	7/164	202/17374	0.00310082	0.0256925	0.0201281	Rac1/Hspa8/Cnih2/Gria2/Slc8a2/Atp1a3/Arhgap33	7	CC	arc_TRpos_UTpos.1	All DEGs	Spatial	Arc	Positive	Across
57	GO:0008180	COP9 signalosome	3/164	34/17374	0.00398664	0.03083	0.024153	Basp1/Hsp90ab1/Cops9	3	CC	arc_TRpos_UTpos.1	All DEGs	Spatial	Arc	Positive	Across
58	GO:0016235	aggresome	3/164	34/17374	0.00398664	0.03083	0.024153	Psap/Eef2/Clu	3	CC	arc_TRpos_UTpos.1	All DEGs	Spatial	Arc	Positive	Across
59	GO:0008250	oligosaccharyltransferase complex	2/164	12/17374	0.00549297	0.0398241	0.0311991	Tmem258/Ost4	2	CC	arc_TRpos_UTpos.1	All DEGs	Spatial	Arc	Positive	Across
60	GO:0070062	extracellular exosome	4/164	77/17374	0.00606946	0.0431056	0.0337699	Actg1/Hspa8/Hnrnpa2b1/Cd81	4	CC	arc_TRpos_UTpos.1	All DEGs	Spatial	Arc	Positive	Across
61	GO:0022626	cytosolic ribosome	19/85	107/17374	5.71197e-25	1.21094e-22	1.0041e-22	Rpl4/Rpl5/Rps2/Rplp2/Rps14/Rps7/Rps25/Rpl17/Rps23/Rpl26/Rpl3/Rpl35a/Rpl36a/Rps15a/Rps16/Rpl27a/Rps15/Rpl29/Rpl22	19	CC	arc_TRpos_UTpos.1	Downregulated DEGs	Spatial	Arc	Positive	Across
62	GO:0098800	inner mitochondrial membrane protein complex	15/85	116/17374	1.11901e-17	5.93075e-16	4.91775e-16	Cox6a1/Cox7c/Atp5mpl/Ndufb4/Atp5j2/Atp5j/Ndufc1/Ndufa4/Ndufa13/Ndufa2/Micos10/Ndufa5/Ndufs6/Romo1/Smdt1	15	CC	arc_TRpos_UTpos.1	Downregulated DEGs	Spatial	Arc	Positive	Across
63	GO:0070469	respirasome	11/85	75/17374	7.47964e-14	1.58568e-12	1.31484e-12	Cox6a1/Cox7c/Ndufb4/Cox7b/Ndufc1/Ndufa4/Ndufa13/Ndufa2/Cox7a2/Ndufa5/Ndufs6	11	CC	arc_TRpos_UTpos.1	Downregulated DEGs	Spatial	Arc	Positive	Across
64	GO:0070069	cytochrome complex	4/85	25/17374	6.23996e-06	6.61435e-05	5.48459e-05	Cox6a1/Cox7c/Cox7b/Ndufa4	4	CC	arc_TRpos_UTpos.1	Downregulated DEGs	Spatial	Arc	Positive	Across
65	GO:0005844	polysome	4/85	69/17374	0.000362056	0.00307023	0.00254583	Rps25/Rpl17/Rps23/Rpl29	4	CC	arc_TRpos_UTpos.1	Downregulated DEGs	Spatial	Arc	Positive	Across
66	GO:0008250	oligosaccharyltransferase complex	2/85	12/17374	0.00151229	0.0114502	0.00949444	Tmem258/Ost4	2	CC	arc_TRpos_UTpos.1	Downregulated DEGs	Spatial	Arc	Positive	Across
67	GO:0000153	cytoplasmic ubiquitin ligase complex	2/85	15/17374	0.00238309	0.0174212	0.0144456	Rbx1/Elob	2	CC	arc_TRpos_UTpos.1	Downregulated DEGs	Spatial	Arc	Positive	Across
68	GO:0043209	myelin sheath	5/85	207/17374	0.00346989	0.0245205	0.0203323	Cox6a1/Cox5b/Eef1a2/Cycs/Slc25a4	5	CC	arc_TRpos_UTpos.1	Downregulated DEGs	Spatial	Arc	Positive	Across
69	GO:0043209	myelin sheath	17/79	207/17374	4.22699e-17	1.16665e-14	8.76545e-15	Eef1a1/Actb/Gapdh/Uba52/Actg1/Hspa8/Atp5b/Ubc/Syn1/Atp5o/Atp1a3/Stxbp1/Tubb4b/Uqcrc1/Ppia/Ckb/Mdh1	17	CC	arc_TRpos_UTpos.1	Upregulated DEGs	Spatial	Arc	Positive	Across
70	GO:0022627	cytosolic small ribosomal subunit	8/79	45/17374	2.39068e-11	3.29913e-09	2.47875e-09	Rps29/Rps8/Uba52/Rps10/Rps19/Rps28/Rps9/Rps12	8	CC	arc_TRpos_UTpos.1	Upregulated DEGs	Spatial	Arc	Positive	Across
71	GO:0005753	mitochondrial proton-transporting ATP synthase complex	5/79	17/17374	1.01358e-08	4.66247e-07	3.50307e-07	Atp5k/Atp5b/Atp5g1/Atp5d/Atp5o	5	CC	arc_TRpos_UTpos.1	Upregulated DEGs	Spatial	Arc	Positive	Across
72	GO:0045259	proton-transporting ATP synthase complex	5/79	18/17374	1.39844e-08	4.82461e-07	3.6249e-07	Atp5k/Atp5b/Atp5g1/Atp5d/Atp5o	5	CC	arc_TRpos_UTpos.1	Upregulated DEGs	Spatial	Arc	Positive	Across
73	GO:0098984	neuron to neuron synapse	13/79	423/17374	5.39695e-08	1.36508e-06	1.02563e-06	Actb/Gapdh/Camk2b/Hspa8/Cnih2/Rps19/Slc8a2/Syn1/Camk2n1/Rpl38/Atp1a3/Prkar1b/Dynll2	13	CC	arc_TRpos_UTpos.1	Upregulated DEGs	Spatial	Arc	Positive	Across
74	GO:0005844	polysome	5/79	69/17374	1.53059e-05	0.000201163	0.000151141	Rps29/Rpl11/Eef2/Rps28/Rpl38	5	CC	arc_TRpos_UTpos.1	Upregulated DEGs	Spatial	Arc	Positive	Across
75	GO:0150034	distal axon	9/79	377/17374	5.22844e-05	0.000627413	0.000471397	Actb/Actg1/Hspa8/Atp5g1/Slc8a2/Cdk5r2/Atp1a3/Hsp90ab1/Clu	9	CC	arc_TRpos_UTpos.1	Upregulated DEGs	Spatial	Arc	Positive	Across
76	GO:0070069	cytochrome complex	3/79	25/17374	0.000193629	0.00205545	0.00154433	Cox8a/Uqcrc1/Cox6b1	3	CC	arc_TRpos_UTpos.1	Upregulated DEGs	Spatial	Arc	Positive	Across
77	GO:0016234	inclusion body	4/79	71/17374	0.0003053	0.00290561	0.00218309	Psap/Eef2/Hsp90ab1/Clu	4	CC	arc_TRpos_UTpos.1	Upregulated DEGs	Spatial	Arc	Positive	Across
78	GO:0098871	postsynaptic actin cytoskeleton	2/79	14/17374	0.00179306	0.0133752	0.0100493	Actb/Actg1	2	CC	arc_TRpos_UTpos.1	Upregulated DEGs	Spatial	Arc	Positive	Across
79	GO:0001917	photoreceptor inner segment	3/79	56/17374	0.002109	0.0149253	0.0112139	Hspa8/Bsg/Atp1a3	3	CC	arc_TRpos_UTpos.1	Upregulated DEGs	Spatial	Arc	Positive	Across
80	GO:0043197	dendritic spine	5/79	202/17374	0.00227098	0.0156698	0.0117732	Hspa8/Cnih2/Slc8a2/Atp1a3/Arhgap33	5	CC	arc_TRpos_UTpos.1	Upregulated DEGs	Spatial	Arc	Positive	Across
81	GO:0005874	microtubule	7/79	408/17374	0.00253746	0.0162869	0.0122369	Hspa8/Slc8a2/Kif1a/Tubb4b/Dctn1/Clip3/Dynll2	7	CC	arc_TRpos_UTpos.1	Upregulated DEGs	Spatial	Arc	Positive	Across
82	GO:0005868	cytoplasmic dynein complex	2/79	22/17374	0.00444565	0.0272666	0.0204864	Dctn1/Dynll2	2	CC	arc_TRpos_UTpos.1	Upregulated DEGs	Spatial	Arc	Positive	Across
83	GO:0030667	secretory granule membrane	3/79	77/17374	0.00519832	0.0298904	0.0224577	Bsg/Kif1a/Vamp2	3	CC	arc_TRpos_UTpos.1	Upregulated DEGs	Spatial	Arc	Positive	Across
84	GO:0070062	extracellular exosome	3/79	77/17374	0.00519832	0.0298904	0.0224577	Actg1/Hspa8/Cd81	3	CC	arc_TRpos_UTpos.1	Upregulated DEGs	Spatial	Arc	Positive	Across
85	GO:0101031	chaperone complex	2/79	27/17374	0.00665658	0.0374942	0.0281707	Hspa8/Hsp90ab1	2	CC	arc_TRpos_UTpos.1	Upregulated DEGs	Spatial	Arc	Positive	Across
86	GO:0003735	structural constituent of ribosome	28/159	153/17119	1.42108e-28	4.91694e-26	3.99398e-26	Rpl4/Rpl5/Rps2/Rplp2/Rps14/Rps29/Rpl11/Rps8/Rps7/Rps25/Rpl17/Rps10/Rps23/Rps19/Rpl26/Rpl22l1/Rpl3/Rps28/Rpl35a/Rpl38/Rps15a/Rps16/Rps9/Rpl27a/Rps15/Rpl29/Rpl22/Rps12	28	MF	arc_TRpos_UTpos.1	All DEGs	Spatial	Arc	Positive	Across
87	GO:0015078	proton transmembrane transporter activity	16/159	101/17119	1.15532e-15	1.9987e-13	1.62352e-13	Cox8a/Cox6a1/Atp5k/Cox7c/Atp5j2/Cox7b/Atp5b/Atp5j/Ndufa4/Atp5g1/Cox6c/Atp5d/Atp5o/Cox7a2/Atp6v1f/Atp6ap1	16	MF	arc_TRpos_UTpos.1	All DEGs	Spatial	Arc	Positive	Across
88	GO:0004129	cytochrome-c oxidase activity	7/159	18/17119	1.5251e-10	1.05537e-08	8.57269e-09	Cox8a/Cox6a1/Cox7c/Cox7b/Ndufa4/Cox6c/Cox7a2	7	MF	arc_TRpos_UTpos.1	All DEGs	Spatial	Arc	Positive	Across
89	GO:0015002	heme-copper terminal oxidase activity	7/159	18/17119	1.5251e-10	1.05537e-08	8.57269e-09	Cox8a/Cox6a1/Cox7c/Cox7b/Ndufa4/Cox6c/Cox7a2	7	MF	arc_TRpos_UTpos.1	All DEGs	Spatial	Arc	Positive	Across
90	GO:0016676	oxidoreductase activity, acting on a heme group of donors, oxygen as acceptor	7/159	18/17119	1.5251e-10	1.05537e-08	8.57269e-09	Cox8a/Cox6a1/Cox7c/Cox7b/Ndufa4/Cox6c/Cox7a2	7	MF	arc_TRpos_UTpos.1	All DEGs	Spatial	Arc	Positive	Across
91	GO:0008097	5S rRNA binding	5/159	13/17119	7.86528e-08	2.72139e-06	2.21056e-06	Rpl4/Rpl5/Rpl11/Rpl3/Eef2	5	MF	arc_TRpos_UTpos.1	All DEGs	Spatial	Arc	Positive	Across
92	GO:0045182	translation regulator activity	9/159	124/17119	2.3394e-06	6.74528e-05	5.47913e-05	Bc1/Eef1a1/Rps14/Eef1a2/Eif4a2/Eef2/Rps9/Purb/Rpl22	9	MF	arc_TRpos_UTpos.1	All DEGs	Spatial	Arc	Positive	Across
93	GO:0031625	ubiquitin protein ligase binding	11/159	292/17119	9.1149e-05	0.00225746	0.00183372	Rpl5/Rpl11/Uba52/Actg1/Hspa8/Ubc/Hsp90ab1/Uqcrc1/Ckb/Clu/Nedd8	11	MF	arc_TRpos_UTpos.1	All DEGs	Spatial	Arc	Positive	Across
94	GO:0031386	protein tag	3/159	11/17119	0.000122824	0.00283313	0.00230133	Uba52/Ubc/Nedd8	3	MF	arc_TRpos_UTpos.1	All DEGs	Spatial	Arc	Positive	Across
95	GO:0005200	structural constituent of cytoskeleton	5/159	60/17119	0.000234766	0.00477818	0.00388127	Actb/Camk2b/Actg1/Arpc5/Tubb4b	5	MF	arc_TRpos_UTpos.1	All DEGs	Spatial	Arc	Positive	Across
96	GO:0003746	translation elongation factor activity	3/159	17/17119	0.000485861	0.00933933	0.00758625	Eef1a1/Eef1a2/Eef2	3	MF	arc_TRpos_UTpos.1	All DEGs	Spatial	Arc	Positive	Across
97	GO:0008137	NADH dehydrogenase (ubiquinone) activity	3/159	19/17119	0.000682976	0.0112528	0.00914058	Ndufa13/Ndufa2/Ndufa5	3	MF	arc_TRpos_UTpos.1	All DEGs	Spatial	Arc	Positive	Across
98	GO:0050136	NADH dehydrogenase (quinone) activity	3/159	19/17119	0.000682976	0.0112528	0.00914058	Ndufa13/Ndufa2/Ndufa5	3	MF	arc_TRpos_UTpos.1	All DEGs	Spatial	Arc	Positive	Across
99	GO:0055106	ubiquitin-protein transferase regulator activity	3/159	19/17119	0.000682976	0.0112528	0.00914058	Rpl5/Rpl11/Rps7	3	MF	arc_TRpos_UTpos.1	All DEGs	Spatial	Arc	Positive	Across
100	GO:0099186	structural constituent of postsynapse	3/159	20/17119	0.000798045	0.0115052	0.00934553	Actb/Camk2b/Actg1	3	MF	arc_TRpos_UTpos.1	All DEGs	Spatial	Arc	Positive	Across
101	GO:0016874	ligase activity	6/159	154/17119	0.00317298	0.0343079	0.027868	Atp5j2/Atp5b/Atp5j/Atp5d/Atp5o/Atp6ap1	6	MF	arc_TRpos_UTpos.1	All DEGs	Spatial	Arc	Positive	Across
102	GO:0044183	protein folding chaperone	3/159	33/17119	0.00349661	0.0366615	0.0297798	Hspa8/Fkbp8/Hsp90ab1	3	MF	arc_TRpos_UTpos.1	All DEGs	Spatial	Arc	Positive	Across
103	GO:0097718	disordered domain specific binding	3/159	34/17119	0.00380912	0.0387633	0.0314871	Gapdh/Fkbp8/Hsp90ab1	3	MF	arc_TRpos_UTpos.1	All DEGs	Spatial	Arc	Positive	Across
104	GO:0043208	glycosphingolipid binding	2/159	11/17119	0.00446253	0.043095	0.0350056	Psap/Clip3	2	MF	arc_TRpos_UTpos.1	All DEGs	Spatial	Arc	Positive	Across
105	GO:0031369	translation initiation factor binding	3/159	36/17119	0.00448387	0.043095	0.0350056	Bc1/Rps19/Rbx1	3	MF	arc_TRpos_UTpos.1	All DEGs	Spatial	Arc	Positive	Across
106	GO:0003735	structural constituent of ribosome	19/83	153/17119	5.8996e-22	9.97032e-20	8.69414e-20	Rpl4/Rpl5/Rps2/Rplp2/Rps14/Rps7/Rps25/Rpl17/Rps23/Rpl26/Rpl22l1/Rpl3/Rpl35a/Rps15a/Rps16/Rpl27a/Rps15/Rpl29/Rpl22	19	MF	arc_TRpos_UTpos.1	Downregulated DEGs	Spatial	Arc	Positive	Across
107	GO:0009055	electron transfer activity	9/83	75/17119	9.18968e-11	6.47369e-09	5.64508e-09	Cox6a1/Cox7c/Cox7b/Ndufa4/Ndufa13/Ndufa2/Cox6c/Cox7a2/Ndufa5	9	MF	arc_TRpos_UTpos.1	Downregulated DEGs	Spatial	Arc	Positive	Across
108	GO:0004129	cytochrome-c oxidase activity	6/83	18/17119	1.91529e-10	6.47369e-09	5.64508e-09	Cox6a1/Cox7c/Cox7b/Ndufa4/Cox6c/Cox7a2	6	MF	arc_TRpos_UTpos.1	Downregulated DEGs	Spatial	Arc	Positive	Across
109	GO:0015002	heme-copper terminal oxidase activity	6/83	18/17119	1.91529e-10	6.47369e-09	5.64508e-09	Cox6a1/Cox7c/Cox7b/Ndufa4/Cox6c/Cox7a2	6	MF	arc_TRpos_UTpos.1	Downregulated DEGs	Spatial	Arc	Positive	Across
110	GO:0016676	oxidoreductase activity, acting on a heme group of donors, oxygen as acceptor	6/83	18/17119	1.91529e-10	6.47369e-09	5.64508e-09	Cox6a1/Cox7c/Cox7b/Ndufa4/Cox6c/Cox7a2	6	MF	arc_TRpos_UTpos.1	Downregulated DEGs	Spatial	Arc	Positive	Across
111	GO:0015078	proton transmembrane transporter activity	9/83	101/17119	1.38052e-09	3.33296e-08	2.90635e-08	Cox6a1/Cox7c/Atp5j2/Cox7b/Atp5j/Ndufa4/Cox6c/Cox7a2/Atp6v1f	9	MF	arc_TRpos_UTpos.1	Downregulated DEGs	Spatial	Arc	Positive	Across
112	GO:0048027	mRNA 5'-UTR binding	4/83	26/17119	7.08011e-06	0.000149567	0.000130423	Rpl5/Rps14/Rps7/Rpl26	4	MF	arc_TRpos_UTpos.1	Downregulated DEGs	Spatial	Arc	Positive	Across
113	GO:0008137	NADH dehydrogenase (ubiquinone) activity	3/83	19/17119	0.000100687	0.00141801	0.00123651	Ndufa13/Ndufa2/Ndufa5	3	MF	arc_TRpos_UTpos.1	Downregulated DEGs	Spatial	Arc	Positive	Across
114	GO:0050136	NADH dehydrogenase (quinone) activity	3/83	19/17119	0.000100687	0.00141801	0.00123651	Ndufa13/Ndufa2/Ndufa5	3	MF	arc_TRpos_UTpos.1	Downregulated DEGs	Spatial	Arc	Positive	Across
115	GO:0045182	translation regulator activity	5/83	124/17119	0.000340017	0.00383086	0.00334052	Rps14/Eef1a2/Eif4a2/Purb/Rpl22	5	MF	arc_TRpos_UTpos.1	Downregulated DEGs	Spatial	Arc	Positive	Across
116	GO:0003697	single-stranded DNA binding	4/83	111/17119	0.00207569	0.0184627	0.0160995	Sub1/Hnrnpdl/Hnrnpa2b1/Purb	4	MF	arc_TRpos_UTpos.1	Downregulated DEGs	Spatial	Arc	Positive	Across
117	GO:0055106	ubiquitin-protein transferase regulator activity	2/83	19/17119	0.00376439	0.0302944	0.0264168	Rpl5/Rps7	2	MF	arc_TRpos_UTpos.1	Downregulated DEGs	Spatial	Arc	Positive	Across
118	GO:0003735	structural constituent of ribosome	9/76	153/17119	2.45676e-08	6.28931e-06	4.57734e-06	Rps29/Rpl11/Rps8/Rps10/Rps19/Rps28/Rpl38/Rps9/Rps12	9	MF	arc_TRpos_UTpos.1	Upregulated DEGs	Spatial	Arc	Positive	Across
119	GO:0046933	proton-transporting ATP synthase activity, rotational mechanism	4/76	11/17119	1.15594e-07	1.47961e-05	1.07685e-05	Atp5b/Atp5d/Atp5o/Atp6ap1	4	MF	arc_TRpos_UTpos.1	Upregulated DEGs	Spatial	Arc	Positive	Across
120	GO:0031625	ubiquitin protein ligase binding	9/76	292/17119	5.66058e-06	0.000289822	0.000210931	Rpl11/Uba52/Actg1/Hspa8/Ubc/Hsp90ab1/Uqcrc1/Ckb/Clu	9	MF	arc_TRpos_UTpos.1	Upregulated DEGs	Spatial	Arc	Positive	Across
121	GO:0099186	structural constituent of postsynapse	3/76	20/17119	9.07883e-05	0.00332026	0.00241647	Actb/Camk2b/Actg1	3	MF	arc_TRpos_UTpos.1	Upregulated DEGs	Spatial	Arc	Positive	Across
122	GO:0005200	structural constituent of cytoskeleton	4/76	60/17119	0.000144873	0.00463595	0.00337402	Actb/Camk2b/Actg1/Tubb4b	4	MF	arc_TRpos_UTpos.1	Upregulated DEGs	Spatial	Arc	Positive	Across
123	GO:0033218	amide binding	8/76	355/17119	0.000174573	0.00496564	0.00361397	Psap/Hspa8/Ctsd/Atp1a3/Hsp90ab1/Ppia/Clip3/Clu	8	MF	arc_TRpos_UTpos.1	Upregulated DEGs	Spatial	Arc	Positive	Across
124	GO:0019887	protein kinase regulator activity	5/76	164/17119	0.000810609	0.0188651	0.0137299	Camk2n1/Igf2/Cdk5r2/Prkar1b/Hsp90ab1	5	MF	arc_TRpos_UTpos.1	Upregulated DEGs	Spatial	Arc	Positive	Across
125	GO:0031386	protein tag	2/76	11/17119	0.00104241	0.0189911	0.0138217	Uba52/Ubc	2	MF	arc_TRpos_UTpos.1	Upregulated DEGs	Spatial	Arc	Positive	Across
126	GO:0043208	glycosphingolipid binding	2/76	11/17119	0.00104241	0.0189911	0.0138217	Psap/Clip3	2	MF	arc_TRpos_UTpos.1	Upregulated DEGs	Spatial	Arc	Positive	Across
127	GO:0008097	5S rRNA binding	2/76	13/17119	0.00146985	0.023337	0.0169845	Rpl11/Eef2	2	MF	arc_TRpos_UTpos.1	Upregulated DEGs	Spatial	Arc	Positive	Across
128	GO:0045182	translation regulator activity	4/76	124/17119	0.0022504	0.0303212	0.0220676	Bc1/Eef1a1/Eef2/Rps9	4	MF	arc_TRpos_UTpos.1	Upregulated DEGs	Spatial	Arc	Positive	Across
129	GO:0003746	translation elongation factor activity	2/76	17/17119	0.00253351	0.0308846	0.0224777	Eef1a1/Eef2	2	MF	arc_TRpos_UTpos.1	Upregulated DEGs	Spatial	Arc	Positive	Across
130	GO:0005178	integrin binding	4/76	134/17119	0.00297942	0.0340693	0.0247955	Igf2/Vtn/Ppia/Cd81	4	MF	arc_TRpos_UTpos.1	Upregulated DEGs	Spatial	Arc	Positive	Across
131	GO:0051010	microtubule plus-end binding	2/76	19/17119	0.00316727	0.0340693	0.0247955	Dctn1/Clip3	2	MF	arc_TRpos_UTpos.1	Upregulated DEGs	Spatial	Arc	Positive	Across
132	GO:0016887	ATPase activity	7/76	436/17119	0.003194	0.0340693	0.0247955	Hspa8/Atp5b/Kif1a/Atp5d/Atp5o/Atp1a3/Atp9a	7	MF	arc_TRpos_UTpos.1	Upregulated DEGs	Spatial	Arc	Positive	Across
133	GO:0038024	cargo receptor activity	3/76	72/17119	0.00402567	0.0361976	0.0263445	Enpp2/Atp5b/Vtn	3	MF	arc_TRpos_UTpos.1	Upregulated DEGs	Spatial	Arc	Positive	Across
134	GO:0048156	tau protein binding	2/76	22/17119	0.00424191	0.0361976	0.0263445	Hsp90ab1/Clu	2	MF	arc_TRpos_UTpos.1	Upregulated DEGs	Spatial	Arc	Positive	Across
135	GO:0050780	dopamine receptor binding	2/76	23/17119	0.0046326	0.0382563	0.0278428	Clic6/Atp1a3	2	MF	arc_TRpos_UTpos.1	Upregulated DEGs	Spatial	Arc	Positive	Across
136	GO:0016874	ligase activity	4/76	154/17119	0.00489212	0.0388395	0.0282672	Atp5b/Atp5d/Atp5o/Atp6ap1	4	MF	arc_TRpos_UTpos.1	Upregulated DEGs	Spatial	Arc	Positive	Across
137	GO:0030247	polysaccharide binding	2/76	25/17119	0.0054618	0.0388395	0.0282672	Enpp2/Vtn	2	MF	arc_TRpos_UTpos.1	Upregulated DEGs	Spatial	Arc	Positive	Across
138	GO:0001618	virus receptor activity	2/76	26/17119	0.00590002	0.0408218	0.0297099	Bsg/Cd81	2	MF	arc_TRpos_UTpos.1	Upregulated DEGs	Spatial	Arc	Positive	Across
139	GO:0017075	syntaxin-1 binding	2/76	27/17119	0.0063538	0.04095	0.0298032	Stxbp1/Vamp2	2	MF	arc_TRpos_UTpos.1	Upregulated DEGs	Spatial	Arc	Positive	Across
140	GO:0005179	hormone activity	3/76	87/17119	0.00682326	0.0426037	0.0310068	Ttr/Igf2/Ecrg4	3	MF	arc_TRpos_UTpos.1	Upregulated DEGs	Spatial	Arc	Positive	Across

[truncated: 10 more sheets: SpatialArcTrainedWithin, SpatialArcUntrainedWithin, SpatialEgr1NegativeAcross, SpatialEgr1PositiveAcross, SpatialEgr1TrainedWithin, SpatialEgr1UntrainedWithin, SpatialJunNegativeAcross, SpatialJunPositiveAcross, SpatialJunTrainedWithin, SpatialJunUntrainedWithin]
